# Supplementary material for: Crystal and mol­ecular structures of di­chlorido­palladium(II) containing 2-methyl- or 2-phenyl-8-(diphenyphosphan­yl)quinoline
Source: Acta Crystallogr E Crystallogr Commun. 2021 Jan 1;77(Pt 1):52–7. doi: 10.1107/S2056989020016096 (PMC7784056; doi:10.1107/S2056989020016096)
Supplement: Supplementary file 1 [file e-77-00052-sup1.cif]

##############################################################################
#                                                                            #
# This CIF contains the data in a paper accepted for publication in          #
# Acta Crystallographica Section E. It conforms to the requirements of       #
# Notes for Authors for Acta Crystallographica Section E, and has been       #
# peer reviewed under the auspices of the IUCr Commission on Journals.       #
#                                                                            #
# Full details of the Crystallographic Information File format               #
# are given in the paper "The Crystallographic Information File (CIF):       #
# a New Standard Archive File for Crystallography" by S. R. Hall, F. H.      #
# Allen and I. D. Brown [Acta Cryst. (1991), A47, 655-685].                  #
#                                                                            #
# The current version of the core CIF dictionary is obtainable from          #
# ftp://ftp.iucr.org/pub/cif_core.dic.                                       #
#                                                                            #
# Software is freely available for graphical display of the structure(s)     #
# in this CIF. For information consult the CIF software page                 #
# http://www.iucr.org/resources/cif/software.                                #
#                                                                            #
# This file may be used for bona fide research purposes within the           #
# scientific community so long as proper attribution is given to the journal # 
# article from which it was obtained.                                        #
#                                                                            #
##############################################################################
data_complex1
_audit_creation_method     'SHELXL-2014/7'
_journal_date_recd_electronic     2020-11-23
_journal_date_accepted     2020-12-10
_journal_name_full     'Acta Crystallographica, Section E'
_journal_year     2021
_journal_volume     77
_journal_issue      1
_journal_page_first     52
_journal_page_last     57
_journal_paper_category     GM
_journal_paper_doi     10.1107/S2056989020016096
_journal_coeditor_code     WM5591
_publ_contact_author_name     'Takayoshi Suzuki'
_publ_contact_author_address
;
Research Institute for Interdisciplinary Science, Okayama University,
Okayama 700-8530, Japan
;
_publ_contact_author_email     'suzuki@okayama-u.ac.jp'
_publ_contact_author_fax     '+81-86-251-7900'
_publ_contact_author_phone     '+81-86-251-7900'
_publ_section_title
;
Crystal and molecular structures of dichloridopalladium(II) containing 2-methyl-
or 2-phenyl-8-(diphenyphosphanyl)quinoline
;
loop_
    _publ_author_name
    _publ_author_footnote
    _publ_author_address
    'Mori, Masatoshi' .
;
Graduate School of Natural Science and Technology, Okayama University, Okayama
700-8530, Japan
;
    'Namioka, Atsushi' .
;
Graduate School of Natural Science and Technology, Okayama University, Okayama
700-8530, Japan
;
    'Suzuki, Takayoshi' .
;
Research Institute for Interdisciplinary Science, Okayama University, Okayama
700-8530, Japan
;
_publ_section_synopsis
;
The steric requirement resulting from the substituted methyl or phenyl group at
the <i>ortho</i>-position of the coordinating quinoline-N atom in
8-(diphenylphosphanyl)quinoline enforces the square-planar coordination
geometry of the dichloridopalladium(II) center to be highly distorted.
;
_chemical_name_systematic
;\
Dichlorido[8-(diphenylphosphanyl)-2-methylquinoline-\
\k^2^<i>N</i>,<i>P</i>]palladium(II)
;
_chemical_name_common     ?
_chemical_formula_moiety     'C22 H18 Cl2 N P Pd'
_chemical_formula_sum     'C22 H18 Cl2 N P Pd'
_chemical_formula_iupac     '[Pd Cl2 (C22 H18 N P)]'
_chemical_formula_weight     504.64
_chemical_melting_point     ?
_space_group_crystal_system     monoclinic
_space_group_name_H-M_alt     'C 2/c'
_space_group_name_Hall     '-C 2yc'
loop_
    _space_group_symop_operation_xyz
    'x, y, z'
    '-x, y, -z+1/2'
    'x+1/2, y+1/2, z'
    '-x+1/2, y+1/2, -z+1/2'
    '-x, -y, -z'
    'x, -y, z-1/2'
    '-x+1/2, -y+1/2, -z'
    'x+1/2, -y+1/2, z-1/2'
_cell_length_a     13.8153(5)
_cell_length_b     15.5676(8)
_cell_length_c     18.9683(5)
_cell_angle_alpha     90
_cell_angle_beta     108.733(2)
_cell_angle_gamma     90
_cell_volume     3863.4(3)
_cell_formula_units_Z     8
_cell_measurement_reflns_used     15062
_cell_measurement_theta_min     3.12
_cell_measurement_theta_max     27.61
_cell_measurement_temperature     188(2)
_exptl_crystal_description     needle
_exptl_crystal_colour     yellow
_exptl_crystal_size_max     0.500
_exptl_crystal_size_mid     0.200
_exptl_crystal_size_min     0.150
_exptl_crystal_density_diffrn     1.735
_exptl_crystal_density_meas     ?
_exptl_crystal_density_method     'not measured'
_exptl_crystal_F_000     2016
_exptl_absorpt_coefficient_mu     1.327
_exptl_absorpt_correction_type     numerical
_exptl_absorpt_process_details
;
(NUMABS; Rigaku, 1999)
;
_exptl_absorpt_correction_T_min     0.662
_exptl_absorpt_correction_T_max     0.819
_exptl_special_details     ?
_diffrn_ambient_temperature     188(2)
_diffrn_source     'fine-focus sealed tube'
_diffrn_radiation_type     'Mo K\a'
_diffrn_radiation_wavelength     0.71075
_diffrn_measurement_device_type     'Rigaku R-AXIS RAPID'
_diffrn_measurement_method     \w
_diffrn_detector_area_resol_mean     10.000
_diffrn_reflns_number     18561
_diffrn_reflns_av_R_equivalents     0.0389
_diffrn_reflns_av_unetI/netI     0.0312
_diffrn_reflns_theta_min     3.114
_diffrn_reflns_theta_max     27.485
_diffrn_reflns_theta_full     25.242
_diffrn_measured_fraction_theta_max     0.996
_diffrn_measured_fraction_theta_full     0.998
_diffrn_reflns_limit_h_min     -17
_diffrn_reflns_limit_h_max     17
_diffrn_reflns_limit_k_min     -20
_diffrn_reflns_limit_k_max     20
_diffrn_reflns_limit_l_min     -23
_diffrn_reflns_limit_l_max     25
_refine_special_details     ?
_reflns_number_total     4438
_reflns_number_gt     3976
_reflns_threshold_expression     'I > 2\s(I)'
_refine_ls_structure_factor_coef     Fsqd
_refine_ls_matrix_type     full
_refine_ls_R_factor_all     0.0287
_refine_ls_R_factor_gt     0.0245
_refine_ls_wR_factor_gt     0.0611
_refine_ls_wR_factor_ref     0.0631
_refine_ls_goodness_of_fit_ref     1.049
_refine_ls_restrained_S_all     1.049
_refine_ls_number_reflns     4438
_refine_ls_number_parameters     245
_refine_ls_number_restraints     0
_refine_ls_hydrogen_treatment     constr
_refine_ls_weighting_scheme     calc
_refine_ls_weighting_details
              'w=1/[\s^2^(Fo^2^)+(0.0257P)^2^+5.1054P] where P=(Fo^2^+2Fc^2^)/3'
_atom_sites_solution_hydrogens     geom
_atom_sites_solution_primary     direct
_atom_sites_solution_secondary     difmap
_refine_ls_shift/su_max     0.000
_refine_ls_shift/su_mean     0.000
_refine_diff_density_max     0.462
_refine_diff_density_min     -0.342
_refine_ls_extinction_method     none
_refine_ls_extinction_coef     .
loop_
    _atom_type_symbol
    _atom_type_description
    _atom_type_scat_dispersion_real
    _atom_type_scat_dispersion_imag
    _atom_type_scat_source
    'C' 'C' 0.0033 0.0016
                         'International Tables Vol C Tables 4.2.6.8 and 6.1.1.4'
    'H' 'H' 0.0000 0.0000
                         'International Tables Vol C Tables 4.2.6.8 and 6.1.1.4'
    'Cl' 'Cl' 0.1484 0.1585
                         'International Tables Vol C Tables 4.2.6.8 and 6.1.1.4'
    'N' 'N' 0.0061 0.0033
                         'International Tables Vol C Tables 4.2.6.8 and 6.1.1.4'
    'P' 'P' 0.1023 0.0942
                         'International Tables Vol C Tables 4.2.6.8 and 6.1.1.4'
    'Pd' 'Pd' -0.9988 1.0072
                         'International Tables Vol C Tables 4.2.6.8 and 6.1.1.4'
_computing_data_collection
;
PROCESS-AUTO (Rigaku, 1998)
;
_computing_cell_refinement
;
PROCESS-AUTO (Rigaku, 1998)
;
_computing_data_reduction
;
CrystalStructure (Rigaku, 2010)
;
_computing_structure_solution
;
DIRDIF99 (Beurskens <i>et al.</i>,  1999)
;
_computing_structure_refinement
;
<i>SHELXL2014/7</i> (Sheldrick, 2015)
;
_computing_molecular_graphics
;
CrystalMaker (CrystalMaker, 2017)
;
_computing_publication_material
;
publCIF (Westrip, 2010)
;
loop_
    _atom_site_type_symbol
    _atom_site_label
    _atom_site_fract_x
    _atom_site_fract_y
    _atom_site_fract_z
    _atom_site_U_iso_or_equiv
    _atom_site_adp_type
    _atom_site_calc_flag
    _atom_site_occupancy
    _atom_site_disorder_assembly
    _atom_site_disorder_group
    Pd Pd1 0.18958(2) 0.00853(2) 0.12906(2) 0.02335(6) Uani d 1 . .
    Cl Cl1 0.18633(5) -0.13050(4) 0.07691(4) 0.04342(15) Uani d 1 . .
    Cl Cl2 0.14113(5) -0.04783(4) 0.22366(3) 0.03709(14) Uani d 1 . .
    P P1 0.22803(4) 0.12790(3) 0.19320(3) 0.02356(11) Uani d 1 . .
    N N1 0.23191(12) 0.07847(11) 0.04910(9) 0.0238(3) Uani d 1 . .
    C C1 0.20531(16) 0.06113(14) -0.02343(12) 0.0274(4) Uani d 1 . .
    C C2 0.26023(17) 0.09721(15) -0.06751(12) 0.0314(5) Uani d 1 . .
    H H2 0.2439 0.0806 -0.1182 0.038 Uiso calc 1 . .
    C C3 0.33556(16) 0.15490(15) -0.03855(12) 0.0308(5) Uani d 1 . .
    H H3 0.3744 0.1764 -0.0679 0.037 Uiso calc 1 . .
    C C4 0.35637(15) 0.18305(14) 0.03552(12) 0.0269(4) Uani d 1 . .
    C C5 0.42756(16) 0.24877(15) 0.06901(13) 0.0314(5) Uani d 1 . .
    H H5 0.4667 0.2742 0.0415 0.038 Uiso calc 1 . .
    C C6 0.44088(16) 0.27612(15) 0.13956(13) 0.0334(5) Uani d 1 . .
    H H6 0.4893 0.3199 0.1610 0.040 Uiso calc 1 . .
    C C7 0.38300(16) 0.23959(14) 0.18060(12) 0.0303(5) Uani d 1 . .
    H H7 0.3902 0.2604 0.2291 0.036 Uiso calc 1 . .
    C C8 0.31559(15) 0.17359(13) 0.15078(11) 0.0249(4) Uani d 1 . .
    C C9 0.30212(14) 0.14371(13) 0.07806(11) 0.0232(4) Uani d 1 . .
    C C10 0.11417(19) 0.00666(15) -0.06008(13) 0.0354(5) Uani d 1 . .
    H H10A 0.0587 0.0218 -0.0406 0.042 Uiso calc 1 . .
    H H10B 0.1321 -0.0540 -0.0497 0.042 Uiso calc 1 . .
    H H10C 0.0919 0.0164 -0.1140 0.042 Uiso calc 1 . .
    C C11 0.12787(16) 0.20610(14) 0.17993(12) 0.0268(4) Uani d 1 . .
    C C12 0.03231(17) 0.18947(16) 0.12721(13) 0.0340(5) Uani d 1 . .
    H H12 0.0190 0.1349 0.1037 0.041 Uiso calc 1 . .
    C C13 -0.04303(18) 0.25209(18) 0.10918(15) 0.0405(6) Uani d 1 . .
    H H13 -0.1078 0.2408 0.0733 0.049 Uiso calc 1 . .
    C C14 -0.0230(2) 0.33035(18) 0.14365(15) 0.0447(6) Uani d 1 . .
    H H14 -0.0744 0.3735 0.1318 0.054 Uiso calc 1 . .
    C C15 0.0717(2) 0.34742(17) 0.19588(15) 0.0425(6) Uani d 1 . .
    H H15 0.0843 0.4023 0.2190 0.051 Uiso calc 1 . .
    C C16 0.14790(18) 0.28583(15) 0.21475(13) 0.0338(5) Uani d 1 . .
    H H16 0.2124 0.2977 0.2506 0.041 Uiso calc 1 . .
    C C17 0.29830(16) 0.11805(14) 0.29131(11) 0.0270(4) Uani d 1 . .
    C C18 0.25801(18) 0.14295(16) 0.34621(13) 0.0349(5) Uani d 1 . .
    H H18 0.1928 0.1697 0.3333 0.042 Uiso calc 1 . .
    C C19 0.3144(2) 0.12828(17) 0.42099(13) 0.0404(6) Uani d 1 . .
    H H19 0.2880 0.1471 0.4589 0.048 Uiso calc 1 . .
    C C20 0.4061(2) 0.08758(16) 0.44024(13) 0.0402(6) Uani d 1 . .
    H H20 0.4427 0.0771 0.4912 0.048 Uiso calc 1 . .
    C C21 0.44627(18) 0.06140(16) 0.38595(13) 0.0384(5) Uani d 1 . .
    H H21 0.5102 0.0325 0.3994 0.046 Uiso calc 1 . .
    C C22 0.39295(17) 0.07739(15) 0.31183(13) 0.0325(5) Uani d 1 . .
    H H22 0.4213 0.0604 0.2745 0.039 Uiso calc 1 . .
loop_
    _atom_site_aniso_label
    _atom_site_aniso_U_11
    _atom_site_aniso_U_22
    _atom_site_aniso_U_33
    _atom_site_aniso_U_12
    _atom_site_aniso_U_13
    _atom_site_aniso_U_23
    Pd1 0.02644(9) 0.02137(9) 0.02156(9) -0.00327(6) 0.00677(6) 0.00066(6)
    Cl1 0.0661(4) 0.0244(3) 0.0403(3) -0.0008(3) 0.0178(3) -0.0036(2)
    Cl2 0.0465(3) 0.0371(3) 0.0281(3) -0.0135(2) 0.0126(2) 0.0043(2)
    P1 0.0270(3) 0.0234(3) 0.0196(2) -0.0033(2) 0.00651(19) 0.00029(19)
    N1 0.0253(8) 0.0235(8) 0.0218(8) -0.0011(7) 0.0062(6) 0.0011(7)
    C1 0.0313(10) 0.0252(10) 0.0247(10) 0.0031(8) 0.0075(8) 0.0007(8)
    C2 0.0386(12) 0.0347(12) 0.0215(10) 0.0043(10) 0.0103(9) 0.0026(9)
    C3 0.0327(11) 0.0361(12) 0.0273(11) 0.0065(9) 0.0148(9) 0.0089(9)
    C4 0.0256(10) 0.0276(10) 0.0279(11) 0.0037(8) 0.0089(8) 0.0078(8)
    C5 0.0249(10) 0.0320(11) 0.0377(12) -0.0006(9) 0.0106(9) 0.0096(9)
    C6 0.0271(10) 0.0286(11) 0.0394(13) -0.0060(9) 0.0034(9) 0.0062(9)
    C7 0.0299(10) 0.0285(11) 0.0285(11) -0.0026(9) 0.0037(8) 0.0009(9)
    C8 0.0242(10) 0.0249(10) 0.0244(10) -0.0014(8) 0.0061(8) 0.0037(8)
    C9 0.0228(9) 0.0223(9) 0.0236(10) 0.0011(8) 0.0060(7) 0.0038(8)
    C10 0.0394(13) 0.0378(13) 0.0252(12) -0.0055(10) 0.0049(9) -0.0021(9)
    C11 0.0292(10) 0.0283(10) 0.0247(10) -0.0004(8) 0.0110(8) 0.0039(8)
    C12 0.0313(11) 0.0362(12) 0.0348(12) -0.0044(10) 0.0112(9) 0.0020(10)
    C13 0.0300(11) 0.0514(16) 0.0405(14) 0.0025(11) 0.0119(10) 0.0120(12)
    C14 0.0473(14) 0.0491(16) 0.0450(15) 0.0180(12) 0.0249(12) 0.0143(12)
    C15 0.0608(16) 0.0334(13) 0.0396(14) 0.0096(12) 0.0250(12) 0.0037(11)
    C16 0.0408(12) 0.0312(12) 0.0302(12) 0.0009(10) 0.0128(9) -0.0003(9)
    C17 0.0327(11) 0.0252(10) 0.0217(10) -0.0050(8) 0.0068(8) 0.0008(8)
    C18 0.0418(13) 0.0364(12) 0.0272(11) 0.0009(10) 0.0122(9) 0.0004(10)
    C19 0.0567(15) 0.0411(14) 0.0244(12) -0.0079(12) 0.0145(10) -0.0019(10)
    C20 0.0528(15) 0.0378(13) 0.0218(11) -0.0103(11) 0.0006(10) 0.0043(10)
    C21 0.0358(12) 0.0373(13) 0.0347(13) -0.0025(10) 0.0012(10) 0.0072(10)
    C22 0.0351(11) 0.0324(12) 0.0294(12) -0.0014(9) 0.0095(9) 0.0020(9)
_geom_special_details
;
 All esds (except the esd in the dihedral angle between two l.s. planes)
 are estimated using the full covariance matrix.  The cell esds are taken
 into account individually in the estimation of esds in distances, angles
 and torsion angles; correlations between esds in cell parameters are only
 used when they are defined by crystal symmetry.  An approximate (isotropic)
 treatment of cell esds is used for estimating esds involving l.s. planes.
;
loop_
    _geom_bond_atom_site_label_1
    _geom_bond_atom_site_label_2
    _geom_bond_site_symmetry_2
    _geom_bond_distance
    _geom_bond_publ_flag
    Pd1 N1 . 2.0971(17) yes
    Pd1 P1 . 2.1910(5) yes
    Pd1 Cl2 . 2.2823(6) yes
    Pd1 Cl1 . 2.3742(6) yes
    P1 C11 . 1.799(2) ?
    P1 C8 . 1.800(2) ?
    P1 C17 . 1.808(2) ?
    N1 C1 . 1.333(3) ?
    N1 C9 . 1.390(3) ?
    C1 C2 . 1.413(3) ?
    C1 C10 . 1.492(3) ?
    C2 C3 . 1.351(3) ?
    C2 H2 . 0.9500 ?
    C3 C4 . 1.410(3) ?
    C3 H3 . 0.9500 ?
    C4 C9 . 1.406(3) ?
    C4 C5 . 1.420(3) ?
    C5 C6 . 1.359(3) ?
    C5 H5 . 0.9500 ?
    C6 C7 . 1.403(3) ?
    C6 H6 . 0.9500 ?
    C7 C8 . 1.380(3) ?
    C7 H7 . 0.9500 ?
    C8 C9 . 1.410(3) ?
    C10 H10A . 0.9800 ?
    C10 H10B . 0.9800 ?
    C10 H10C . 0.9800 ?
    C11 C16 . 1.391(3) ?
    C11 C12 . 1.401(3) ?
    C12 C13 . 1.386(3) ?
    C12 H12 . 0.9500 ?
    C13 C14 . 1.368(4) ?
    C13 H13 . 0.9500 ?
    C14 C15 . 1.390(4) ?
    C14 H14 . 0.9500 ?
    C15 C16 . 1.384(3) ?
    C15 H15 . 0.9500 ?
    C16 H16 . 0.9500 ?
    C17 C18 . 1.384(3) ?
    C17 C22 . 1.391(3) ?
    C18 C19 . 1.401(3) ?
    C18 H18 . 0.9500 ?
    C19 C20 . 1.358(4) ?
    C19 H19 . 0.9500 ?
    C20 C21 . 1.379(4) ?
    C20 H20 . 0.9500 ?
    C21 C22 . 1.384(3) ?
    C21 H21 . 0.9500 ?
    C22 H22 . 0.9500 ?
loop_
    _geom_angle_atom_site_label_1
    _geom_angle_atom_site_label_2
    _geom_angle_atom_site_label_3
    _geom_angle_site_symmetry_1
    _geom_angle_site_symmetry_3
    _geom_angle
    _geom_angle_publ_flag
    N1 Pd1 P1 . . 83.52(5) yes
    N1 Pd1 Cl2 . . 171.32(5) yes
    P1 Pd1 Cl2 . . 88.25(2) yes
    N1 Pd1 Cl1 . . 98.30(5) yes
    P1 Pd1 Cl1 . . 166.74(2) yes
    Cl2 Pd1 Cl1 . . 90.34(2) yes
    C11 P1 C8 . . 105.50(10) ?
    C11 P1 C17 . . 109.64(10) ?
    C8 P1 C17 . . 106.13(10) ?
    C11 P1 Pd1 . . 117.25(7) ?
    C8 P1 Pd1 . . 99.48(7) ?
    C17 P1 Pd1 . . 116.99(7) ?
    C1 N1 C9 . . 118.82(18) ?
    C1 N1 Pd1 . . 126.37(14) ?
    C9 N1 Pd1 . . 114.50(13) ?
    N1 C1 C2 . . 120.5(2) ?
    N1 C1 C10 . . 120.52(19) ?
    C2 C1 C10 . . 118.9(2) ?
    C3 C2 C1 . . 120.9(2) ?
    C3 C2 H2 . . 119.6 ?
    C1 C2 H2 . . 119.6 ?
    C2 C3 C4 . . 119.7(2) ?
    C2 C3 H3 . . 120.1 ?
    C4 C3 H3 . . 120.1 ?
    C9 C4 C3 . . 117.4(2) ?
    C9 C4 C5 . . 118.5(2) ?
    C3 C4 C5 . . 124.0(2) ?
    C6 C5 C4 . . 121.4(2) ?
    C6 C5 H5 . . 119.3 ?
    C4 C5 H5 . . 119.3 ?
    C5 C6 C7 . . 119.9(2) ?
    C5 C6 H6 . . 120.1 ?
    C7 C6 H6 . . 120.1 ?
    C8 C7 C6 . . 120.3(2) ?
    C8 C7 H7 . . 119.9 ?
    C6 C7 H7 . . 119.9 ?
    C7 C8 C9 . . 120.40(19) ?
    C7 C8 P1 . . 124.94(17) ?
    C9 C8 P1 . . 114.22(15) ?
    N1 C9 C4 . . 121.63(19) ?
    N1 C9 C8 . . 118.93(18) ?
    C4 C9 C8 . . 119.37(19) ?
    C1 C10 H10A . . 109.5 ?
    C1 C10 H10B . . 109.5 ?
    H10A C10 H10B . . 109.5 ?
    C1 C10 H10C . . 109.5 ?
    H10A C10 H10C . . 109.5 ?
    H10B C10 H10C . . 109.5 ?
    C16 C11 C12 . . 120.1(2) ?
    C16 C11 P1 . . 120.69(17) ?
    C12 C11 P1 . . 118.75(17) ?
    C13 C12 C11 . . 120.5(2) ?
    C13 C12 H12 . . 119.8 ?
    C11 C12 H12 . . 119.8 ?
    C14 C13 C12 . . 119.2(2) ?
    C14 C13 H13 . . 120.4 ?
    C12 C13 H13 . . 120.4 ?
    C13 C14 C15 . . 120.7(2) ?
    C13 C14 H14 . . 119.7 ?
    C15 C14 H14 . . 119.7 ?
    C16 C15 C14 . . 121.1(2) ?
    C16 C15 H15 . . 119.5 ?
    C14 C15 H15 . . 119.5 ?
    C15 C16 C11 . . 118.5(2) ?
    C15 C16 H16 . . 120.8 ?
    C11 C16 H16 . . 120.8 ?
    C18 C17 C22 . . 119.1(2) ?
    C18 C17 P1 . . 122.53(17) ?
    C22 C17 P1 . . 118.19(16) ?
    C17 C18 C19 . . 119.3(2) ?
    C17 C18 H18 . . 120.4 ?
    C19 C18 H18 . . 120.4 ?
    C20 C19 C18 . . 121.1(2) ?
    C20 C19 H19 . . 119.5 ?
    C18 C19 H19 . . 119.5 ?
    C19 C20 C21 . . 120.1(2) ?
    C19 C20 H20 . . 119.9 ?
    C21 C20 H20 . . 119.9 ?
    C20 C21 C22 . . 119.7(2) ?
    C20 C21 H21 . . 120.2 ?
    C22 C21 H21 . . 120.2 ?
    C21 C22 C17 . . 120.8(2) ?
    C21 C22 H22 . . 119.6 ?
    C17 C22 H22 . . 119.6 ?
loop_
    _geom_torsion_atom_site_label_1
    _geom_torsion_atom_site_label_2
    _geom_torsion_atom_site_label_3
    _geom_torsion_atom_site_label_4
    _geom_torsion_site_symmetry_1
    _geom_torsion_site_symmetry_2
    _geom_torsion_site_symmetry_3
    _geom_torsion_site_symmetry_4
    _geom_torsion
    _geom_torsion_publ_flag
    C9 N1 C1 C2 . . . . 11.2(3) ?
    Pd1 N1 C1 C2 . . . . -162.19(16) ?
    C9 N1 C1 C10 . . . . -165.95(19) ?
    Pd1 N1 C1 C10 . . . . 20.7(3) ?
    N1 C1 C2 C3 . . . . -5.1(3) ?
    C10 C1 C2 C3 . . . . 172.1(2) ?
    C1 C2 C3 C4 . . . . -3.3(3) ?
    C2 C3 C4 C9 . . . . 5.1(3) ?
    C2 C3 C4 C5 . . . . -174.3(2) ?
    C9 C4 C5 C6 . . . . -2.6(3) ?
    C3 C4 C5 C6 . . . . 176.8(2) ?
    C4 C5 C6 C7 . . . . -0.5(3) ?
    C5 C6 C7 C8 . . . . 2.6(3) ?
    C6 C7 C8 C9 . . . . -1.7(3) ?
    C6 C7 C8 P1 . . . . -173.74(17) ?
    C11 P1 C8 C7 . . . . 74.4(2) ?
    C17 P1 C8 C7 . . . . -41.9(2) ?
    Pd1 P1 C8 C7 . . . . -163.70(17) ?
    C11 P1 C8 C9 . . . . -98.03(17) ?
    C17 P1 C8 C9 . . . . 145.66(15) ?
    Pd1 P1 C8 C9 . . . . 23.84(16) ?
    C1 N1 C9 C4 . . . . -9.3(3) ?
    Pd1 N1 C9 C4 . . . . 164.82(15) ?
    C1 N1 C9 C8 . . . . 167.77(19) ?
    Pd1 N1 C9 C8 . . . . -18.1(2) ?
    C3 C4 C9 N1 . . . . 1.1(3) ?
    C5 C4 C9 N1 . . . . -179.45(18) ?
    C3 C4 C9 C8 . . . . -175.94(19) ?
    C5 C4 C9 C8 . . . . 3.5(3) ?
    C7 C8 C9 N1 . . . . -178.54(19) ?
    P1 C8 C9 N1 . . . . -5.7(2) ?
    C7 C8 C9 C4 . . . . -1.4(3) ?
    P1 C8 C9 C4 . . . . 171.46(15) ?
    C8 P1 C11 C16 . . . . -66.1(2) ?
    C17 P1 C11 C16 . . . . 47.8(2) ?
    Pd1 P1 C11 C16 . . . . -175.63(15) ?
    C8 P1 C11 C12 . . . . 106.50(18) ?
    C17 P1 C11 C12 . . . . -139.61(17) ?
    Pd1 P1 C11 C12 . . . . -3.1(2) ?
    C16 C11 C12 C13 . . . . 0.1(3) ?
    P1 C11 C12 C13 . . . . -172.52(18) ?
    C11 C12 C13 C14 . . . . -0.2(4) ?
    C12 C13 C14 C15 . . . . 0.3(4) ?
    C13 C14 C15 C16 . . . . -0.4(4) ?
    C14 C15 C16 C11 . . . . 0.3(4) ?
    C12 C11 C16 C15 . . . . -0.1(3) ?
    P1 C11 C16 C15 . . . . 172.32(18) ?
    C11 P1 C17 C18 . . . . 20.9(2) ?
    C8 P1 C17 C18 . . . . 134.36(19) ?
    Pd1 P1 C17 C18 . . . . -115.78(18) ?
    C11 P1 C17 C22 . . . . -164.51(17) ?
    C8 P1 C17 C22 . . . . -51.0(2) ?
    Pd1 P1 C17 C22 . . . . 58.83(19) ?
    C22 C17 C18 C19 . . . . 1.3(3) ?
    P1 C17 C18 C19 . . . . 175.92(18) ?
    C17 C18 C19 C20 . . . . -2.2(4) ?
    C18 C19 C20 C21 . . . . 1.3(4) ?
    C19 C20 C21 C22 . . . . 0.5(4) ?
    C20 C21 C22 C17 . . . . -1.3(4) ?
    C18 C17 C22 C21 . . . . 0.4(3) ?
    P1 C17 C22 C21 . . . . -174.44(18) ?
_shelx_space_group_comment
;
The symmetry employed for this shelxl refinement is uniquely defined
by the following loop, which should always be used as a source of
symmetry information in preference to the above space-group names.
They are only intended as comments.
;
_shelx_estimated_absorpt_T_min     0.557
_shelx_estimated_absorpt_T_max     0.826
_shelx_hkl_file
;
   0   0  -5    0.34    3.26
   0   0  -6  513.66   15.36
   0   0  -7    4.44    3.65
   0   0  -8   65.93    6.26
   0   0  -9    4.85    6.54
   0   0 -10  312.48    6.27
   0   0 -10  293.95   13.19
   0   0 -11    2.43    1.57
   0   0 -11    1.84    4.50
   0   0 -12 6198.39  238.45
   0   0 -12 6021.71  274.43
   0   0 -13    7.54    2.88
   0   0 -13    5.91    8.95
   0   0 -13   11.14    8.72
   0   0 -14 2292.29   59.91
   0   0 -14 2393.95  115.04
   0   0 -14 2162.67   85.19
   0   0 -15    7.81    9.89
   0   0 -15   -5.06    6.71
   0   0 -15    8.45    2.01
   0   0 -16 2915.14   80.98
   0   0 -16 2650.89  116.88
   0   0 -16 2384.94  170.69
   0   0 -17    5.29    1.80
   0   0 -17    3.57   10.01
   0   0 -17    8.52   11.37
   0   0 -18  792.35   40.50
   0   0 -18  889.59   18.42
   0   0 -18  784.98   59.15
   0   0 -19    0.87    7.35
   0   0 -19    0.39    1.81
   0   0 -19   -1.08   11.38
   0   0 -20 1655.49   80.41
   0   0 -20 1562.34  150.07
   0   0 -21   16.66   15.28
   0   0 -21    4.86   16.15
   0   0 -22  209.88   35.67
   0   0 -22  238.90   22.66
   0   0 -23   -7.09   17.19
   0   0 -23   14.26   10.23
   0  -2   2   68.41    3.85
   0  -2  -2   64.91    4.52
   0   2   2   57.14    4.26
   0   2  -2   68.54    6.17
   0  -2  -3   72.65    9.71
   0  -2   3   79.15    5.15
   0   2   3   82.99    5.83
   0   2  -3   69.00    5.10
   0  -2   4 1645.39   46.21
   0  -2  -4 1642.10   62.76
   0   2   4 1906.14   54.73
   0   2  -4 1652.63   45.38
   0  -2   5 2890.82  104.30
   0  -2  -5 2830.42   92.53
   0   2  -5 2909.26  101.17
   0  -2   6  552.53   16.98
   0  -2  -6  623.91   29.06
   0   2  -6  552.42   15.67
   0  -2   7 1329.22   40.84
   0  -2  -7 1334.26   43.50
   0   2  -7 1211.96   35.12
   0  -2  -8 7245.18  348.61
   0   2  -8 6984.05  334.69
   0  -2  -9   82.79    9.28
   0   2  -9   99.92    6.96
   0  -2 -10  270.36   15.47
   0   2 -10  257.41   12.05
   0  -2 -11  287.14   18.08
   0   2 -11  341.82   14.88
   0  -2 -12 4773.98  228.22
   0   2 -12 4510.56  211.41
   0  -2 -13   17.26   13.34
   0  -2 -13    9.95    6.00
   0   2 -13    4.91    9.01
   0  -2 -14  636.34   27.31
   0  -2 -14  545.38   51.75
   0   2 -14  605.72   25.92
   0  -2 -15  899.62   54.76
   0  -2 -15  878.14   49.93
   0   2 -15  902.22   37.45
   0   2 -15  931.44   24.82
   0  -2 -16 1356.99   59.48
   0  -2 -16 1303.88   71.29
   0   2 -16 1425.70   39.86
   0   2 -16 1442.26   58.28
   0  -2 -17  180.92   22.36
   0  -2 -17  137.33   14.11
   0   2 -17  150.02   13.65
   0   2 -17  150.72   21.89
   0   2 -17  149.43    9.77
   0  -2 -18   -1.17   12.18
   0  -2 -18  -12.65   12.60
   0   2 -18   14.53    5.12
   0   2 -18   -8.28   12.87
   0   2 -18    5.37    7.35
   0  -2 -19  204.48   32.66
   0  -2 -19  236.55   21.31
   0   2 -19  269.17   31.24
   0   2 -19  280.23   14.38
   0   2 -19  312.44   34.16
   0  -2 -20 1037.89  113.67
   0  -2 -20 1113.72   58.46
   0   2 -20  982.72  112.69
   0   2 -20 1115.35   54.62
   0   2 -20 1124.02   33.47
   0  -2 -21   93.46   25.65
   0  -2 -21  108.39   23.07
   0   2 -21   78.11   14.84
   0   2 -21   85.31   23.11
   0  -2 -22  265.62   24.27
   0  -2 -22  211.64   37.80
   0   2 -22  238.59   34.70
   0   2 -22  267.43   22.84
   0  -2 -23   12.24   10.59
   0  -2 -23    5.64   17.34
   0   2 -23    6.63   10.54
   0   2 -23    3.25   24.24
   0  -4   0  283.45   15.86
   0   4   0  285.57   10.10
   0  -4   1    4.30    5.83
   0  -4  -1    8.03    3.75
   0   4   1    8.15    6.20
   0   4  -1    6.47    3.18
   0  -4   2  646.55   25.52
   0  -4  -2  671.58   20.13
   0   4  -2  649.38   24.28
   0   4   2  694.55   19.34
   0  -4  -3 1362.67   40.31
   0  -4   3 1375.70   37.51
   0   4   3 1271.90   45.61
   0   4  -3 1483.24   37.97
   0  -4   4 6694.20  285.26
   0  -4  -4 7391.73  322.50
   0   4  -4 6749.68  278.98
   0   4   4 6366.33  270.22
   0  -4   5  363.82   12.68
   0  -4  -5  430.77   16.38
   0   4   5  387.99   13.35
   0   4  -5  365.19   11.42
   0  -4   6  484.34   16.72
   0  -4  -6  454.62   18.20
   0   4   6  493.54   16.68
   0   4  -6  426.70   13.73
   0  -4   7   90.94   11.99
   0  -4  -7   92.35    8.79
   0   4   7   94.31    1.56
   0   4   7  116.99    9.22
   0   4  -7  102.23    6.39
   0  -4   817802.80 1264.02
   0  -4  -817429.87 1311.84
   0   4  -818572.26 1263.95
   0  -4   9    0.63    5.10
   0  -4  -9    9.67    5.81
   0   4  -9    9.43    4.26
   0  -4  10  900.73   34.51
   0  -4 -10  839.96   36.95
   0   4 -10  995.08   31.77
   0  -4 -11   48.94   10.53
   0   4 -11   66.50    7.59
   0  -4 -12 4162.11  202.31
   0   4 -12 4246.19  173.51
   0  -4 -13  284.58   22.32
   0   4 -13  321.00   23.23
   0  -4 -14   23.89    9.95
   0   4 -14   16.03   10.63
   0  -4 -15  379.55   30.81
   0   4 -15  462.47   31.94
   0  -4 -16  849.20   53.12
   0  -4 -16  900.25   42.97
   0   4 -16  966.29   40.24
   0  -4 -17  191.23   24.07
   0  -4 -17  178.67   16.76
   0   4 -17  191.87   14.78
   0   4 -17  172.75    9.00
   0  -4 -18  180.41   27.15
   0  -4 -18  132.66   25.09
   0   4 -18  180.83   15.58
   0   4 -18  172.67   14.02
   0  -4 -19   71.07   38.14
   0  -4 -19  104.35   15.44
   0   4 -19  113.07    7.93
   0   4 -19  144.64   14.05
   0  -4 -20 1209.03   64.02
   0  -4 -20 1140.55   86.02
   0   4 -20 1241.60   88.54
   0   4 -20 1234.18   40.24
   0   4 -20 1225.93   59.93
   0  -4 -21   21.55   17.66
   0  -4 -21   39.61   17.60
   0   4 -21   42.06   10.00
   0   4 -21   -4.57    7.86
   0   4 -21   20.07   16.71
   0  -4 -22  511.22   58.55
   0  -4 -22  490.65   37.44
   0   4 -22  509.29   34.09
   0   4 -22  521.14   56.14
   0  -6   0 5329.42  209.02
   0   6   0 5280.77  201.57
   0  -6   1  569.44   17.58
   0  -6  -1  627.85   19.38
   0   6   1  595.02   17.41
   0   6  -1  599.26   16.10
   0  -6   2   21.91    4.37
   0  -6  -2   31.57    5.47
   0   6  -2   36.34    3.90
   0   6   2   26.68    4.46
   0  -6   3 7152.56  326.29
   0  -6  -3 7672.51  359.83
   0   6   3 7209.02  322.33
   0   6  -3 7148.93  312.41
   0  -6   4 9690.88  505.50
   0  -6  -410024.24  534.06
   0   6   4 9051.49  461.83
   0   6  -4 9720.63  484.11
   0  -6  -5  852.52   31.10
   0  -6   5  844.84   37.92
   0   6   5  862.92   27.13
   0   6  -5  856.76   24.84
   0  -6   6  931.48   32.09
   0  -6  -6  920.00   35.14
   0   6  -6  959.58   28.22
   0   6   6  998.66   31.77
   0  -6  -7  259.14   15.10
   0  -6   7  251.49   12.57
   0   6   7  284.82   19.85
   0   6  -7  247.80   10.20
   0  -6   8 5373.68  244.17
   0  -6  -8 5480.79  290.89
   0   6  -8 5474.94  248.93
   0   6   8 5915.16  257.57
   0  -6   9  390.83   18.23
   0  -6  -9  394.36   21.76
   0   6   9  477.63   20.22
   0   6  -9  414.15   16.09
   0  -6  10  667.28   28.79
   0  -6 -10  785.03   37.10
   0   6 -10  770.99   34.96
   0  -6  11  220.99   14.72
   0  -6 -11  256.14   20.28
   0   6 -11  245.71   12.09
   0  -6  12 1925.30   83.84
   0  -6 -12 1931.45   91.82
   0   6 -12 1897.22   68.71
   0  -6  13    8.37    7.04
   0  -6 -13   -0.94   13.71
   0   6 -13   -5.22    4.92
   0  -6 -14  347.29   45.83
   0   6 -14  406.97   29.18
   0  -6 -15  419.31   52.11
   0   6 -15  455.45   33.64
   0  -6 -16  675.89   74.44
   0   6 -16  674.24   46.44
   0   6 -17  277.23   28.53
   0  -6 -18  860.40  103.21
   0   6 -18  826.96   57.09
   0  -6 -19   21.36   19.36
   0  -6 -19   18.18   12.37
   0   6 -19   24.43   15.63
   0   6 -19   33.85    6.28
   0  -6 -20  469.72   33.79
   0  -6 -20  414.12   51.22
   0   6 -20  444.17   43.28
   0  -6 -21  129.19   19.27
   0  -6 -21  140.52   34.48
   0   6 -21  138.66   16.89
   0  -6 -22  155.77   38.37
   0  -6 -22  179.37   22.84
   0   6 -22  199.68   19.52
   0   6 -22  171.85   34.32
   0  -8   0 9240.42  484.83
   0   8   0 9187.94  463.29
   0  -8   1   40.39    5.79
   0  -8  -1   27.66    6.06
   0   8  -1   31.80    4.85
   0   8   1   36.70    8.44
   0  -8   2   24.88    5.41
   0  -8  -2   31.15    5.87
   0   8  -2   29.26    7.21
   0   8   2   32.33    5.01
   0  -8   3  867.97   30.70
   0  -8  -3  899.93   32.55
   0   8  -3  886.49   26.37
   0   8   3  906.05   28.25
   0  -8  -4 7775.28  402.50
   0  -8   4 7416.29  375.40
   0   8   4 8363.16  404.14
   0   8  -4 8025.93  380.62
   0  -8  -5 2131.43   82.20
   0  -8   5 2048.03   75.15
   0   8   5 2197.82   74.49
   0   8  -5 2200.08   70.02
   0  -8   6  264.30   21.46
   0  -8  -6  268.94   25.48
   0   8  -6  285.83   12.15
   0   8   6  295.50   13.55
   0  -8   7  976.84   36.89
   0  -8  -7  990.81   41.11
   0   8   7  996.83   33.22
   0   8  -7  961.35   30.98
   0  -8   8   33.45    6.97
   0  -8  -8   33.77    9.27
   0   8   8   37.68    6.43
   0   8  -8   36.11    5.80
   0  -8   9  765.26   33.62
   0  -8  -9  853.22   41.47
   0   8   9  882.05   33.23
   0   8  -9  923.57   41.17
   0  -8 -10  137.38   22.80
   0  -8  10   97.21   10.95
   0   8  10  123.26   12.06
   0   8 -10  103.52    8.35
   0  -8 -11   32.73   11.57
   0  -8  11   40.58    9.55
   0   8  11   50.00    9.68
   0   8  11   38.95    2.44
   0   8  11   36.41    2.17
   0   8 -11   40.73   10.51
   0  -8  12  428.41   38.70
   0  -8 -12  425.16   30.88
   0   8 -12  398.58   17.85
   0  -8  13  231.73   20.40
   0  -8 -13  258.04   24.74
   0   8 -13  237.45   14.09
   0  -8  14  676.58   40.66
   0  -8 -14  702.68   47.27
   0   8 -14  650.31   41.08
   0  -8 -15   21.39   15.47
   0   8 -15   21.94   12.63
   0  -8 -16 2737.14  174.70
   0   8 -16 2728.05  118.97
   0  -8 -17  345.35   44.77
   0   8 -17  415.81   23.87
   0  -8 -18 1018.68   85.14
   0   8 -18 1066.20   50.34
   0  -8 -19   -7.12   16.70
   0   8 -19   -6.13    8.03
   0  -8 -20  314.17   30.04
   0  -8 -20  303.43   49.31
   0   8 -20  334.10   24.07
   0  -8 -21   15.41   20.35
   0  -8 -21   16.01   11.89
   0   8 -21    2.54    9.36
   0 -10   0  211.38   13.04
   0  10   0  252.60   11.56
   0 -10   1  565.75   33.53
   0 -10  -1  534.84   23.60
   0  10   1  588.58   21.20
   0  10  -1  606.08   20.64
   0 -10   2   82.02    8.02
   0 -10  -2   72.31    8.94
   0  10   2   86.89    7.41
   0  10  -2   73.93    6.96
   0 -10   3  117.08   10.03
   0 -10  -3  116.15   10.64
   0  10  -3  119.33    7.96
   0  10   3  115.35    8.42
   0 -10   4 3082.62  145.84
   0 -10  -4 3045.69  132.04
   0  10  -4 3375.00  121.88
   0  10   4 3101.67  119.33
   0 -10  -5 1988.26  105.03
   0 -10   5 1725.71   67.66
   0  10   5 1763.31   62.59
   0  10  -5 1966.44   64.72
   0 -10   6  288.76   16.97
   0 -10  -6  320.00   21.84
   0  10   6  285.90   23.05
   0  10  -6  337.27   14.36
   0 -10   7   -6.16    5.73
   0 -10  -7    2.34    7.49
   0  10   7    7.26    4.98
   0  10  -7    1.32    4.16
   0 -10   8 1759.72   76.14
   0 -10  -8 1897.32   90.73
   0  10   8 1872.81   72.45
   0  10  -8 1984.42   68.14
   0 -10   9   71.54   11.78
   0 -10  -9   71.66   22.55
   0  10   9   68.91   16.04
   0  10  -9   83.04    8.46
   0 -10  10  465.91   27.93
   0 -10 -10  453.05   32.64
   0  10  10  443.86   24.32
   0  10 -10  427.83   19.46
   0 -10  11  858.96   46.91
   0 -10 -11  871.94   53.69
   0  10 -11  866.76   46.87
   0  10  11 1001.99   46.74
   0 -10  12 1613.82  110.05
   0 -10 -12 1514.02  124.96
   0  10  12 1689.21   44.48
   0  10  12 1756.82   79.25
   0  10 -12 1670.62   66.18
   0 -10  13  109.96   15.80
   0 -10 -13   96.60   21.22
   0  10 -13   89.60   11.21
   0 -10  14   64.37   14.11
   0 -10 -14   56.27   19.19
   0  10 -14   70.18   16.38
   0 -10  15  158.26   31.19
   0 -10 -15  172.48   26.46
   0  10 -15  130.47   13.18
   0 -10  16 1556.98   94.99
   0 -10 -16 1607.08  112.66
   0  10 -16 1581.67   69.83
   0 -10 -17  595.60   59.95
   0  10 -17  633.42   32.95
   0 -10 -18  101.30   25.62
   0  10 -18   77.05   12.55
   0 -10 -19   16.12   20.11
   0  10 -19   15.97    9.12
   0 -10 -20  134.59   36.55
   0  10 -20  155.60   17.97
   0 -12   0  388.92   22.64
   0  12   0  384.68   26.62
   0 -12   1 1001.26   45.99
   0 -12  -1 1015.38   45.32
   0  12  -1 1001.20   35.03
   0  12   1  958.14   49.62
   0 -12   2  746.61   35.51
   0 -12  -2  788.14   38.12
   0  12   2  787.29   29.55
   0  12  -2  797.64   28.64
   0 -12   3  314.68   20.66
   0 -12  -3  285.64   21.56
   0  12   3  296.43   16.00
   0  12  -3  308.49   14.38
   0 -12   4 2829.90  129.38
   0 -12  -4 2806.67  162.98
   0  12  -4 2774.09  104.89
   0  12   4 2980.38  118.01
   0 -12   5  300.73   20.68
   0 -12  -5  293.82   23.54
   0  12   5  335.28   25.89
   0  12  -5  321.38   15.15
   0 -12   6  305.91   34.13
   0 -12  -6  340.66   25.50
   0  12   6  341.38   18.65
   0  12  -6  348.19   24.22
   0 -12   7  252.16   32.10
   0 -12  -7  281.47   23.32
   0  12   7  230.33   16.67
   0  12  -7  268.69   14.12
   0 -12   8 2047.87  127.38
   0 -12  -8 2016.02  107.84
   0  12   8 2109.58  111.53
   0  12  -8 2129.81   80.94
   0 -12   9 1248.79   64.42
   0 -12  -9 1188.38   70.21
   0  12   9 1308.32   56.28
   0  12  -9 1277.02   66.28
   0 -12  10 1008.21   56.10
   0 -12 -10 1020.68   91.26
   0  12  10 1025.92   48.61
   0  12 -10 1141.43   44.39
   0 -12  11  474.87   33.73
   0 -12 -11  464.56   43.10
   0  12  11  477.97   28.16
   0  12 -11  540.96   36.58
   0 -12 -12 1018.92   72.36
   0 -12  12  951.95   58.55
   0  12  12 1127.41   56.99
   0  12 -12 1084.90   46.15
   0 -12  13  536.50   59.63
   0 -12 -13  520.01   77.30
   0  12  13  574.30   14.61
   0  12 -13  642.33   30.54
   0  12  13  689.82   38.94
   0 -12  14   14.58   11.78
   0 -12 -14   36.19   25.47
   0  12 -14   15.83    7.21
   0 -12  15   17.00   13.12
   0 -12 -15   21.09   17.27
   0  12 -15   16.32    7.62
   0 -12  16  669.21   80.48
   0 -12 -16  706.37   66.53
   0  12 -16  706.41   35.42
   0 -12  17   96.70   23.45
   0 -12 -17  116.30   30.18
   0  12 -17  121.03   14.14
   0 -12 -18    0.67   17.41
   0  12 -18   -6.68   13.32
   0 -14   0 2311.77  112.89
   0  14   0 2237.70   91.46
   0 -14   1  283.39   34.22
   0 -14  -1  287.63   22.85
   0  14  -1  242.31   26.27
   0  14   1  289.91   16.66
   0 -14   2   30.09   15.70
   0 -14  -2   24.73   10.40
   0  14   2   21.50    7.37
   0  14  -2   20.23    6.89
   0 -14   3  616.15   54.42
   0 -14  -3  534.94   35.85
   0  14   3  634.54   28.04
   0  14  -3  601.71   26.39
   0 -14  -4 1146.41   87.64
   0 -14   4 1150.88   83.89
   0  14   4 1311.37   53.97
   0  14  -4 1293.08   49.07
   0 -14   5   18.84    8.85
   0 -14  -5   17.83   10.10
   0  14   5   15.45    7.10
   0  14  -5    3.25    6.82
   0 -14   6   16.77    9.61
   0 -14  -6    2.46   17.19
   0  14  -6   17.38    6.30
   0  14   6   12.74    7.23
   0 -14  -7  642.09   41.97
   0 -14   7  669.49   39.07
   0  14   7  642.63   31.06
   0  14  -7  697.03   29.51
   0 -14   8  169.48   20.19
   0 -14  -8  160.73   40.20
   0  14   8  183.26   24.84
   0  14  -8  222.32   14.36
   0 -14   9  652.85   41.27
   0 -14  -9  686.55   50.59
   0  14   9  584.87   33.04
   0  14  -9  652.48   29.10
   0 -14  10    3.65    8.72
   0 -14 -10   -3.97   11.33
   0  14  10    0.02    7.19
   0  14 -10   -1.86    5.76
   0 -14 -11   28.18   14.39
   0 -14  11   21.14   17.84
   0  14  11    2.12    9.11
   0  14 -11   14.67    6.93
   0 -14  12  386.90   52.55
   0 -14 -12  351.60   43.89
   0  14 -12  433.99   23.28
   0  14  12  472.05   32.51
   0 -14  13  324.24   35.39
   0 -14 -13  362.26   41.86
   0  14  13  375.51   30.85
   0  14 -13  343.66   32.61
   0 -14  14   39.85   17.43
   0 -14 -14   53.66   32.20
   0  14 -14   44.16    9.96
   0 -14  15    5.81   26.18
   0 -14 -15   35.23   32.16
   0  14 -15   34.18    9.66
   0 -14  16  470.85   48.33
   0 -14 -16  513.41   63.23
   0  14 -16  557.39   46.30
   0 -16   0 2629.36  149.85
   0  16   0 2847.28  126.28
   0 -16   1  992.29   59.58
   0 -16  -1 1014.36   67.01
   0  16  -1 1170.25   49.79
   0  16   1 1111.92   67.68
   0 -16   2   10.13    9.29
   0 -16  -2    3.86    9.50
   0  16   2    1.30    6.62
   0  16  -2   -1.90    6.87
   0 -16   3  103.64   18.80
   0 -16  -3  109.69   20.16
   0  16  -3  151.40   13.55
   0  16   3  174.72   13.85
   0 -16   4  615.66   42.36
   0 -16  -4  712.34   73.49
   0  16   4  715.77   34.39
   0  16  -4  795.27   49.25
   0 -16   5  365.35   44.03
   0 -16  -5  415.70   35.11
   0  16  -5  412.17   22.93
   0  16   5  345.99   22.83
   0 -16   6   -3.19    9.14
   0 -16  -6   -3.86   17.82
   0  16   6   -9.76   10.83
   0  16  -6    1.93    5.94
   0 -16   7  132.85   19.71
   0 -16  -7  126.02   24.60
   0  16  -7  169.61   13.21
   0  16   7  147.32   15.03
   0 -16   8  106.40   16.79
   0 -16  -8   97.76   33.39
   0  16   8   80.29   21.20
   0  16  -8   83.52   11.28
   0 -16   9  496.35   43.10
   0 -16  -9  532.25   47.55
   0  16   9  513.55   32.74
   0  16  -9  535.14   27.28
   0 -16  10   66.48   27.08
   0 -16 -10   45.25   19.58
   0  16  10   72.15   12.83
   0  16 -10   45.44   10.35
   0 -16 -11  123.45   44.58
   0 -16  11  135.10   36.84
   0  16  11  123.01   18.07
   0  16 -11  141.24   14.43
   0 -16  12  247.95   35.65
   0 -16 -12  308.65   42.95
   0  16  12  375.52   29.28
   0  16 -12  316.88   33.19
   0 -16  13  496.40   48.09
   0 -16 -13  511.26   60.93
   0  16  13  541.93   40.20
   0  16 -13  515.27   30.05
   0 -16  14   72.24   32.62
   0 -16 -14   35.18   26.13
   0  16 -14   60.04   11.74
   0 -18   0  109.79   21.15
   0  18   0  111.83   23.51
   0 -18   1 1363.59   88.28
   0 -18  -1 1329.01  124.32
   0  18  -1 1354.39   62.07
   0  18   1 1328.14   63.03
   0 -18   2   93.63   32.46
   0 -18  -2   95.23   21.79
   0  18   2  106.80   13.09
   0  18  -2   64.80   20.29
   0 -18   3   -8.89   10.72
   0 -18  -3    3.09   11.09
   0  18   3    7.42    7.01
   0  18  -3   -5.49    6.75
   0 -18   4   77.67   20.50
   0 -18  -4  103.72   35.69
   0  18   4  133.32   14.09
   0  18  -4  121.76   22.12
   0 -18   5  383.30   37.77
   0 -18  -5  340.28   41.18
   0  18   5  405.75   26.60
   0  18  -5  471.20   25.98
   0 -18   6   57.40   30.74
   0 -18  -6   80.89   33.87
   0  18   6   80.61   12.98
   0  18  -6   86.64   19.78
   0 -18   7    6.38    9.29
   0 -18  -7   10.41   14.43
   0  18   7    6.29    8.79
   0  18  -7   11.49    8.11
   0 -18   8  845.02   65.49
   0 -18  -8  860.79   72.24
   0  18   8  910.00   52.00
   0  18  -8 1028.39   65.38
   0 -18  -9  237.97   38.57
   0 -18   9  273.08   33.78
   0  18   9  274.10   24.45
   0  18  -9  297.92   21.90
   0 -18 -10   25.20   19.19
   0 -18  10   26.71   26.26
   0  18  10   24.30   11.97
   0  18 -10   29.50   16.59
   0 -20   0   37.14   18.18
   0  20   0   37.34   11.50
   0 -20   1  139.06   45.60
   0 -20  -1  136.99   27.45
   0  20  -1  185.57   18.41
   0  20   1  176.14   18.82
   0 -20  -2    8.23   22.55
   0 -20   2   -2.41   14.24
   0  20   2   13.60    9.23
   0  20  -2    7.60   14.27
   0 -20   3  150.67   28.80
   0 -20  -3  185.15   32.57
   0  20  -3  223.25   19.38
   0  20   3  214.88   19.71
  -1  -1 -22  978.52   54.72
  -1  -1 -22  930.81   79.52
  -1   1 -22  873.83   74.27
  -1   1 -22  989.25   53.93
  -1  -1 -21   87.78   27.59
  -1  -1 -21  169.52   18.14
  -1   1 -21  139.12   17.68
  -1   1 -21  111.94   25.55
  -1  -1 -20   49.77   19.27
  -1  -1 -20   39.63   20.50
  -1   1 -20   58.10   19.16
  -1   1 -20   64.19   12.66
  -1  -1 -19   96.79   14.02
  -1  -1 -19   86.46   33.23
  -1   1 -19   79.62   33.84
  -1   1 -19  104.25    7.97
  -1   1 -19   69.82   21.84
  -1  -1 -18 1255.07   59.15
  -1  -1 -18 1206.60   81.05
  -1   1 -18 1215.29   57.01
  -1   1 -18 1280.60   79.69
  -1   1 -18 1359.76   35.49
  -1  -1 -17    3.19   10.23
  -1  -1 -17    0.04    0.94
  -1  -1 -17    9.05    9.64
  -1   1 -17   -0.77    8.78
  -1   1 -17    1.04    2.50
  -1   1 -17   -7.92    6.00
  -1  -1 -16   58.64    2.11
  -1  -1 -16   63.05    9.96
  -1  -1 -16   47.22   13.86
  -1   1 -16   48.63   13.50
  -1   1 -16   38.02    9.84
  -1   1 -16   59.68    4.17
  -1  -1 -15   26.17    7.52
  -1  -1 -15   15.59   10.29
  -1  -1 -15   19.23    1.69
  -1   1 -15   18.24   17.76
  -1   1 -15   14.37    4.90
  -1   1 -15    4.57   11.54
  -1  -1 -14 3207.38  162.75
  -1  -1 -14 3599.21  108.21
  -1  -1 -14 3244.03  197.43
  -1   1 -14 3425.28  111.88
  -1   1 -14 3324.06  140.16
  -1   1 -14 3701.61  182.66
  -1  -1 -13  968.55   22.43
  -1  -1 -13  917.53   36.25
  -1  -1 -13  888.63   64.16
  -1   1 -13  941.05   28.16
  -1   1 -13  936.42   35.17
  -1   1 -13 1079.29   50.39
  -1  -1 -12   12.94    7.72
  -1  -1 -12   13.28    5.62
  -1   1 -12   17.29    5.27
  -1   1 -12   12.72    2.59
  -1   1 -12    8.89    7.42
  -1  -1 -11  344.26    8.70
  -1  -1 -11  305.30   17.66
  -1   1 -11  358.66   22.29
  -1   1 -11  329.90    8.84
  -1  -1 -10 4882.51  220.53
  -1  -1 -10 5224.20  177.40
  -1   1 -10 5019.78  207.32
  -1   1 -10 5010.16  180.24
  -1  -1  -9   65.60    2.28
  -1  -1  -9   83.01    7.82
  -1   1  -9   74.53    5.57
  -1   1  -9   54.58    6.02
  -1  -1  -8 1915.85   42.81
  -1  -1  -8 1901.05   66.44
  -1   1  -8 2031.94   51.59
  -1   1  -8 1860.67   57.18
  -1  -1  -7    6.48    4.49
  -1   1  -7    4.47    3.29
  -1  -1  -6 3439.71   95.96
  -1  -1  -6 3616.94  126.37
  -1   1  -6 3161.93  103.03
  -1  -1  -5  206.47    4.08
  -1  -1  -5  194.31    9.08
  -1   1  -5  217.42   11.61
   1   1   5  215.38    4.24
  -1  -1  -4  207.66    4.23
  -1  -1  -4  193.48    9.12
  -1   1  -4  207.20   10.77
   1   1   4  218.15    6.07
   1   1   4  237.55    9.72
  -1  -1  -3 1639.82   45.01
  -1  -1  -3 1598.17   37.50
  -1   1  -3 1601.84   46.18
   1   1   3 1774.98   41.32
   1   1   3 1683.19   45.01
  -1  -1  -216984.28  975.76
  -1  -1  -217404.91 1054.78
  -1   1  -216011.71  930.39
   1   1   216403.30  983.36
   1   1   217298.76  998.39
   1  -1  -3    9.46    0.99
  -1  -1   3   12.40    3.23
  -1   1   3    7.03    1.27
   1   1  -3    9.23    3.16
  -1  -1   4 2776.92   87.24
   1  -1  -4 2844.65   66.33
   1   1  -4 2781.58  101.93
  -1  -1   5 7232.25  318.15
   1   1  -5 7521.06  324.37
  -1  -1   6 7412.58  355.43
   1   1  -6 7328.16  319.04
  -1  -1   7  336.36   14.01
   1  -1  -7  330.09   12.28
   1   1  -7  312.52   11.93
   1  -1  -8  466.97   16.66
   1   1  -8  457.08   16.01
   1  -1  -9  656.65   22.53
   1   1  -9  641.58   22.15
   1  -1 -10 2873.38  122.75
   1   1 -10 2909.75  104.48
   1  -1 -11  722.58   27.16
   1  -1 -11  718.19   12.87
   1   1 -11  784.57   26.60
   1  -1 -12 2094.98   46.60
   1  -1 -12 1897.44   89.68
   1  -1 -12 2167.21   75.92
   1   1 -12 2105.21   73.20
   1  -1 -13 1037.44   40.81
   1  -1 -13 1262.47   58.30
   1  -1 -13 1129.38   19.80
   1   1 -13 1065.89   39.73
   1  -1 -14  863.29   15.47
   1  -1 -14  950.63   48.88
   1  -1 -14  833.06   49.02
   1   1 -14  817.26   32.97
   1  -1 -15  292.71   18.07
   1  -1 -15  303.99    4.12
   1  -1 -15  347.50   27.21
   1   1 -15  325.99   17.95
   1  -1 -16  799.37   36.69
   1  -1 -16  820.27   74.69
   1   1 -16  776.09   22.81
   1   1 -16  767.56   50.67
   1  -1 -17    5.80    7.75
   1  -1 -17    0.40   10.90
   1   1 -17   -9.36   12.06
   1   1 -17   14.28    4.03
   1   1 -17   16.07    7.56
   1  -1 -18 1404.60   86.92
   1  -1 -18 1398.71   86.36
   1   1 -18 1379.14   40.57
   1   1 -18 1529.24   95.26
   1   1 -18 1372.20   61.40
   1  -1 -19    1.73    8.42
   1  -1 -19    8.00   13.11
   1   1 -19   13.77    8.23
   1   1 -19    6.00    3.86
   1   1 -19    6.20   14.17
   1  -1 -20 2308.11  114.33
   1  -1 -20 2273.50  200.78
   1   1 -20 2374.57  114.65
   1   1 -20 2590.57  222.10
   1  -1 -21   75.46   22.08
   1  -1 -21   62.09   14.34
   1   1 -21   59.62   21.43
   1   1 -21   74.47   22.76
   1  -1 -22  134.03   29.65
   1  -1 -22  172.96   29.87
   1   1 -22  145.41   18.26
   1   1 -22  129.60   29.24
   1  -1 -23   24.61   19.16
   1  -1 -23    9.20   11.09
   1   1 -23   19.76   18.74
   1   1 -23   21.34   10.84
  -1  -3 -22  975.77   88.61
  -1  -3 -22 1053.54   60.21
  -1   3 -22 1087.16   79.16
  -1   3 -22  919.63  113.73
  -1  -3 -21   47.85   22.78
  -1  -3 -21   85.15   14.90
  -1   3 -21   75.39   20.83
  -1   3 -21   72.01   13.52
  -1  -3 -20   17.95   14.70
  -1  -3 -20   16.28   15.26
  -1   3 -20    1.33    4.15
  -1   3 -20   29.32    8.44
  -1   3 -20   11.43   12.84
  -1  -3 -19  238.95   19.84
  -1  -3 -19  213.93   47.99
  -1   3 -19  224.55   47.15
  -1   3 -19  220.51   16.65
  -1   3 -19  210.99   17.86
  -1  -3 -18  466.63   29.67
  -1  -3 -18  446.58   64.84
  -1   3 -18  533.06   42.92
  -1   3 -18  550.94   18.70
  -1   3 -18  465.12   26.54
  -1  -3 -17   88.61   18.78
  -1  -3 -17   85.44   12.93
  -1   3 -17   94.01   17.43
  -1   3 -17   98.05    6.50
  -1   3 -17   69.43   16.98
  -1  -3 -16    8.95    9.37
  -1  -3 -16   -4.66    6.90
  -1   3 -16    7.37   10.13
  -1   3 -16  -11.67    5.82
  -1   3 -16   -2.32    9.43
  -1  -3 -15   58.34   13.62
  -1   3 -15   55.26    9.02
  -1   3 -15   60.57    5.56
  -1  -3 -14 2057.18  102.23
  -1   3 -14 2116.65   82.62
  -1   3 -14 2263.43   71.68
  -1  -3 -13  986.57   48.59
  -1   3 -13  974.52   36.20
  -1   3 -13 1024.60   29.52
  -1  -3 -12   21.38    9.04
  -1   3 -12   27.98    5.87
  -1  -3 -11  123.20   13.16
  -1   3 -11  108.90    8.81
  -1  -3 -1011178.92  698.84
  -1   3 -1012409.17  711.28
  -1  -3  -9   33.71    7.15
  -1   3  -9   40.04    5.13
  -1  -3  -8   95.76    9.15
  -1   3  -8   99.97    6.36
  -1  -3  -7 2758.98  104.91
   1  -3   7 2787.95   97.18
   1   3   7 3049.42   76.96
  -1   3  -7 2633.86   97.63
   1   3   7 3148.34  111.34
  -1  -3  -6 6676.41  307.15
   1  -3   6 6458.25  297.52
   1   3   6 6859.55  300.40
  -1   3  -6 6198.91  260.05
   1   3   6 7543.13  271.90
  -1  -3  -5 1325.34   42.32
   1  -3   5 1172.46   38.98
  -1   3  -5 1261.41   38.59
   1   3   5 1329.73   28.57
   1   3   5 1168.07   35.06
   1  -3   4  927.76   22.96
  -1  -3  -4  972.89   38.49
  -1   3  -4  966.32   22.03
   1   3   4  923.89   25.53
  -1  -3  -3  955.68   27.80
   1  -3   3  911.74   21.17
  -1   3  -3  940.62   25.73
   1   3   3  921.56   35.47
  -1  -3  -2 4959.47  187.33
   1  -3   2 4909.46  165.25
   1   3   2 4990.14  184.25
  -1   3  -2 4830.80  160.59
   1  -3   1 1991.41   46.99
  -1  -3  -1 1914.33   70.96
  -1   3  -1 1833.50   49.35
   1   3   1 1951.25   56.03
   1  -3   0 8304.29  351.07
  -1  -3   0 7823.56  346.93
  -1   3   0 7996.68  336.28
   1   3   0 7964.01  374.61
  -1  -3   1 1299.97   36.09
   1  -3  -1 1372.40   31.87
  -1   3   1 1261.90   36.13
   1   3  -1 1299.08   46.19
  -1  -3   2 3089.93   98.83
   1  -3  -2 3033.77   90.52
  -1   3   2 2898.56   85.37
   1   3  -2 3139.96   98.90
   1  -3  -3 1551.66   42.38
  -1  -3   3 1553.57   45.62
  -1   3   3 1545.37   41.56
   1   3  -3 1620.81   45.92
  -1  -3   4 1324.88   37.91
   1  -3  -4 1250.42   35.78
  -1   3   4 1313.26   46.90
   1   3  -4 1395.42   48.80
  -1  -3   5   94.83    6.80
   1  -3  -5   98.58    6.80
  -1   3   5  111.84    7.03
   1   3  -5  109.19    6.22
  -1   3   5   93.50    2.76
  -1  -3   6 6545.19  286.00
   1  -3  -6 6419.79  280.79
  -1   3   6 6268.80  205.00
   1   3  -6 6250.86  262.75
  -1  -3   7  346.78   14.93
   1  -3  -7  346.70   15.14
   1   3  -7  329.62   18.80
  -1  -3   8  737.65   27.36
   1  -3  -8  762.06   40.86
   1   3  -8  785.39   24.41
  -1  -3   9  644.01   25.13
   1  -3  -9  662.59   26.32
   1   3  -9  672.50   31.91
  -1  -3  10 6316.40  309.68
   1  -3 -10 6524.08  320.87
   1   3 -10 6749.49  303.92
  -1  -3  11   78.58    9.06
   1  -3 -11   53.61    9.73
   1   3 -11   59.87    7.39
   1  -3 -12 4935.46  237.55
   1   3 -12 4571.87  194.67
   1  -3 -13 1188.82   78.12
   1  -3 -13 1189.43   45.50
   1   3 -13 1187.55   42.87
   1  -3 -14  446.29   44.23
   1  -3 -14  476.88   23.13
   1   3 -14  455.68   21.09
   1  -3 -15  360.77   20.91
   1  -3 -15  299.81   25.62
   1   3 -15  310.17   18.24
   1  -3 -16   36.81    9.22
   1  -3 -16   44.82   12.95
   1   3 -16   40.55    8.77
   1  -3 -17   51.37   10.40
   1  -3 -17   56.54   16.46
   1   3 -17   48.43    9.54
   1  -3 -18  349.18   23.75
   1  -3 -18  373.14   35.63
   1   3 -18  327.78   21.47
   1  -3 -19   29.53   16.97
   1  -3 -19   45.16   11.41
   1   3 -19   44.31    8.32
   1   3 -19   43.86   16.61
   1  -3 -20  212.58   21.31
   1  -3 -20  241.07   48.57
   1   3 -20  231.81   31.50
   1   3 -20  217.96   10.14
   1  -3 -21   73.13   23.81
   1  -3 -21   90.40   16.46
   1   3 -21   92.21   15.14
   1   3 -21  108.51   26.07
   1  -3 -22  387.86   49.10
   1  -3 -22  434.00   49.10
   1   3 -22  463.48   33.12
   1   3 -22  435.07   54.45
   1  -3 -23   44.03   21.03
   1  -3 -23   42.64   13.20
   1   3 -23   11.46   36.79
   1   3 -23   18.19   12.48
  -1  -5 -22  886.87   82.99
  -1   5 -22  753.78   65.70
  -1  -5 -21  103.25   17.89
  -1  -5 -21  111.15   31.41
  -1   5 -21  141.01   16.13
  -1   5 -21  143.68   27.34
  -1  -5 -20    2.40   16.34
  -1   5 -20   10.74    5.18
  -1   5 -20    0.99   14.34
  -1   5 -20   10.01    8.52
  -1  -5 -19  158.94   27.90
  -1  -5 -19  126.71   18.08
  -1   5 -19  143.16   22.64
  -1   5 -19  139.45   14.87
  -1   5 -19  123.11   24.17
  -1  -5 -18  839.29  100.35
  -1  -5 -18  927.53   47.83
  -1   5 -18  909.61   33.19
  -1   5 -18  964.46   59.52
  -1  -5 -17   29.12   22.41
  -1   5 -17   14.85    8.41
  -1   5 -17   21.57    7.71
  -1  -5 -16  157.41   39.39
  -1   5 -16  196.99   10.60
  -1   5 -16  188.98   15.00
  -1  -5 -15  251.75   38.33
  -1   5 -15  248.09   15.62
  -1  -5 -14 1350.81   98.86
  -1   5 -14 1468.98   55.28
  -1  -5 -13  277.73   37.07
  -1   5 -13  309.02   15.24
  -1   5 -12   30.81    9.64
  -1  -5 -11  121.91   14.50
  -1   5 -11  110.95   12.73
  -1  -5 -10 5317.87  259.05
   1  -5  10 4787.32  219.34
  -1   5 -10 5203.20  217.20
   1  -5   9  210.82   18.05
  -1  -5  -9  221.96   15.77
  -1   5  -9  216.64   10.16
   1   5   9  262.14   14.19
  -1  -5  -8   26.26    6.74
   1  -5   8   10.68    4.94
  -1   5  -8    9.23    6.38
   1   5   8   13.35    1.40
   1   5   8   10.19    5.72
  -1  -5  -7  113.18   11.19
   1  -5   7  127.86    8.16
   1   5   7  137.71   15.08
  -1   5  -7  138.82    6.78
  -1  -5  -6 7482.62  373.76
   1  -5   6 7515.66  371.93
   1   5   6 7657.13  359.69
  -1   5  -6 7286.76  325.74
  -1  -5  -5 3327.33  123.35
   1  -5   5 3079.18  101.41
  -1   5  -5 2939.64   92.90
   1   5   5 3162.12  109.14
   1  -5   4  638.35   24.38
  -1  -5  -4  697.71   25.31
  -1   5  -4  670.47   24.03
   1   5   4  664.08   31.19
  -1  -5  -3 1128.02   36.96
   1  -5   3 1095.56   35.45
  -1   5  -3 1079.46   32.86
   1   5   3 1078.66   32.25
   1  -5   2 8414.04  382.88
  -1  -5  -2 8849.73  431.37
  -1   5  -2 8464.55  375.87
   1   5   2 8223.46  387.84
  -1  -5  -1   70.65    5.83
   1  -5   1   55.89    4.33
  -1   5  -1   59.57    3.90
   1   5   1   63.37    5.61
  -1  -5   0 3887.16  140.62
   1  -5   0 3997.15  132.63
   1   5   0 4027.94  140.37
  -1   5   0 4152.48  134.16
  -1  -5   1 6914.91  306.54
   1  -5  -1 7072.12  316.24
  -1   5   1 7413.60  306.46
   1   5  -1 6956.15  299.06
  -1  -5   2 6941.53  308.42
   1  -5  -2 7294.96  314.16
  -1   5   2 7571.46  317.25
   1   5  -2 6874.25  295.96
   1  -5  -3  246.64   10.12
  -1  -5   3  242.50   10.73
  -1   5   3  243.31    8.32
   1   5  -3  248.12   14.78
  -1  -5   4 4219.33  158.10
   1  -5  -4 4346.59  175.75
  -1   5   4 3823.28  134.47
   1   5  -4 3979.22  140.94
  -1  -5   5 2391.60   81.94
   1  -5  -5 2445.69   99.15
  -1   5   5 2226.72   70.69
   1   5  -5 2402.89   89.23
  -1  -5   6 6985.71  326.64
   1  -5  -6 7110.94  332.99
  -1   5   6 6991.24  311.56
   1   5  -6 6386.68  305.61
  -1  -5   7 1901.91   65.54
   1  -5  -7 1824.62   66.01
   1   5  -7 1789.26   69.09
  -1   5   7 2168.27   71.35
  -1  -5   8 2772.11  104.23
   1  -5  -8 2744.89  105.25
   1   5  -8 2910.22   98.69
  -1   5   8 2734.52   66.04
  -1  -5   9  255.77   14.34
   1  -5  -9  242.69   23.61
   1   5  -9  272.81   12.51
  -1  -5  10 3135.79  131.68
   1  -5 -10 3036.06  130.63
   1   5 -10 3503.33  128.44
  -1  -5  11    7.16    6.25
   1  -5 -11   10.52    6.84
   1   5 -11   13.82    7.92
  -1  -5  12 1629.70   69.46
   1  -5 -12 1551.02   70.36
   1   5 -12 1624.22   57.03
  -1  -5  13   44.18   10.63
   1  -5 -13   39.28   11.24
   1   5 -13   45.34    7.47
   1  -5 -14  725.86   42.53
   1   5 -14  760.05   31.21
   1  -5 -15  135.47   19.45
   1   5 -15  165.97   13.28
   1  -5 -16 1107.56   65.84
   1   5 -16 1226.99   51.93
   1  -5 -17   40.88   10.78
   1  -5 -17   35.54   15.30
   1   5 -17   27.27    9.12
   1  -5 -18  891.85   47.37
   1  -5 -18  884.17   94.44
   1   5 -18  858.19   41.39
   1  -5 -19   18.79   10.59
   1  -5 -19   16.73   26.77
   1   5 -19   27.99    9.48
   1  -5 -20  431.69   47.55
   1  -5 -20  445.70   32.15
   1   5 -20  418.34   28.49
   1  -5 -21  155.42   19.52
   1  -5 -21  147.71   29.44
   1   5 -21   99.45   14.65
   1   5 -21  162.88   17.41
   1  -5 -22  309.82   32.43
   1  -5 -22  333.03   50.12
   1   5 -22  366.99   27.88
  -1  -7 -21  116.55   19.57
  -1  -7 -21  120.94   31.97
  -1   7 -21  127.81   26.93
  -1   7 -21  115.03   16.13
  -1  -7 -20  133.58   32.00
  -1  -7 -20  116.23   19.30
  -1   7 -20  150.01   15.99
  -1  -7 -19  136.01   28.26
  -1   7 -19  108.97   13.84
  -1  -7 -18 1366.17  103.79
  -1   7 -18 1438.36   63.11
  -1   7 -18 1377.63   52.90
  -1  -7 -17  138.84   28.25
  -1   7 -17  148.76   13.72
  -1  -7 -16  236.34   31.83
  -1   7 -16  232.62   16.80
  -1  -7 -15   30.61   16.22
  -1   7 -15   35.73    7.98
  -1  -7 -14 1642.33   93.27
  -1   7 -14 1791.14   67.89
  -1  -7 -13  176.34   21.08
  -1   7 -13  185.35   18.40
   1  -7  12  181.85   15.96
  -1  -7 -12  178.32   20.63
  -1   7 -12  192.71   11.22
   1  -7  11  413.79   22.44
  -1  -7 -11  476.23   31.77
  -1   7 -11  461.93   18.45
   1   7  11  529.74   27.46
   1   7  11  513.96    8.16
  -1  -7 -10  847.36   44.66
   1  -7  10  795.55   44.86
  -1   7 -10  869.09   39.75
   1   7  10  875.28   16.72
   1   7  10  972.78   40.44
  -1  -7  -9   -3.64    7.21
   1  -7   9    0.94    4.89
  -1   7  -9    0.40    3.79
   1   7   9   12.24    5.34
  -1  -7  -8  343.86   22.20
   1  -7   8  359.60   16.06
  -1   7  -8  376.74   19.72
   1   7   8  363.68   17.09
  -1  -7  -7 1507.09   78.13
   1  -7   7 1441.85   49.40
  -1   7  -7 1493.71   44.88
   1   7   7 1498.25   64.05
  -1  -7  -6 2546.68  104.02
   1  -7   6 2600.94  107.53
  -1   7  -6 2651.76   86.21
   1   7   6 2709.44   96.13
  -1  -7  -5 3155.18  127.77
   1  -7   5 3140.59  113.40
  -1   7  -5 3029.18  112.29
   1   7   5 3256.22  118.17
  -1  -7  -4  747.46   41.90
   1  -7   4  732.67   31.69
   1   7   4  804.61   27.04
  -1   7  -4  724.99   19.95
  -1  -7  -3  583.25   33.49
   1  -7   3  542.69   17.05
  -1   7  -3  525.24   14.58
   1   7   3  589.64   20.40
  -1  -7  -2 6211.57  285.22
   1  -7   2 6121.09  262.14
  -1   7  -2 6365.13  258.71
   1   7   2 6396.07  302.42
  -1  -7  -1 2683.54   96.81
   1  -7   1 2571.51   83.85
  -1   7  -1 2614.60   79.75
   1   7   1 2728.67   90.85
  -1  -7   0  788.67   27.13
   1  -7   0  799.18   24.30
  -1   7   0  794.80   28.17
   1   7   0  833.98   25.13
  -1  -7   1  716.86   25.32
   1  -7  -1  718.31   22.69
  -1   7   1  719.13   20.00
   1   7  -1  696.75   21.65
  -1  -7   210875.99  609.42
   1  -7  -210837.16  591.61
  -1   7   210466.30  576.28
   1   7  -210699.16  572.87
   1  -7  -3  780.40   26.28
  -1  -7   3  768.09   27.56
  -1   7   3  773.26   22.90
   1   7  -3  757.88   32.56
  -1  -7   4  748.79   38.66
   1  -7  -4  801.75   27.57
   1   7  -4  790.10   24.53
  -1   7   4  761.91   23.07
  -1  -7   5  453.19   18.45
   1  -7  -5  448.34   18.99
   1   7  -5  470.11   16.60
  -1   7   5  399.11   15.13
  -1  -7   6 5411.65  246.88
   1  -7  -6 5456.79  247.22
  -1   7   6 5615.06  237.30
   1   7  -6 5621.96  235.12
   1  -7  -7  600.58   36.48
  -1  -7   7  572.19   35.23
  -1   7   7  648.85   22.54
   1   7  -7  635.60   22.12
  -1  -7   8   -0.63    8.53
   1  -7  -8    1.82    5.51
  -1   7   8    0.04    4.28
   1   7  -8    7.77    4.32
  -1  -7   9   -7.66    9.14
   1  -7  -9   -1.42   11.09
  -1   7   9   -4.30    5.28
   1   7  -9   -4.59    4.75
  -1  -7  10 1014.55   55.71
   1  -7 -10 1047.93   48.55
   1   7 -10  985.01   33.69
  -1   7  10 1026.50   19.91
  -1  -7  11   16.89    8.13
   1  -7 -11   16.75    9.22
   1   7 -11   17.40    5.37
  -1  -7  12  170.66   16.67
   1  -7 -12  179.86   18.71
   1   7 -12  158.48   18.02
  -1  -7  13   47.20   10.92
   1  -7 -13   41.00   12.67
   1   7 -13   39.03    7.64
  -1  -7  14 1388.03   97.61
   1  -7 -14 1467.18   79.78
   1   7 -14 1503.14   59.08
  -1  -7  15  308.86   27.13
   1  -7 -15  314.77   47.70
   1   7 -15  344.46   20.20
   1  -7 -16 3926.18  292.22
   1   7 -16 3572.70  161.60
   1  -7 -17 1054.46  108.97
   1   7 -17  834.96   57.08
   1  -7 -18 1439.30  102.14
   1   7 -18 1351.13   85.57
   1  -7 -19   82.55   15.48
   1  -7 -19   67.26   23.98
   1   7 -19   50.16   19.84
   1  -7 -20  676.14   44.19
   1  -7 -20  689.46   66.11
   1   7 -20  673.85   55.89
   1  -7 -21  -40.05   17.68
   1  -7 -21   36.97   17.75
   1   7 -21   11.98   14.13
   1  -7 -22  297.88   48.51
   1  -7 -22  257.14   29.61
   1   7 -22  272.70   37.21
  -1  -9 -20  311.03   51.39
  -1   9 -20  336.65   24.11
  -1  -9 -19  409.06   58.45
  -1   9 -19  449.19   27.30
  -1  -9 -18 1783.50  134.19
  -1   9 -18 1763.39   80.33
  -1  -9 -17   86.37   23.50
  -1   9 -17   64.67   10.34
  -1  -9 -16    6.27   14.85
  -1   9 -16    8.48    6.52
  -1  -9 -15  179.75   30.30
  -1   9 -15  205.45   14.35
   1  -9  14 1609.67   81.53
  -1  -9 -14 1697.99  106.40
  -1   9 -14 1607.65   80.75
   1  -9  13 1188.39   83.30
  -1  -9 -13 1287.33   81.56
  -1   9 -13 1270.08   48.38
  -1  -9 -12  789.86   54.25
   1  -9  12  801.45   42.95
  -1   9 -12  870.55   33.91
   1   9  12  938.18   20.07
   1   9  12  982.47   47.92
   1  -9  11  144.20   14.80
  -1  -9 -11  154.91   31.21
  -1   9 -11  161.97   15.94
   1   9  11  140.23   16.38
   1   9  11  141.16    6.98
  -1  -9 -10 1112.22   60.88
   1  -9  10 1076.56   45.62
  -1   9 -10 1102.61   39.47
   1   9  10 1238.29   49.46
  -1  -9  -9  688.89   39.08
   1  -9   9  595.09   39.63
  -1   9  -9  658.32   31.59
   1   9   9  664.66   29.65
  -1  -9  -8   35.33   19.44
   1  -9   8   73.61   12.88
  -1   9  -8   57.67    6.37
   1   9   8   55.19    8.77
  -1  -9  -7  815.43   42.38
   1  -9   7  827.87   44.83
  -1   9  -7  888.44   29.32
   1   9   7  796.13   31.87
  -1  -9  -6 4611.38  250.61
   1  -9   6 4204.38  181.43
  -1   9  -6 4524.65  175.38
   1   9   6 4052.89  171.27
   1  -9   5  148.25    9.75
  -1  -9  -5  116.40   12.66
  -1   9  -5  138.80    7.56
   1   9   5  120.12    9.84
  -1  -9  -4 1403.51   56.42
   1  -9   4 1344.20   58.11
  -1   9  -4 1534.46   44.51
   1   9   4 1457.40   62.33
   1  -9   3  961.82   32.41
  -1  -9  -3  895.42   36.16
  -1   9  -3  991.08   28.32
   1   9   3  990.39   46.71
  -1  -9  -2 1756.49   67.82
   1  -9   2 1818.82   73.60
  -1   9  -2 1904.11   66.89
   1   9   2 2016.83   81.28
   1  -9   1   19.85    5.22
  -1  -9  -1   24.23    6.31
  -1   9  -1   19.90    4.14
   1   9   1   19.82    8.92
  -1  -9   0 1371.88   51.34
   1  -9   0 1438.24   48.07
   1   9   0 1568.00   49.70
  -1   9   0 1511.37   45.02
  -1  -9   1    6.25    5.26
   1  -9  -1    7.94    4.55
  -1   9   1    4.92    3.80
   1   9  -1    2.16    4.56
   1  -9  -2 5070.09  241.32
  -1  -9   2 5070.12  228.43
  -1   9   2 5063.93  205.92
   1   9  -2 5142.73  212.48
  -1  -9   3 1382.84   52.62
   1  -9  -3 1448.94   66.12
   1   9  -3 1514.89   48.99
  -1   9   3 1539.56   59.45
  -1  -9   4 2214.47   87.11
   1  -9  -4 2260.89  106.01
   1   9  -4 2445.86   83.33
  -1   9   4 2475.97   83.47
  -1  -9   5  402.14   19.59
   1  -9  -5  469.52   30.68
  -1   9   5  461.62   17.42
   1   9  -5  465.30   17.80
  -1  -9   6 1758.52   68.65
   1  -9  -6 1801.99   71.47
  -1   9   6 1759.08   59.10
   1   9  -6 2020.57   66.77
  -1  -9   7  558.62   38.89
   1  -9  -7  647.01   31.48
  -1   9   7  584.83   22.60
   1   9  -7  688.11   25.11
  -1  -9   8 1406.06   77.16
   1  -9  -8 1601.55   67.96
   1   9  -8 1497.63   67.59
  -1   9   8 1457.67   66.79
  -1  -9   9    6.11   10.23
   1  -9  -9    1.75    6.86
  -1   9   9   -4.55    4.71
   1   9  -9    1.93    4.14
   1  -9 -10  178.81   18.31
  -1  -9  10  191.41   25.27
  -1   9  10  182.55   14.69
   1   9 -10  189.74   11.97
   1  -9 -11  420.41   30.96
  -1  -9  11  440.95   29.58
  -1   9  11  478.08   10.10
   1   9 -11  495.60   21.94
  -1   9  11  524.38   26.99
  -1  -9  12   21.00   10.73
   1  -9 -12   40.02   12.10
   1   9 -12   30.51   12.00
  -1   9  12   31.66    2.13
  -1  -9  13  989.94   55.52
   1  -9 -13  987.89   59.00
   1   9 -13 1013.46   42.00
  -1  -9  14 1546.30  116.25
   1  -9 -14 1794.28  106.50
   1   9 -14 1750.42   72.71
  -1  -9  15 1289.65   75.13
   1  -9 -15 1424.48   92.38
   1   9 -15 1425.89   82.27
  -1  -9  16 1088.13   69.59
   1  -9 -16 1328.19   86.02
   1   9 -16 1152.61   50.12
  -1  -9  17   55.23   17.73
   1  -9 -17   66.50   21.05
   1   9 -17   56.04   10.54
   1  -9 -18  262.60   37.57
   1   9 -18  255.78   19.51
   1  -9 -19   78.66   24.50
   1   9 -19   70.67   12.17
   1  -9 -20  461.11   60.50
   1   9 -20  481.28   30.25
   1  -9 -21   11.22   21.93
   1  -9 -21    1.98   13.17
   1   9 -21   26.36    9.48
  -1 -11 -19   23.67   23.99
  -1 -11 -18   27.36   21.44
  -1  11 -18   18.51    9.32
  -1 -11 -17  330.06   46.21
  -1  11 -17  351.89   23.25
  -1 -11 -16  172.35   33.10
  -1  11 -16  161.33   15.40
   1 -11  15  111.68   19.72
  -1 -11 -15  186.57   29.75
  -1  11 -15  156.77   13.92
   1 -11  14  353.30   43.31
  -1 -11 -14  378.01   42.76
  -1  11 -14  400.78   32.81
   1 -11  13  413.38   30.47
  -1 -11 -13  465.52   44.55
  -1  11 -13  427.39   21.40
   1  11  13  445.95   12.19
   1  11  13  519.67   32.92
  -1 -11 -12   14.27   25.40
   1 -11  12   30.26   10.83
  -1  11 -12   43.05    6.98
   1  11  12   25.25    3.50
   1  11  12   16.45   11.25
  -1 -11 -11   71.61   19.75
   1 -11  11   73.60   13.27
   1  11  11   72.84   12.47
  -1  11 -11   84.04   14.77
   1 -11  10 2619.41  154.73
  -1 -11 -10 2567.69  144.35
  -1  11 -10 2846.34  110.49
   1  11  10 2563.87  114.69
   1 -11   9  532.43   44.46
  -1 -11  -9  543.25   57.00
  -1  11  -9  479.32   31.00
   1  11   9  561.75   28.55
  -1 -11  -8  459.68   35.01
   1 -11   8  486.66   37.07
  -1  11  -8  503.97   19.97
   1  11   8  497.52   25.34
  -1 -11  -7  396.85   30.49
   1 -11   7  431.21   34.73
  -1  11  -7  436.96   17.18
   1  11   7  440.73   22.62
  -1 -11  -6 5028.83  268.71
   1 -11   6 4692.19  257.39
  -1  11  -6 5248.24  224.42
   1  11   6 5013.08  230.53
  -1 -11  -5  357.90   38.96
   1 -11   5  352.31   18.60
   1  11   5  349.82   18.86
  -1  11  -5  378.16   15.50
   1 -11   4  453.74   20.85
  -1 -11  -4  488.24   27.59
  -1  11  -4  464.34   25.42
   1  11   4  512.80   31.89
  -1 -11  -3 1471.94   67.30
   1 -11   3 1454.00   55.82
  -1  11  -3 1676.22   65.08
   1  11   3 1493.12   54.79
  -1 -11  -2  526.14   28.78
   1 -11   2  513.64   32.34
  -1  11  -2  685.33   30.27
   1  11   2  569.74   22.39
  -1 -11  -1  601.45   44.34
   1 -11   1  607.95   25.79
   1  11   1  620.22   23.85
  -1  11  -1  658.80   30.72
  -1 -11   0    2.81   10.29
   1 -11   0   -1.21    4.87
  -1  11   0    7.84    6.85
   1  11   0    1.62    4.53
  -1 -11   1   78.99   15.45
   1 -11  -1   61.23    8.22
  -1  11   1   77.39   10.83
   1  11  -1   60.32    7.46
   1 -11  -2  864.77   34.92
  -1 -11   2  844.29   50.43
  -1  11   2  939.63   43.12
   1  11  -2  950.85   32.27
  -1 -11   3 1998.69   81.84
   1 -11  -3 1978.21   79.22
  -1  11   3 2137.20   86.08
   1  11  -3 2017.04   71.25
  -1 -11   4  676.35   31.03
   1 -11  -4  714.91   32.82
  -1  11   4  735.82   26.17
   1  11  -4  744.40   38.03
   1 -11  -5   43.10    9.96
  -1 -11   5   39.02    9.16
  -1  11   5   42.72    6.61
  -1 -11   6 3452.95  162.65
   1 -11  -6 3687.38  173.93
  -1  11   6 3369.26  137.02
   1  11  -6 3549.88  140.62
  -1 -11   7  845.83   42.49
   1 -11  -7  896.70   44.58
  -1  11   7  818.53   45.89
   1  11  -7  830.64   32.14
   1 -11  -8 3521.50  171.99
  -1 -11   8 3254.81  160.08
  -1  11   8 3194.86  136.10
   1  11  -8 3378.52  137.55
  -1 -11   9  171.11   19.73
   1 -11  -9  190.45   20.47
  -1  11   9  178.13   15.03
   1  11  -9  210.78   14.57
  -1 -11  10 2925.14  149.42
   1 -11 -10 3046.00  200.68
  -1  11  10 2992.85  132.86
   1  11 -10 3201.21  133.64
  -1 -11  11  480.27   50.73
   1 -11 -11  481.72   37.08
  -1  11  11  526.38   29.21
  -1  11  11  484.53   12.81
   1  11 -11  523.44   26.40
  -1 -11  12  470.51   32.18
   1 -11 -12  382.80   35.59
  -1  11  12  411.28   13.88
  -1  11  12  486.93   28.74
   1  11 -12  444.65   22.40
  -1 -11  13  126.27   18.71
   1 -11 -13  122.51   36.25
  -1  11  13  123.22    5.30
   1  11 -13  130.73   12.13
  -1 -11  14  710.62   49.15
   1 -11 -14  776.79   85.70
   1  11 -14  773.27   47.89
  -1 -11  15  673.75   72.83
   1 -11 -15  638.59   54.49
   1  11 -15  647.78   33.03
  -1 -11  16  355.23   35.48
   1 -11 -16  323.62   40.77
   1  11 -16  370.07   23.74
  -1 -11  17   -0.46   13.25
   1 -11 -17    4.80   15.61
   1  11 -17   10.50    8.10
  -1 -11  18   -0.25   12.66
   1 -11 -18   -0.78   14.65
   1  11 -18   -2.22    7.80
   1 -11 -19  351.88   52.08
   1  11 -19  368.73   27.53
  -1 -13 -17   94.94   33.40
  -1  13 -17  107.82   22.42
   1 -13  16   15.91   14.64
  -1 -13 -16   10.59   21.33
  -1  13 -16   23.95    9.08
  -1 -13 -15  327.68   45.52
   1 -13  15  311.14   53.58
  -1  13 -15  363.44   22.66
   1 -13  14  565.25   41.60
  -1 -13 -14  551.58   60.20
  -1  13 -14  652.35   31.21
   1 -13  13   42.89   14.09
   1  13  13   68.20   14.58
  -1  13 -13   48.85   14.32
  -1 -13 -12    2.75   13.50
   1 -13  12   -1.85   14.39
   1  13  12   -9.19   13.42
  -1  13 -12    6.67    6.01
  -1 -13 -11  460.25   43.21
   1 -13  11  431.85   31.22
  -1  13 -11  514.28   33.22
   1  13  11  406.22   28.73
  -1 -13 -10 1013.03   70.34
   1 -13  10  964.68   54.16
  -1  13 -10 1046.20   41.01
   1  13  10  949.70   47.45
  -1 -13  -9  374.92   37.55
   1 -13   9  377.82   27.29
  -1  13  -9  403.94   27.95
   1  13   9  388.97   24.73
  -1 -13  -8   63.95   16.99
   1 -13   8   87.49   13.76
  -1  13  -8   91.73    8.84
   1  13   8   78.64   11.63
  -1 -13  -7   73.14   24.05
   1 -13   7   68.18   11.68
   1  13   7   46.69   16.22
  -1  13  -7   56.89    7.84
  -1 -13  -6 1893.31  102.39
   1 -13   6 2051.91   93.92
  -1  13  -6 2097.32   93.30
   1  13   6 2026.09   86.05
   1 -13   5 2074.43   95.79
  -1 -13  -5 1951.55  138.46
  -1  13  -5 2124.52   77.40
   1  13   5 2201.79   91.87
  -1 -13  -4  405.24   30.97
   1 -13   4  418.81   24.26
   1  13   4  407.38   35.14
  -1  13  -4  447.72   18.43
  -1 -13  -3   12.99    9.45
   1 -13   3   28.61    7.79
   1  13   3   -0.14    6.58
  -1  13  -3   15.61    5.30
   1 -13   2  145.41   14.80
  -1 -13  -2  129.70   27.60
  -1  13  -2  180.89   16.93
   1  13   2  152.57   12.60
  -1 -13  -1 2296.47  110.18
   1 -13   1 2249.88  100.07
   1  13   1 2447.99  118.33
  -1  13  -1 2350.38  104.22
  -1 -13   0   17.61    9.44
   1 -13   0   24.38    8.62
  -1  13   0   15.32    5.75
   1  13   0   10.56    7.18
  -1 -13   1  479.29   29.25
   1 -13  -1  449.02   26.35
   1  13  -1  446.85   21.65
  -1  13   1  449.14   18.96
  -1 -13   2 1001.32   49.30
   1 -13  -2 1038.61   49.37
  -1  13   2 1037.51   38.35
   1  13  -2 1068.92   41.02
  -1 -13   3  919.29   47.92
   1 -13  -3  934.14   45.66
  -1  13   3  998.54   49.50
   1  13  -3  905.54   37.34
  -1 -13   4   68.23   13.96
   1 -13  -4   88.66   13.52
  -1  13   4   95.51    9.57
   1  13  -4   99.18   10.51
  -1 -13   5  788.50   43.05
   1 -13  -5  799.84   44.59
  -1  13   5  867.93   34.11
   1  13  -5  842.63   33.90
  -1 -13   6 1802.09   88.91
   1 -13  -6 1693.52   85.80
  -1  13   6 1840.58   72.47
   1  13  -6 1883.05   73.81
  -1 -13   7  990.10   56.35
   1 -13  -7 1065.76   59.52
   1  13  -7 1193.82   61.50
  -1  13   7 1064.70   44.22
  -1 -13   8  583.48   57.31
   1 -13  -8  635.68   60.68
  -1  13   8  669.30   31.11
   1  13  -8  636.86   28.71
   1 -13  -9    7.76   10.69
  -1 -13   9   12.14   15.88
  -1  13   9   11.15   11.74
   1  13  -9   10.52    6.82
  -1 -13  10  284.90   26.69
   1 -13 -10  330.40   31.47
  -1  13  10  311.62   20.65
   1  13 -10  276.19   18.64
   1 -13 -11 1347.20  117.66
  -1 -13  11 1136.77   70.08
  -1  13  11 1440.79   89.65
   1  13 -11 1371.31   75.77
   1 -13 -12  321.02   33.00
  -1 -13  12  289.55   27.04
  -1  13  12  272.73   23.65
   1  13 -12  280.18   18.14
  -1  13  12  262.88   14.22
   1 -13 -13  663.48   51.91
  -1 -13  13  611.52   68.11
  -1  13  13  549.37   15.44
   1  13 -13  653.71   42.80
  -1 -13  14  309.68   34.77
   1 -13 -14  314.63   38.99
   1  13 -14  352.40   22.21
  -1 -13  15   64.94   20.04
   1 -13 -15   61.80   36.46
   1  13 -15   79.95   12.20
  -1 -13  16  119.81   42.27
   1 -13 -16  132.49   50.60
   1  13 -16  175.38   17.18
  -1 -13  17   -6.05   12.95
   1 -13 -17    8.04   15.40
   1  13 -17   -4.75   11.96
  -1 -13  18   61.47   23.04
   1 -13 -18   72.90   28.59
   1  13 -18   74.76   13.38
   1 -15  15  242.25   33.34
  -1 -15 -15  323.16   46.67
  -1  15 -15  278.66   21.06
  -1 -15 -14  737.86  118.99
   1 -15  14  709.85   85.31
  -1  15 -14  758.78   38.70
   1  15  14  819.92   53.91
  -1 -15 -13   71.96   34.64
   1 -15  13   37.26   17.00
  -1  15 -13   36.93    9.57
   1  15  13   58.48   14.54
  -1 -15 -12    9.10   15.14
   1 -15  12   -4.41   11.73
  -1  15 -12    2.42    6.74
   1  15  12   15.07    9.64
  -1 -15 -11  472.99   49.56
   1 -15  11  429.20   35.99
   1  15  11  465.92   33.45
  -1  15 -11  521.79   24.80
  -1 -15 -10  107.37   36.06
   1 -15  10   59.94   25.81
   1  15  10   97.61   14.47
  -1  15 -10   81.56   17.47
  -1 -15  -9  624.08   53.36
   1 -15   9  586.27   40.36
  -1  15  -9  687.76   30.31
   1  15   9  650.66   36.93
  -1 -15  -8   52.12   16.51
   1 -15   8   47.05   12.78
  -1  15  -8   30.31    7.89
   1  15   8   47.71   10.45
  -1 -15  -7   13.04   19.51
   1 -15   7    8.28    8.88
   1  15   7   12.00    7.61
  -1  15  -7    2.65    5.85
   1 -15   6  272.29   23.57
  -1 -15  -6  301.70   31.28
  -1  15  -6  318.44   17.13
   1  15   6  278.84   19.77
  -1 -15  -5  295.95   46.35
   1 -15   5  280.51   23.14
  -1  15  -5  304.72   25.48
   1  15   5  306.51   31.36
  -1 -15  -4  246.58   25.71
   1 -15   4  241.31   20.66
   1  15   4  261.24   18.67
  -1  15  -4  270.54   15.46
   1 -15   3  428.32   28.26
  -1 -15  -3  358.13   32.67
  -1  15  -3  453.29   21.14
   1  15   3  364.60   24.24
  -1 -15  -2 1266.28  104.87
   1 -15   2 1369.77   69.71
  -1  15  -2 1493.99   76.42
   1  15   2 1334.41   58.07
   1 -15   1 1637.64   81.46
  -1 -15  -1 1597.07   88.98
  -1  15  -1 1784.20   71.25
   1  15   1 1752.25   75.25
  -1 -15   0  408.29   33.58
   1 -15   0  412.77   30.06
   1  15   0  464.83   25.24
  -1  15   0  422.55   21.41
  -1 -15   1   47.91   15.52
   1 -15  -1   54.35   21.28
   1  15  -1   70.50   10.97
  -1  15   1   65.14   15.16
  -1 -15   2 1727.25  126.26
   1 -15  -2 1823.32   92.32
  -1  15   2 1927.66   77.20
   1  15  -2 1948.95   82.15
  -1 -15   3  326.04   28.60
   1 -15  -3  325.97   26.58
  -1  15   3  342.98   19.71
   1  15  -3  334.20   20.50
   1 -15  -4  103.98   15.07
  -1 -15   4   76.37   15.70
  -1  15   4   72.36   16.70
   1  15  -4   94.18   11.48
   1 -15  -5  330.46   45.18
  -1 -15   5  366.67   28.62
  -1  15   5  376.52   21.39
   1  15  -5  431.10   22.79
   1 -15  -6   77.70   16.39
  -1 -15   6   76.27   15.82
  -1  15   6  100.80   10.61
   1  15  -6   98.75   17.25
  -1 -15   7   30.76   20.88
   1 -15  -7   40.41   14.34
   1  15  -7   43.94    8.79
  -1  15   7   42.88    8.87
  -1 -15   8   28.48   19.83
   1 -15  -8   16.47   13.91
  -1  15   8   34.53    8.86
   1  15  -8   33.00    8.27
  -1 -15   9  206.35   23.48
   1 -15  -9  182.59   43.56
  -1  15   9  227.14   26.84
   1  15  -9  209.10   15.86
  -1 -15  10    1.88   11.21
   1 -15 -10   16.27   12.60
  -1  15  10    0.64    7.91
   1  15 -10    1.84   10.85
   1 -15 -11 1316.60   91.26
  -1 -15  11 1303.91   82.53
  -1  15  11 1348.10   90.30
   1  15 -11 1348.63   59.67
  -1 -15  12   66.44   29.22
   1 -15 -12   47.98   20.49
  -1  15  12   60.85    5.88
   1  15 -12   78.31   17.70
  -1  15  12   65.74   14.87
  -1 -15  13   67.42   21.96
   1 -15 -13   92.64   24.72
  -1  15  13  102.48   17.82
   1  15 -13  108.76   13.04
  -1 -15  14  477.55   47.02
   1 -15 -14  475.19   54.78
   1  15 -14  551.12   31.55
  -1 -15  15  162.70   28.40
   1 -15 -15  163.19   34.38
   1  15 -15  137.73   27.03
  -1 -15  16  436.43   52.96
   1 -15 -16  459.13   96.91
   1  15 -16  569.63   34.08
   1 -17  12   15.32   14.25
  -1 -17 -12   -7.41   18.92
  -1  17 -12   12.36    8.44
  -1 -17 -11  152.39   33.68
   1 -17  11  111.57   26.14
  -1  17 -11  170.48   15.12
   1  17  11  166.45   20.94
  -1 -17 -10  140.33   59.17
   1 -17  10  227.60   48.07
   1  17  10  239.52   37.19
  -1  17 -10  285.46   18.64
  -1 -17  -9  836.03   73.77
   1 -17   9  836.84   88.91
   1  17   9  920.14   53.18
  -1  17  -9  942.78   59.97
  -1 -17  -8   -1.99   13.24
   1 -17   8    3.49    9.96
   1  17   8   11.06   13.11
  -1  17  -8   -2.21    6.33
  -1 -17  -7   27.73   28.70
   1 -17   7   35.20   13.37
  -1  17  -7   52.55   14.17
   1  17   7   40.10   11.28
  -1 -17  -6   93.01   21.30
   1 -17   6   61.40   16.33
   1  17   6   72.11   13.69
  -1  17  -6  111.52   11.01
  -1 -17  -5   81.81   33.86
   1 -17   5   82.23   16.30
  -1  17  -5   78.47   11.04
   1  17   5  118.27   13.55
  -1 -17  -4   54.65   16.45
   1 -17   4   25.79   12.26
   1  17   4   27.25   11.05
  -1  17  -4   38.76    8.55
  -1 -17  -3  663.79   53.97
   1 -17   3  686.53   64.87
   1  17   3  702.84   37.87
  -1  17  -3  738.98   34.54
  -1 -17  -2  615.73   50.83
   1 -17   2  590.42   42.42
  -1  17  -2  655.20   45.93
   1  17   2  669.18   36.16
  -1 -17  -1  454.06   42.11
   1 -17   1  441.47   35.13
  -1  17  -1  468.90   24.01
   1  17   1  470.11   41.66
  -1 -17   0  124.36   32.59
   1 -17   0  110.02   16.96
  -1  17   0   96.04   18.67
   1  17   0  118.13   13.60
  -1 -17   1   32.22   13.98
   1 -17  -1   45.22   12.90
  -1  17   1   23.71    8.13
   1  17  -1    4.29   15.62
  -1 -17   2  660.33   54.07
   1 -17  -2  744.47   75.37
  -1  17   2  728.34   34.82
   1  17  -2  745.92   37.18
   1 -17  -3  531.33   41.67
  -1 -17   3  511.78   42.84
  -1  17   3  537.04   28.53
   1  17  -3  545.90   30.01
   1 -17  -4  174.68   23.18
  -1 -17   4  138.62   37.90
  -1  17   4  145.37   14.06
   1  17  -4  159.28   15.81
  -1 -17   5  290.16   28.91
   1 -17  -5  298.81   47.35
  -1  17   5  248.26   29.20
   1  17  -5  285.97   20.53
  -1 -17   6  291.82   32.36
   1 -17  -6  264.62   32.65
  -1  17   6  291.04   20.99
   1  17  -6  344.07   21.32
  -1 -17   7  780.52   60.22
   1 -17  -7  821.41   92.70
   1  17  -7  940.93   43.91
  -1  17   7  842.47   60.14
  -1 -17   8   46.99   26.21
   1 -17  -8   36.50   17.64
   1  17  -8   38.40   10.86
  -1  17   8   49.18   10.96
  -1 -17   9    6.58   12.08
   1 -17  -9   -4.03   21.06
  -1  17   9    2.97   13.52
   1  17  -9    6.40    7.52
  -1 -17  10  176.65   28.50
   1 -17 -10  166.92   29.52
   1  17 -10  202.14   17.33
  -1  17  10  178.71   19.86
  -1 -17  11  924.56   73.67
   1 -17 -11  911.65   80.07
   1  17 -11 1120.30   54.01
  -1  17  11 1027.51   77.71
  -1 -17  12  160.83   48.76
   1 -17 -12  168.82   54.01
   1  17 -12  221.70   20.38
  -1  17  12  215.26   24.85
  -1 -17  13  101.82   24.04
   1 -17 -13   59.74   28.68
   1  17 -13   98.59   14.83
  -1  17  13   88.25   18.75
  -1 -19  -7  257.34   64.53
   1 -19   7  282.63   33.65
  -1  19  -7  306.55   21.74
   1  19   7  258.76   25.34
   1 -19   6  607.24   52.66
  -1 -19  -6  648.71   61.73
  -1  19  -6  711.59   37.06
   1  19   6  648.38   40.47
  -1 -19  -5   38.70   36.23
   1 -19   5   77.11   30.93
   1  19   5   78.53   13.71
  -1 -19  -4   47.24   17.79
   1 -19   4   34.25   15.15
   1  19   4   61.34   11.18
  -1  19  -4   -0.02    9.44
  -1 -19  -3  238.38   60.61
   1 -19   3  302.68   32.82
  -1  19  -3  341.25   22.13
   1  19   3  359.93   26.16
  -1 -19  -2   20.48   15.86
   1 -19   2   14.69   13.93
  -1  19  -2   19.29    8.43
   1  19   2   11.68   10.03
   1 -19   1  410.46   62.96
  -1 -19  -1  420.51   65.36
  -1  19  -1  460.53   26.84
   1  19   1  435.63   29.91
   1 -19   0    9.62   16.31
  -1 -19   0   42.19   16.80
  -1  19   0   39.83   10.25
   1  19   0   34.14   11.12
   1 -19  -1   77.34   20.92
  -1 -19   1  100.92   23.69
  -1  19   1  131.49   13.99
   1  19  -1   89.34   14.43
   1 -19  -2   12.72   19.60
  -1 -19   2   -4.65   20.79
  -1  19   2    6.64    7.41
   1  19  -2   -3.58    7.64
   1 -19  -3  498.47   47.23
  -1 -19   3  487.79   47.65
  -1  19   3  510.11   30.72
   1  19  -3  553.03   33.05
   1 -19  -4   83.95   20.20
  -1 -19   4   64.84   19.51
  -1  19   4   67.46   12.26
   1  19  -4   77.29   13.59
   1 -19  -5   16.73   23.84
  -1 -19   5   23.37   24.38
  -1  19   5   13.81    8.93
   1  19  -5   15.35   10.01
  -1 -19   6  379.46   42.00
   1 -19  -6  417.86   44.06
   1  19  -6  469.65   29.27
  -1  19   6  390.77   27.86
  -1 -19   7  676.31   61.38
   1 -19  -7  666.21   91.75
   1  19  -7  762.86   43.55
  -1  19   7  714.82   42.65
  -1 -19   8   22.71   15.73
   1 -19  -8   13.11   16.50
  -1  19   8   17.07   10.20
   1  19  -8   14.53   10.51
  -2   0 -22  218.33   32.13
  -2   0 -22  232.06   35.00
  -2   0 -21    4.85    8.68
  -2   0 -21   -3.26   12.54
  -2   0 -20  925.88   48.25
  -2   0 -20  833.46   63.04
  -2   0 -19  -14.53    8.67
  -2   0 -19   -8.71   12.62
  -2   0 -18   -6.11   17.18
  -2   0 -18    0.48    6.90
  -2   0 -18    1.83    3.43
  -2   0 -17   -0.17    3.80
  -2   0 -17    6.12    6.63
  -2   0 -17   12.37   10.28
  -2   0 -16 1455.75   43.13
  -2   0 -16 1369.25   74.01
  -2   0 -16 1448.23   61.04
  -2   0 -15    3.06    2.33
  -2   0 -15   -2.49    6.06
  -2   0 -15    1.41    8.34
  -2   0 -14   68.61   13.35
  -2   0 -14   92.59    9.60
  -2   0 -14   81.43    6.36
  -2   0 -13   -1.67    2.22
  -2   0 -13    3.73    7.01
  -2   0 -13   -2.01    4.91
  -2   0 -12 2663.98   83.76
  -2   0 -12 2601.79  137.12
  -2   0 -12 2519.32   94.33
  -2   0 -11    1.84    4.80
  -2   0 -11    0.14    4.14
  -2   0 -11    2.16    2.11
  -2   0 -10 1802.10   58.72
  -2   0 -10 1756.96   44.61
  -2   0 -10 1661.38   61.57
  -2   0  -9    0.50    3.18
  -2   0  -9   -0.93    4.14
  -2   0  -8 3297.74  107.42
  -2   0  -8 3291.00  121.45
  -2   0  -7    4.10    3.50
  -2   0  -7    1.90    3.93
  -2   0  -6   12.08    3.70
  -2   0  -6    8.13    6.25
  -2   0  -5    6.11    3.24
  -2   0  -5   -0.56    2.75
  -2   0  -4 5100.75  188.72
  -2   0  -4 5493.93  193.08
   2   0   4 5472.64  197.15
  -2   0  -3    1.45    2.20
  -2   0  -3   -0.87    3.62
   2   0   3   -0.26    2.75
   2   0   3    3.68    2.45
  -2   0  -216680.17  996.34
  -2   0  -216668.77 1002.09
   2   0   216698.79 1019.45
   2   0   216427.61  976.31
  -2   0  -1   29.42    2.14
  -2   0  -1   23.91    3.37
   2   0   1   29.85    3.67
   2   0   1   31.09    6.07
  -2   0   032641.70 2825.45
  -2   0   034272.27 2891.90
   2   0   033568.93 2926.20
   2   0   031360.88 2638.31
  -2   0   215459.64  859.78
   2   0  -214046.12  795.48
   2   0  -214856.82  832.55
  -2   0   3   11.80    5.33
   2   0  -3    4.69    2.92
  -2   0   4 1193.11   33.53
   2   0  -4 1165.41   32.27
  -2   0   5    0.70    3.55
   2   0  -5    0.54    3.43
  -2   0   6  225.37    9.96
   2   0  -6  206.71    9.12
   2   0  -7   -0.30    5.70
   2   0  -8 2334.87   75.61
   2   0  -9   13.15    4.93
   2   0 -10 4814.87  197.85
   2   0 -11   14.66    9.38
   2   0 -12  132.45   15.63
   2   0 -13    0.70    4.96
   2   0 -14 4387.68  192.30
   2   0 -15   -2.17    6.24
   2   0 -16  176.46   15.45
   2   0 -17   -8.92    6.36
   2   0 -17    1.32    1.53
   2   0 -17   -6.21   10.16
   2   0 -18 4122.37  133.61
   2   0 -18 3826.69  227.76
   2   0 -18 4548.21  270.72
   2   0 -19   13.36   14.16
   2   0 -19    4.68    1.91
   2   0 -19   -5.72    8.18
   2   0 -19    4.75    1.37
   2   0 -20  102.27   16.04
   2   0 -20  106.89   26.92
   2   0 -21    2.64   13.63
   2   0 -21   -4.77    8.93
   2   0 -22  926.95   82.60
   2   0 -22 1098.98   59.34
   2   0 -23    0.75   15.74
   2   0 -23   -4.50   14.87
   2   0 -24    5.30   27.72
  -2  -2 -22   12.57   18.45
  -2  -2 -22   -0.95   18.14
  -2   2 -22   22.28    9.91
  -2   2 -22   11.94   24.92
  -2  -2 -21    3.97    8.95
  -2  -2 -21   -4.49   14.33
  -2   2 -21   -1.57   13.58
  -2   2 -21   13.06   12.76
  -2  -2 -20 1184.13   62.30
  -2  -2 -20 1128.71   83.51
  -2   2 -20 1174.15   57.19
  -2   2 -20 1080.52   76.93
  -2  -2 -19  304.07   39.66
  -2  -2 -19  371.54   38.77
  -2   2 -19  337.71   34.79
  -2   2 -19  412.86   14.15
  -2   2 -19  315.90   24.25
  -2  -2 -18  136.67   38.19
  -2  -2 -18  146.49   16.15
  -2   2 -18  140.09   14.53
  -2   2 -18  173.81    8.49
  -2   2 -18  182.59   34.47
  -2  -2 -17   -3.75    6.54
  -2  -2 -17   -2.96   16.38
  -2   2 -17   -1.95    8.62
  -2   2 -17    5.79    5.29
  -2   2 -17    0.57    9.68
  -2  -2 -16 1191.74   53.09
  -2  -2 -16 1179.41   66.26
  -2   2 -16 1344.97   38.89
  -2   2 -16 1242.92   51.87
  -2   2 -16 1205.81   62.71
  -2  -2 -15  341.50   21.51
  -2  -2 -15  363.45   27.52
  -2   2 -15  353.82   25.38
  -2   2 -15  367.97   19.41
  -2   2 -15  387.82   17.89
  -2  -2 -14   71.40   13.08
  -2   2 -14   69.02    8.81
  -2   2 -14   71.48    5.54
  -2   2 -14   81.47   21.62
  -2  -2 -13  192.74   17.77
  -2   2 -13  167.76   11.94
  -2   2 -13  218.46   18.20
  -2   2 -13  190.16   12.47
  -2  -2 -12 5139.53  265.10
  -2   2 -12 6071.30  299.36
  -2   2 -12 5200.04  255.22
  -2   2 -12 5294.00  211.49
  -2  -2 -11    8.70    1.70
  -2  -2 -11   14.91    7.09
  -2   2 -11   17.60    3.01
  -2   2 -11    9.49    6.17
  -2   2 -11    0.59    4.39
  -2  -2 -10 1595.31   34.99
  -2  -2 -10 1336.23   53.84
  -2   2 -10 1514.82   41.78
  -2   2 -10 1519.34   48.67
  -2  -2  -9    2.35    5.62
  -2  -2  -9   13.37    1.76
  -2   2  -9   20.17    2.98
  -2   2  -9    7.99    4.07
  -2  -2  -8 3051.80  137.39
  -2  -2  -8 3397.43   94.85
  -2   2  -8 3263.49  104.37
  -2   2  -8 3232.81  109.46
  -2  -2  -7   13.82    5.10
  -2   2  -7   17.02    4.62
  -2   2  -7    8.72    3.18
   2   2   7   17.64    3.24
   2   2   7   -0.09    4.87
  -2  -2  -6 2012.45   67.17
  -2   2  -6 1950.29   54.09
  -2   2  -6 1923.33   53.76
   2   2   6 2191.00   59.01
   2   2   6 2366.15   72.63
  -2  -2  -5 1828.07   57.09
  -2   2  -5 1586.72   41.60
  -2   2  -5 1680.95   42.98
   2   2   5 1785.61   46.92
   2   2   5 1696.67   49.31
  -2  -2  -410845.77  604.41
  -2   2  -411229.39  569.63
  -2   2  -411275.62  552.52
   2   2   411384.20  571.55
   2   2   410257.23  556.69
  -2  -2  -3   67.70    5.84
  -2   2  -3   63.93    4.65
  -2   2  -3   79.17    4.20
   2   2   3   63.63    5.87
   2   2   3   69.20    5.34
  -2  -2  -214639.55  851.74
  -2   2  -214187.51  756.03
  -2   2  -214785.31  874.34
   2   2   214903.25  851.79
   2   2   212771.56  726.82
  -2  -2  -1 4498.09  178.62
  -2   2  -1 4363.54  153.90
  -2   2  -1 4448.42  123.86
   2   2   1 4516.24  157.37
  -2  -2   015596.77  926.02
   2  -2   014996.37  894.99
  -2   2   015158.83  779.24
  -2   2   015567.36  916.74
   2   2   015654.59  915.88
  -2  -2   1 2331.80   80.82
   2  -2  -1 2302.67   48.50
   2  -2  -1 2254.15   62.42
  -2   2   1 2154.67   58.64
   2   2  -1 2226.27   62.83
   2  -2  -214301.20  725.49
  -2  -2   212069.89  660.00
   2  -2  -212288.34  648.82
   2   2  -212038.76  648.78
  -2   2   212160.69  636.01
   2  -2  -3 3360.34  100.07
  -2  -2   3 3602.24  122.53
  -2   2   3 3574.57  114.35
   2   2  -3 3696.80  143.54
   2  -2  -4 3764.13  119.59
  -2  -2   4 3907.05  139.51
  -2   2   4 3981.67  123.76
   2   2  -4 3977.53  137.83
  -2  -2   5 2748.96   89.45
   2  -2  -5 2860.83   70.82
  -2   2   5 2621.07   64.26
   2   2  -5 2692.84   98.71
  -2  -2   6 4803.43  189.96
   2  -2  -6 4771.45  150.59
   2   2  -6 4543.43  191.07
  -2  -2   7 6358.95  314.26
   2  -2  -7 6725.25  238.46
   2   2  -7 6261.57  271.88
  -2  -2   8 4891.22  212.83
   2  -2  -8 5456.14  169.36
   2  -2  -8 4979.19  201.02
   2   2  -8 4923.82  198.92
  -2  -2   9   55.21    7.80
   2  -2  -9   55.31    1.73
   2  -2  -9   53.42    6.81
   2   2  -9   55.99    6.68
  -2  -2  10 6958.33  359.53
   2  -2 -10 7435.21  359.32
   2  -2 -10 7931.74  284.52
   2   2 -10 7241.01  349.40
  -2  -2  11  410.54   21.94
   2  -2 -11  462.50   26.13
   2   2 -11  448.56   19.09
   2  -2 -12  599.76   23.71
   2  -2 -12  694.73   35.29
   2   2 -12  601.86   32.34
   2  -2 -13 1656.04   75.72
   2  -2 -13 1497.60   55.16
   2   2 -13 1394.66   67.20
   2  -2 -14 2131.85  102.92
   2  -2 -14 1890.00   75.35
   2   2 -14 1881.42   91.08
   2  -2 -15   72.22   15.00
   2  -2 -15   60.16   14.65
   2   2 -15   45.48    9.02
   2  -2 -16  746.03   69.77
   2  -2 -16  839.71   39.55
   2   2 -16  828.54   36.00
   2  -2 -17  252.29   19.21
   2  -2 -17  172.90   24.72
   2   2 -17  273.81   17.16
   2  -2 -18 1645.99   76.26
   2  -2 -18 1710.46  104.89
   2   2 -18 1661.92   72.71
   2  -2 -19  573.20   49.92
   2  -2 -19  488.85   47.35
   2   2 -19  519.37   30.47
   2  -2 -20  141.54   18.37
   2  -2 -20  166.32   43.33
   2   2 -20  139.28   16.48
   2   2 -20  136.40   10.15
   2  -2 -21  208.21   20.95
   2  -2 -21  184.66   30.61
   2   2 -21  158.07   19.95
   2   2 -21  202.56   34.54
   2  -2 -22  865.12   52.17
   2  -2 -22  873.18   78.21
   2   2 -22 1017.24   79.20
   2   2 -22 1050.24   85.44
   2  -2 -23   14.14   17.08
   2  -2 -23   -1.86   18.07
   2   2 -23   21.62   18.95
   2   2 -23    4.82   10.39
  -2  -4 -21   35.92   13.41
  -2  -4 -21   66.66   23.48
  -2   4 -21   54.52   12.31
  -2   4 -21   50.07   29.36
  -2  -4 -20  747.80   69.37
  -2  -4 -20  725.37   43.69
  -2   4 -20  703.55   57.24
  -2   4 -20  808.30   29.45
  -2   4 -20  804.29   41.26
  -2  -4 -19    6.08    9.46
  -2  -4 -19    7.23   15.02
  -2   4 -19   12.32   11.88
  -2   4 -19    8.56    7.92
  -2   4 -19   13.81   12.75
  -2  -4 -18  355.40   61.34
  -2  -4 -18  332.57   25.02
  -2   4 -18  366.12   15.72
  -2   4 -18  399.70   33.12
  -2   4 -18  398.18   53.60
  -2   4 -17   52.66    9.67
  -2   4 -17   50.46    8.89
  -2   4 -17   66.92   14.86
  -2  -4 -16  338.09   47.59
  -2   4 -16  340.87   18.20
  -2   4 -16  295.35   12.74
  -2   4 -16  310.26   26.50
  -2  -4 -15  515.12   55.75
  -2   4 -15  551.59   26.82
  -2   4 -15  543.29   24.10
  -2  -4 -14  229.35   33.35
  -2   4 -14  232.65   13.41
  -2   4 -14  222.76   10.14
  -2  -4 -13  100.56   24.96
  -2   4 -13  117.48   12.24
  -2   4 -13  124.87    9.14
  -2   4 -12 3114.64  110.19
  -2   4 -12 2857.05  106.88
  -2  -4 -11   16.31   14.53
  -2   4 -11   13.97    4.94
  -2   4 -11   21.21    4.24
  -2  -4 -10 2527.33  108.85
  -2   4 -10 2377.59   80.92
  -2  -4  -9  510.47   25.72
  -2   4  -9  507.50   16.29
   2   4   9  523.78   12.22
   2   4   9  576.26   23.79
  -2  -4  -811171.05  690.93
  -2   4  -810996.51  609.83
   2   4   811812.37  598.90
   2   4   813181.26  809.00
  -2  -4  -7  428.53   20.76
  -2   4  -7  434.63   12.49
   2   4   7  462.04   12.68
   2   4   7  456.41   18.12
   2  -4   6 2495.31   78.99
  -2  -4  -6 2713.20  100.51
  -2   4  -6 2550.61   75.13
   2   4   6 2662.19   78.34
   2   4   6 2676.24   90.79
  -2  -4  -5  343.53   15.35
   2  -4   5  299.75    9.21
   2   4   5  300.47   12.56
  -2   4  -5  322.51    8.79
   2  -4   4 7310.99  321.03
  -2  -4  -4 7780.56  368.72
  -2   4  -4 7504.19  320.81
   2   4   4 7204.54  348.71
  -2  -4  -3  190.24   10.24
   2  -4   3  178.29    5.16
  -2   4  -3  167.81    6.51
   2   4   3  177.06    8.83
  -2  -4  -2  538.62   18.45
   2  -4   2  494.25    9.99
   2   4   2  465.71   15.49
  -2   4  -2  458.51   11.54
  -2  -4  -1 5863.90  246.34
   2  -4   1 6393.52  236.73
  -2   4  -1 6269.36  227.45
   2   4   1 5993.13  246.36
  -2  -4   0 2476.30   80.56
   2  -4   0 2691.14   72.71
   2   4   0 2570.46   80.10
  -2   4   0 2625.64   64.86
  -2  -4   1  835.02   25.48
   2  -4  -1  879.20   18.26
  -2   4   1  852.41   21.62
   2   4  -1  806.15   23.89
  -2  -4   2  362.17   13.36
   2  -4  -2  382.22    9.49
  -2   4   2  359.80    8.55
   2   4  -2  372.64   12.91
  -2  -4   3  234.54   10.63
   2  -4  -3  223.50    7.85
  -2   4   3  223.76   10.96
   2   4  -3  248.70   10.20
   2  -4  -4   89.63    5.56
  -2  -4   4  116.95    8.18
  -2   4   4   94.09    4.07
   2   4  -4   91.56    6.99
  -2   4   4  115.37    9.79
  -2  -4   5   46.57    6.05
   2  -4  -5   21.35    4.48
  -2   4   5   26.62    3.68
   2   4  -5   30.80    5.07
   2  -4  -616023.96 1103.86
  -2  -4   616600.66 1124.87
  -2   4   617302.81 1022.27
   2   4  -615820.43 1029.90
  -2  -4   7    8.74    5.54
   2  -4  -7   10.04    5.05
   2   4  -7   10.34    4.66
  -2   4   7    6.69    2.08
  -2  -4   8 7745.20  390.34
   2  -4  -8 7771.88  385.55
   2   4  -8 7748.41  367.51
  -2   4   8 7490.72  288.02
  -2  -4   9  259.37   15.50
   2  -4  -9  261.22   15.06
   2   4  -9  310.52   13.81
  -2  -4  1010216.91  612.33
   2  -4 -1010409.11  615.73
   2   4 -1011526.83  639.61
  -2  -4  11   92.30   17.09
   2  -4 -11   87.98   11.23
   2   4 -11  111.52    8.98
  -2  -4  12 1068.80   46.90
   2  -4 -12 1028.73   47.40
   2   4 -12 1023.95   37.16
  -2  -4  13 1197.59   55.31
   2  -4 -13 1142.35   54.80
   2   4 -13 1194.52   57.93
   2  -4 -14  338.62   26.12
   2  -4 -14  395.82   20.94
   2   4 -14  360.36   28.71
   2  -4 -15    0.81    8.52
   2  -4 -15    4.58    6.53
   2   4 -15   -2.09    5.84
   2  -4 -16  360.89   32.00
   2  -4 -16  301.22   28.44
   2   4 -16  342.80   20.70
   2  -4 -17    7.99    8.19
   2  -4 -17   11.51   13.01
   2   4 -17   17.58    7.83
   2  -4 -18  176.13   17.11
   2  -4 -18  155.55   26.42
   2   4 -18  179.14   16.12
   2  -4 -19   -2.79   21.74
   2  -4 -19   16.74   14.21
   2   4 -19    1.96   13.37
   2  -4 -20  187.75   21.41
   2  -4 -20  192.55   48.47
   2   4 -20  221.67   30.13
   2  -4 -21   59.40   15.08
   2  -4 -21   68.13   22.17
   2   4 -21   65.49   13.64
   2  -4 -22 1254.48  107.11
   2  -4 -22 1410.61   79.29
   2   4 -22 1417.73   75.13
   2  -4 -23   37.50   14.76
   2  -4 -23   26.85   22.90
   2   4 -23   16.00   23.18
   2   4 -23   33.20   12.70
  -2  -6 -21   81.19   26.10
  -2   6 -21   48.07   18.53
  -2   6 -21   63.51   20.58
  -2  -6 -20  851.12   51.83
  -2  -6 -20  829.51   78.37
  -2   6 -20  916.68   69.17
  -2   6 -20  903.46   44.32
  -2  -6 -19  464.42   50.80
  -2   6 -19  472.69   43.63
  -2   6 -19  470.36   21.88
  -2   6 -19  463.35   27.53
  -2  -6 -18  114.22   25.61
  -2   6 -18  111.37   12.56
  -2   6 -18  120.23   15.62
  -2   6 -18   95.57   20.63
  -2  -6 -17   -2.00   13.65
  -2   6 -17    2.59    5.33
  -2   6 -17   10.47    6.38
  -2  -6 -16 1146.83  110.38
  -2   6 -16 1183.52   43.57
  -2   6 -16 1186.79   49.50
  -2  -6 -15  240.92   29.98
  -2   6 -15  265.06   16.02
  -2   6 -15  270.57   13.40
  -2  -6 -14  255.28   24.71
  -2   6 -14  258.86   14.51
  -2   6 -14  237.29   12.50
  -2  -6 -13    4.24    9.52
  -2   6 -13    4.64    4.93
  -2  -6 -12  446.56   31.99
  -2   6 -12  464.07   18.17
  -2  -6 -11  907.65   48.66
  -2   6 -11  817.00   38.26
   2   6  11  955.00   41.34
   2   6  11  911.49   18.52
  -2  -6 -10  644.69   38.69
  -2   6 -10  743.27   24.62
   2   6  10  775.92   15.37
   2   6  10  821.78   35.19
  -2  -6  -9 1676.00   96.52
   2  -6   9 1567.59   56.42
  -2   6  -9 1681.63   52.26
   2   6   9 1616.20   60.20
   2   6   9 1684.26   40.18
  -2  -6  -8 2925.49  124.79
   2  -6   8 2748.18   99.55
  -2   6  -8 2840.34   93.87
   2   6   8 2749.49  103.80
   2   6   8 2825.37   81.27
   2  -6   7 2723.96   93.30
  -2  -6  -7 2680.26  109.34
  -2   6  -7 2749.66   97.66
   2   6   7 2692.32  116.19
  -2  -6  -6 2813.44  113.33
   2  -6   6 2821.38   93.61
  -2   6  -6 2680.49   83.27
   2   6   6 2845.99  102.41
  -2  -6  -5 2163.03  104.91
   2  -6   5 2144.61   64.96
  -2   6  -5 2229.91   72.20
   2   6   5 2246.74   75.89
  -2  -6  -4 6196.95  294.62
   2  -6   4 6101.87  252.31
   2   6   4 6393.29  283.96
  -2   6  -4 6351.09  252.75
   2  -6   3 2179.26   62.90
  -2  -6  -3 2191.20   81.65
  -2   6  -3 2309.63   62.68
   2   6   3 2201.55   90.25
  -2  -6  -2 2353.89  102.21
   2  -6   2 2136.64   68.48
   2   6   2 2355.15   77.49
  -2   6  -2 2331.33   62.18
  -2  -6  -1 3680.59  141.98
   2  -6   1 3543.33  114.01
  -2   6  -1 3861.90  128.98
   2   6   1 3680.59  134.27
  -2  -6   0 5120.48  215.85
   2  -6   0 5016.14  184.83
  -2   6   0 5299.81  190.33
   2   6   0 5315.23  211.72
  -2  -6   1   37.16    6.11
   2  -6  -1   29.78    5.49
   2   6  -1   34.55    5.04
  -2   6   1   26.42    3.21
   2  -6  -2 3062.04   98.55
  -2  -6   2 3269.92  120.77
  -2   6   2 3167.70   98.16
   2   6  -2 3047.64  105.37
  -2  -6   3 2419.55   83.84
   2  -6  -3 2319.63   82.12
  -2   6   3 2121.29   61.41
   2   6  -3 2339.25   74.96
  -2  -6   4 4570.92  190.41
   2  -6  -4 4797.54  184.00
  -2   6   4 4288.20  171.30
   2   6  -4 4574.45  197.21
  -2  -6   5 3171.23  120.69
   2  -6  -5 3064.15  111.08
  -2   6   5 3029.80  114.60
   2   6  -5 3056.55  106.45
  -2  -6   6 4227.76  179.67
   2  -6  -6 4411.47  179.75
  -2   6   6 4272.77  162.82
   2   6  -6 4586.91  177.60
  -2  -6   7  118.92   10.95
   2  -6  -7  156.74   10.59
  -2   6   7  162.41    9.83
  -2   6   7  152.19    6.72
   2   6  -7  151.89   15.01
  -2  -6   8 1561.89   59.23
   2  -6  -8 1508.38   55.15
   2   6  -8 1704.84   54.88
  -2   6   8 1580.45   35.15
  -2  -6   9   27.52    7.26
   2  -6  -9   26.15    6.82
  -2   6   9   32.92    2.63
   2   6  -9   27.79    5.98
   2  -6 -10 1704.96   66.68
  -2  -6  10 1735.13   68.96
  -2   6  10 1742.90   35.99
   2   6 -10 1741.81   71.29
  -2  -6  11  147.97   14.13
   2  -6 -11  157.74   21.99
   2   6 -11  128.25   10.11
  -2  -6  12  799.49   41.26
   2  -6 -12  829.99   58.18
   2   6 -12  843.28   31.59
  -2  -6  13  352.12   37.00
   2  -6 -13  322.27   25.01
   2   6 -13  383.74   27.21
  -2  -6  14 1441.56   72.08
   2  -6 -14 1415.32   72.63
   2   6 -14 1537.66   59.46
  -2  -6  15  440.38   32.66
   2  -6 -15  437.82   33.72
   2   6 -15  498.12   25.39
  -2  -6  16   84.71   17.61
   2  -6 -16  106.57   32.35
   2   6 -16  111.81   12.70
   2  -6 -17   32.40   23.89
   2  -6 -17   32.97   10.21
   2   6 -17   15.32    8.77
   2  -6 -18 1480.90  146.53
   2  -6 -18 1698.26   79.47
   2   6 -18 1551.91   71.14
   2  -6 -19   77.14   24.73
   2  -6 -19   86.87   25.62
   2   6 -19  121.57   14.26
   2  -6 -20   -6.83   14.31
   2  -6 -20   -5.70    9.05
   2   6 -20   13.10    8.25
   2  -6 -21  162.66   23.00
   2  -6 -21  163.15   34.55
   2   6 -21  235.35   20.71
   2  -6 -22  672.21   73.62
   2  -6 -22  706.99   73.79
   2   6 -22  689.68   42.75
  -2  -8 -20  755.67   80.60
  -2   8 -20  819.87   43.27
  -2   8 -20  796.47   64.82
  -2  -8 -19   53.44   22.38
  -2   8 -19   36.49   10.12
  -2  -8 -18  184.00   34.62
  -2   8 -18  217.41   17.27
  -2  -8 -17  155.79   29.81
  -2   8 -17  145.69   12.45
  -2   8 -17  138.89   13.79
  -2  -8 -16 3521.95  233.45
  -2   8 -16 3510.14  157.63
  -2   8 -16 3756.17  169.38
  -2  -8 -15  196.08   29.87
  -2   8 -15  209.77   14.54
  -2  -8 -14   23.52   13.91
  -2   8 -14   10.90    6.13
  -2  -8 -13    2.40   12.02
  -2   8 -13    6.14    8.23
  -2  -8 -12  774.19   49.54
  -2   8 -12  750.66   28.18
   2   8  12  910.98   43.52
   2   8  12  841.49   17.84
   2  -8  11   17.10    7.29
  -2  -8 -11   26.93   11.25
  -2   8 -11   25.81    5.21
   2   8  11   24.58    2.46
   2   8  11   32.96    9.79
   2  -8  10  898.78   36.63
  -2  -8 -10  982.57   53.92
   2   8  10  976.56   28.20
   2   8  10 1060.28   43.50
  -2   8 -10  998.03   42.81
   2  -8   9    2.81    4.96
  -2  -8  -9   -0.88    8.34
   2   8   9    0.64    2.59
   2   8   9   12.53    6.02
  -2   8  -9    1.59    3.99
  -2  -8  -8 1163.28   56.21
   2  -8   8 1074.41   50.75
  -2   8  -8 1200.04   36.80
   2   8   8 1134.68   44.14
  -2  -8  -7 1143.64   51.37
   2  -8   7 1029.27   45.49
   2   8   7  978.76   38.27
  -2   8  -7 1120.23   39.37
  -2  -8  -6 1639.95   72.26
   2  -8   6 1596.52   52.76
  -2   8  -6 1740.41   59.05
   2   8   6 1543.21   55.67
   2  -8   5   15.66    4.69
  -2  -8  -5   14.79    7.32
  -2   8  -5   16.09    3.47
   2   8   5   23.05    5.87
  -2  -8  -4 2339.57   95.11
   2  -8   4 2497.64   82.36
  -2   8  -4 2375.85   71.65
   2   8   4 2380.77   85.42
  -2  -8  -3  435.98   31.82
   2  -8   3  462.85   20.34
  -2   8  -3  466.51   17.43
   2   8   3  481.55   19.43
  -2  -8  -2  352.08   27.92
   2  -8   2  412.17   18.87
   2   8   2  412.14   16.97
  -2   8  -2  362.79   10.30
  -2  -8  -1 1691.02   81.20
   2  -8   1 1799.29   64.45
  -2   8  -1 1676.22   46.42
   2   8   1 1824.21   61.64
   2  -8   0 7594.87  371.40
  -2  -8   0 7251.29  369.64
  -2   8   0 7422.30  330.31
   2   8   0 7735.16  369.39
  -2  -8   1  383.61   18.43
   2  -8  -1  403.81   13.89
  -2   8   1  388.79   11.81
   2   8  -1  408.21   16.55
   2  -8  -2 3489.31  126.00
  -2  -8   2 3388.04  139.18
  -2   8   2 3482.23  117.98
   2   8  -2 3490.63  127.57
  -2  -8   3  114.87    9.66
   2  -8  -3  121.49   12.63
  -2   8   3  104.77    6.69
   2   8  -3  122.18   13.74
  -2  -8   4 6634.94  329.43
   2  -8  -4 7027.28  358.60
  -2   8   4 6614.69  293.68
   2   8  -4 7111.72  328.25
  -2  -8   5 2290.51   92.05
   2  -8  -5 2654.40  112.72
   2   8  -5 2702.01   94.53
  -2   8   5 2520.24   83.15
   2  -8  -6 2328.82  106.58
  -2  -8   6 2280.52   90.51
  -2   8   6 2396.08   80.91
   2   8  -6 2609.81  109.04
  -2  -8   7  563.01   26.34
   2  -8  -7  606.34   24.96
   2   8  -7  649.10   34.97
  -2   8   7  677.20   22.58
  -2  -8   8    8.16    6.48
   2  -8  -8   14.14    9.87
   2   8  -8    7.52    4.76
  -2   8   8   19.30    8.61
  -2  -8   9  266.45   17.73
   2  -8  -9  296.24   19.03
  -2   8   9  322.50   15.20
  -2   8   9  270.06    6.73
   2   8  -9  282.77   14.10
  -2  -8  10  116.02   13.72
   2  -8 -10  122.86   14.01
  -2   8  10  125.67    5.62
   2   8 -10  128.01   10.21
  -2  -8  11   35.83   11.50
   2  -8 -11   52.29   11.66
  -2   8  11   54.10    3.42
   2   8 -11   43.34    7.82
  -2  -8  12  712.57   38.92
   2  -8 -12  704.89   40.89
   2   8 -12  681.20   29.46
  -2  -8  13  620.19   55.18
   2  -8 -13  599.94   39.42
   2   8 -13  613.69   38.88
  -2  -8  14 1845.36   97.19
   2  -8 -14 1909.05  100.67
   2   8 -14 1850.22   75.74
  -2  -8  15  169.28   22.21
   2  -8 -15  250.25   26.84
   2   8 -15  183.91   15.73
  -2  -8  16   56.03   30.24
   2  -8 -16  125.96   23.47
   2   8 -16  116.67   12.73
  -2  -8  17  373.36   36.48
   2  -8 -17  346.82   41.42
   2   8 -17  385.93   23.14
   2  -8 -18 1487.11  107.82
   2   8 -18 1469.22   88.27
   2  -8 -19   -0.17   14.75
   2  -8 -19    2.87    9.55
   2   8 -19    4.30   12.86
   2  -8 -20   -9.74   15.58
   2  -8 -20    0.08    9.72
   2   8 -20   -3.87   13.77
   2  -8 -21   53.54   27.66
   2   8 -21   68.03   22.27
   2  -8 -22  430.23   38.06
   2  -8 -22  434.36   63.64
   2   8 -22  478.37   49.32
  -2 -10 -19   34.19   18.47
  -2  10 -19   -3.65    7.67
  -2 -10 -18  303.89   50.47
  -2  10 -18  318.60   21.85
  -2 -10 -17  555.91   63.69
  -2  10 -17  586.13   30.54
  -2 -10 -16 1094.79   94.18
  -2  10 -16 1180.29   50.97
  -2 -10 -15  414.35   49.58
  -2  10 -15  443.38   23.99
  -2 -10 -14  403.99   44.91
  -2  10 -14  444.63   32.15
  -2 -10 -13    1.04   12.49
   2 -10  13    1.26    7.65
  -2  10 -13    1.90    5.36
   2  10  13    9.55    9.02
   2  10  13    1.39    2.12
   2 -10  12  600.25   50.21
  -2 -10 -12  645.05   51.58
   2  10  12  616.65   15.42
   2  10  12  721.14   39.77
  -2  10 -12  670.86   26.73
  -2 -10 -11 2004.11  117.10
   2 -10  11 2036.58   93.43
  -2  10 -11 2181.03   97.31
   2  10  11 2273.28   77.64
   2  10  11 2109.61   95.58
  -2 -10 -10   47.60   13.98
   2 -10  10   22.88    8.39
  -2  10 -10   38.11    5.93
   2  10  10   42.65   15.82
  -2 -10  -9   13.95   10.30
   2 -10   9   15.37    6.05
  -2  10  -9    1.78    7.53
   2  10   9   -6.57    7.51
  -2 -10  -8 2311.25  153.18
   2 -10   8 2202.34   91.01
   2  10   8 2331.35   98.51
  -2  10  -8 2653.31   91.25
  -2 -10  -7 1065.95   58.47
   2 -10   7 1092.68   41.94
   2  10   7 1095.22   62.61
  -2  10  -7 1199.10   37.62
  -2 -10  -6 1829.48  116.68
   2 -10   6 1806.41   68.46
  -2  10  -6 1894.74   61.10
   2  10   6 1861.84   72.42
   2 -10   5  487.09   29.63
  -2 -10  -5  499.18   30.99
  -2  10  -5  506.71   16.75
   2  10   5  526.78   24.38
  -2 -10  -4 1807.75   80.12
   2 -10   4 1727.63   62.11
   2  10   4 1741.03   65.97
  -2  10  -4 1885.93   57.39
   2 -10   3  304.17   13.51
  -2 -10  -3  299.39   32.82
  -2  10  -3  345.26   11.36
   2  10   3  323.47   15.94
  -2 -10  -2 1173.17   51.94
   2 -10   2 1162.87   39.68
  -2  10  -2 1233.18   43.15
   2  10   2 1124.70   56.12
   2 -10   1  614.35   29.59
  -2 -10  -1  559.46   27.78
  -2  10  -1  648.12   19.38
   2  10   1  623.96   35.17
   2 -10   0 1063.78   36.25
  -2 -10   0 1030.36   42.60
  -2  10   0 1102.47   32.66
   2  10   0 1139.93   52.42
  -2 -10   1 1706.76   68.84
   2 -10  -1 1793.37   62.02
  -2  10   1 1851.54   56.95
   2  10  -1 1794.56   62.16
  -2 -10   2 1743.90   71.28
   2 -10  -2 1765.54   62.02
   2  10  -2 1807.65   62.28
  -2  10   2 1849.64   58.13
  -2 -10   3  416.49   22.35
   2 -10  -3  466.65   19.47
  -2  10   3  527.14   17.53
   2  10  -3  460.47   18.74
  -2 -10   4 1342.20   58.12
   2 -10  -4 1480.34   54.84
  -2  10   4 1537.59   48.50
   2  10  -4 1480.96   51.34
   2 -10  -5 1109.46   42.82
  -2 -10   5 1090.16   62.45
  -2  10   5 1117.64   37.11
   2  10  -5 1103.52   38.95
  -2 -10   6 2291.19  125.80
   2 -10  -6 2233.45  110.43
  -2  10   6 2209.90   92.11
   2  10  -6 2319.41   84.25
  -2 -10   7  915.01   60.98
   2 -10  -7  970.55   42.11
  -2  10   7  867.31   30.64
   2  10  -7  842.40   32.32
  -2 -10   8  231.34   28.74
   2 -10  -8  265.94   18.49
  -2  10   8  212.05   12.86
   2  10  -8  203.17   13.73
  -2 -10   9  229.74   30.89
   2 -10  -9  224.91   20.15
   2  10  -9  244.25   15.09
  -2  10   9  263.06   21.69
  -2 -10  10  252.54   21.40
   2 -10 -10  227.77   20.79
  -2  10  10  236.84   10.91
  -2  10  10  287.22   17.04
   2  10 -10  212.46   22.54
  -2 -10  11  109.64   15.44
   2 -10 -11  110.72   15.79
   2  10 -11  123.90   10.92
  -2  10  11  101.33    4.11
  -2 -10  12 1173.96   65.39
   2 -10 -12 1133.44   65.50
  -2  10  12 1279.89   35.01
   2  10 -12 1212.47   67.30
  -2 -10  13  865.14   54.89
   2 -10 -13  855.96   78.90
  -2  10  13  959.27   20.40
   2  10 -13  901.95   42.30
  -2 -10  14 1103.29   92.83
   2 -10 -14 1132.41   73.46
   2  10 -14 1136.34   49.95
  -2 -10  15    3.88   11.27
   2 -10 -15  -14.10   12.79
   2  10 -15   15.00    7.41
  -2 -10  16  196.71   26.58
   2 -10 -16  202.26   29.74
   2  10 -16  189.88   26.90
  -2 -10  17  360.02   36.25
   2 -10 -17  326.02   39.44
   2  10 -17  334.65   23.47
  -2 -10  18  511.20   51.52
   2 -10 -18  564.92   55.24
   2  10 -18  615.33   34.35
   2 -10 -19   55.05   25.25
   2  10 -19   88.40   14.13
   2 -10 -20   39.45   25.76
   2  10 -20   57.83   13.00
  -2 -12 -17   -2.56   17.24
  -2  12 -17    0.80    6.38
  -2 -12 -16  162.40   35.08
  -2  12 -16  134.21   13.51
  -2 -12 -15  272.51   41.89
  -2  12 -15  290.39   17.58
  -2 -12 -14  544.87   60.26
   2 -12  14  565.56   38.96
  -2  12 -14  639.69   40.94
   2  12  14  643.84   44.07
   2 -12  13   50.19   22.80
  -2 -12 -13   86.82   24.24
  -2  12 -13  107.77   10.69
   2  12  13   76.71    7.38
   2  12  13  127.23   17.14
   2 -12  12  309.54   24.56
  -2  12 -12  365.54   18.75
   2  12  12  354.22   19.60
   2  12  12  337.83   26.60
  -2 -12 -11  752.92   60.06
   2 -12  11  698.14   39.96
   2  12  11  729.75   41.27
  -2  12 -11  774.78   42.05
  -2 -12 -10   -4.18   11.45
   2 -12  10    9.80    6.99
  -2  12 -10   -2.17    4.64
   2  12  10   -4.74    7.01
  -2 -12  -9   45.52   16.91
   2 -12   9   44.16   10.55
   2  12   9   56.69   10.82
  -2  12  -9   44.56    7.11
  -2 -12  -8 4487.61  265.95
   2 -12   8 4693.31  235.32
  -2  12  -8 4885.80  208.18
   2  12   8 4523.07  221.03
  -2 -12  -7  148.35   20.75
   2 -12   7  143.68   13.35
  -2  12  -7  156.87    9.35
   2  12   7  159.06   14.82
   2 -12   6  975.11   40.91
  -2 -12  -6  957.61   55.12
  -2  12  -6 1038.78   33.38
   2  12   6  985.48   43.24
   2 -12   5   -4.06    5.27
  -2 -12  -5   -2.41    8.00
  -2  12  -5   -3.48    3.98
   2  12   5   17.15    6.27
  -2 -12  -4  630.93   39.27
   2 -12   4  622.30   27.64
  -2  12  -4  745.53   24.63
   2  12   4  638.22   30.84
  -2 -12  -3 1123.03   79.41
   2 -12   3 1029.25   53.02
  -2  12  -3 1248.74   49.24
   2  12   3 1061.26   61.88
  -2 -12  -2  236.40   21.30
   2 -12   2  233.64   14.89
   2  12   2  247.56   16.07
  -2  12  -2  331.20   18.74
  -2 -12  -1   35.95   11.36
   2 -12   1   62.47    7.62
   2  12   1   50.54    8.69
  -2  12  -1   57.12   10.32
  -2 -12   0    2.65    8.02
   2 -12   0    6.24    5.77
   2  12   0   12.50    5.95
  -2  12   0    0.95    7.47
  -2 -12   1 1081.37   53.64
   2 -12  -1 1038.59   54.69
  -2  12   1 1117.45   37.33
   2  12  -1 1092.46   42.27
  -2 -12   2   74.21   19.71
   2 -12  -2   90.56   14.55
  -2  12   2   74.61    6.93
   2  12  -2   69.63   14.94
  -2 -12   3  120.20   24.05
   2 -12  -3  135.68   18.51
  -2  12   3  141.60    8.97
   2  12  -3  136.62   11.46
  -2 -12   4 1139.46   76.91
   2 -12  -4 1073.27   64.81
  -2  12   4 1084.24   37.01
   2  12  -4 1082.39   41.67
  -2 -12   5  406.07   28.06
   2 -12  -5  421.39   25.01
   2  12  -5  495.38   22.83
  -2  12   5  403.31   26.62
  -2 -12   6 2658.92  131.58
   2 -12  -6 3057.31  140.18
   2  12  -6 3061.82  147.71
  -2  12   6 2815.44  110.30
  -2 -12   7  202.53   21.04
   2 -12  -7  238.20   20.30
  -2  12   7  228.87   14.29
   2  12  -7  238.62   15.78
   2 -12  -8  453.87   30.85
  -2 -12   8  456.92   30.54
  -2  12   8  484.92   33.55
   2  12  -8  453.38   24.66
   2 -12  -9  922.28   52.60
  -2 -12   9  885.42   51.32
  -2  12   9  993.96   41.06
   2  12  -9  909.01   40.11
  -2 -12  10 2539.52  140.23
   2 -12 -10 2685.87  142.89
  -2  12  10 3106.40  134.65
  -2  12  10 2736.82   93.85
   2  12 -10 2794.40  120.59
   2 -12 -11    0.62   17.26
  -2 -12  11    5.16   16.96
  -2  12  11    6.71    3.36
   2  12 -11   20.14    7.79
  -2  12  11    4.41    8.14
  -2 -12  12  852.79   78.19
   2 -12 -12  965.51   63.39
  -2  12  12  889.93   24.13
   2  12 -12  965.88   42.95
   2 -12 -13   73.76   19.40
  -2 -12  13   86.34   17.12
  -2  12  13   73.16    6.21
   2  12 -13   80.25   11.72
  -2 -12  14  751.92   54.32
   2 -12 -14  772.54   57.94
  -2  12  14  701.63   15.02
   2  12 -14  742.15   52.26
  -2 -12  15  177.66   43.30
   2 -12 -15  195.40   47.63
   2  12 -15  192.39   16.45
  -2 -12  16   57.74   18.35
   2 -12 -16   39.03   31.81
   2  12 -16   49.42   10.70
  -2 -12  17  154.62   28.65
   2 -12 -17  173.52   31.65
   2  12 -17  186.13   17.50
  -2 -12  18    7.83   28.53
   2 -12 -18    5.03   19.72
   2  12 -18   40.81   10.56
  -2 -12  19   16.32   16.59
   2 -12 -19   27.60   19.12
   2  12 -19   -2.33   15.62
   2 -14  15   64.66   20.45
  -2 -14 -15   66.60   32.12
  -2  14 -15  114.68   12.57
  -2 -14 -14  110.04   30.19
   2 -14  14   85.19   19.29
   2  14  14  110.05   20.61
  -2  14 -14   81.78   11.16
  -2 -14 -13  471.77   55.65
   2 -14  13  435.86   34.99
  -2  14 -13  485.41   36.08
   2  14  13  576.84   38.96
  -2 -14 -12   98.79   43.62
   2 -14  12  100.11   16.98
  -2  14 -12  120.87   11.33
   2  14  12   95.48   17.06
  -2 -14 -11  641.94   57.04
   2 -14  11  569.29   56.84
   2  14  11  602.38   39.02
  -2  14 -11  662.54   39.93
   2 -14  10   -2.07   15.32
  -2 -14 -10   23.94   14.93
  -2  14 -10   16.87    6.11
   2  14  10   -2.51    9.33
  -2 -14  -9  266.80   51.24
   2 -14   9  259.16   22.41
   2  14   9  239.96   33.05
  -2  14  -9  274.28   22.81
  -2 -14  -8  403.67   41.16
   2 -14   8  439.93   29.29
   2  14   8  452.82   27.31
  -2  14  -8  480.83   20.56
  -2 -14  -7  614.47   48.74
   2 -14   7  633.93   35.53
   2  14   7  598.25   32.65
  -2  14  -7  637.57   24.50
  -2 -14  -6  304.06   31.65
   2 -14   6  290.86   21.52
  -2  14  -6  319.37   21.62
   2  14   6  293.82   20.49
  -2 -14  -5   13.36   13.04
   2 -14   5   19.40    8.48
  -2  14  -5   17.84    5.71
   2  14   5   18.17    8.73
  -2 -14  -4  775.55   53.35
   2 -14   4  887.47   42.08
  -2  14  -4  894.93   32.99
   2  14   4  850.05   59.55
  -2 -14  -3 1436.60   81.77
   2 -14   3 1464.91   89.60
  -2  14  -3 1631.84   57.44
   2  14   3 1541.99   67.70
  -2 -14  -2 1496.14   86.82
   2 -14   2 1691.45   99.46
  -2  14  -2 1690.39   76.58
   2  14   2 1708.24   72.87
  -2 -14  -1   16.03   11.52
   2 -14   1   11.16   13.80
  -2  14  -1   19.55    6.04
   2  14   1   19.43   14.20
   2 -14   0 1647.31   98.69
  -2 -14   0 1549.50  114.64
  -2  14   0 1614.30   58.42
   2  14   0 1683.40   71.00
  -2 -14   1 1192.55   67.50
   2 -14  -1 1221.08   56.93
  -2  14   1 1205.99   44.56
   2  14  -1 1317.44   55.28
   2 -14  -2  820.24   60.22
  -2 -14   2  786.31   46.20
  -2  14   2  854.06   44.72
   2  14  -2  903.08   57.01
   2 -14  -3  267.11   34.25
  -2 -14   3  289.06   26.38
  -2  14   3  301.33   16.22
   2  14  -3  344.98   20.61
   2 -14  -4  575.12   33.53
  -2 -14   4  564.07   58.90
  -2  14   4  587.77   25.01
   2  14  -4  649.21   30.03
   2 -14  -5 1192.40   60.85
  -2 -14   5 1170.18   91.49
  -2  14   5 1173.44   60.47
   2  14  -5 1257.80   69.55
  -2 -14   6  163.98   20.18
   2 -14  -6  176.24   18.91
   2  14  -6  192.49   15.37
  -2  14   6  184.61   13.26
  -2 -14   7  423.24   32.89
   2 -14  -7  438.05   31.27
  -2  14   7  489.51   23.59
   2  14  -7  449.30   24.83
  -2 -14   8   83.18   15.29
   2 -14  -8   70.20   15.01
  -2  14   8   65.19   10.10
   2  14  -8   59.33   11.00
  -2 -14   9 1707.68   95.74
   2 -14  -9 1748.25   97.05
  -2  14   9 1819.81   75.62
   2  14  -9 1810.58   76.24
  -2 -14  10  166.30   37.22
   2 -14 -10  218.70   25.39
  -2  14  10  176.44   25.07
   2  14 -10  185.76   16.15
   2 -14 -11  667.95   53.41
  -2 -14  11  691.35   51.62
  -2  14  11  762.25   40.62
   2  14 -11  682.77   34.24
  -2  14  11  665.28   29.41
   2 -14 -12  342.55   58.63
  -2 -14  12  329.89   34.77
  -2  14  12  417.28   28.24
   2  14 -12  352.02   23.56
  -2  14  12  369.45   19.52
   2 -14 -13   43.46   16.66
  -2 -14  13   36.44   15.57
  -2  14  13   20.52    6.49
   2  14 -13   45.84   15.02
  -2 -14  14  592.79   76.57
   2 -14 -14  562.34   55.11
   2  14 -14  612.70   34.12
  -2 -14  15  283.65   35.47
   2 -14 -15  250.35   38.80
   2  14 -15  311.92   22.90
  -2 -14  16   66.46   21.32
   2 -14 -16   35.63   22.90
   2  14 -16   68.47   20.09
  -2 -14  17  169.01   54.75
   2 -14 -17  171.05   63.84
   2  14 -17  239.05   21.83
  -2 -16 -13   46.92   37.10
   2 -16  13   23.02   23.35
  -2  16 -13   33.48   14.45
   2  16  13   25.71   15.40
  -2 -16 -12  279.68   45.43
   2 -16  12  262.06   31.36
   2  16  12  244.75   27.93
  -2  16 -12  340.39   20.08
  -2 -16 -11  538.53   62.21
   2 -16  11  565.49   44.35
  -2  16 -11  687.94   31.52
   2  16  11  623.37   40.91
  -2 -16 -10  146.65   30.36
   2 -16  10  149.05   21.03
  -2  16 -10  174.14   13.62
   2  16  10  155.36   19.16
  -2 -16  -9   22.64   25.27
   2 -16   9    9.48   17.24
   2  16   9    6.84   10.41
  -2  16  -9   17.62    6.69
  -2 -16  -8    1.35   16.87
   2 -16   8   17.38   18.33
   2  16   8   38.07   10.68
  -2  16  -8   27.36    7.54
   2 -16   7  245.49   24.26
  -2 -16  -7  264.69   34.92
  -2  16  -7  309.37   16.88
   2  16   7  260.60   34.86
   2 -16   6  207.56   22.06
  -2 -16  -6  216.37   31.38
  -2  16  -6  280.40   15.43
   2  16   6  246.86   20.59
  -2 -16  -5  175.08   26.64
   2 -16   5  173.83   18.51
   2  16   5  185.40   29.07
  -2  16  -5  179.01   20.10
  -2 -16  -4  198.77   29.84
   2 -16   4  194.10   20.26
   2  16   4  239.32   19.93
  -2  16  -4  244.60   14.67
  -2 -16  -3 1098.98   76.55
   2 -16   3 1024.07   55.04
   2  16   3 1166.41   55.96
  -2  16  -3 1241.26   47.24
  -2 -16  -2  125.37   22.83
   2 -16   2  140.72   17.07
  -2  16  -2  171.48   19.32
   2  16   2  140.43   16.14
  -2 -16  -1   -4.26   17.74
   2 -16   1    7.43    7.77
  -2  16  -1   -7.88    5.26
   2  16   1    6.91    7.11
   2 -16   0 1102.43   60.05
  -2 -16   0 1225.04   80.01
  -2  16   0 1253.41   50.30
   2  16   0 1266.61   80.96
  -2 -16   1 1057.01   70.44
   2 -16  -1 1103.64   60.56
   2  16  -1 1133.00   53.75
  -2  16   1 1072.85   45.82
   2 -16  -2  752.87   45.21
  -2 -16   2  660.22   80.92
  -2  16   2  806.94   35.23
   2  16  -2  807.37   40.24
  -2 -16   3  182.25   24.93
   2 -16  -3  139.26   30.65
  -2  16   3  154.11   20.99
   2  16  -3  200.72   17.10
  -2 -16   4   89.73   19.83
   2 -16  -4  102.61   16.77
  -2  16   4  119.32   11.26
   2  16  -4   99.18   12.92
  -2 -16   5   52.81   16.57
   2 -16  -5   67.74   13.69
  -2  16   5   49.68    8.87
   2  16  -5   61.48   17.48
  -2 -16   6  875.63   82.00
   2 -16  -6  884.16   76.38
  -2  16   6  868.36   38.23
   2  16  -6  867.90   42.59
  -2 -16   7   24.60   15.18
   2 -16  -7   41.87   14.49
   2  16  -7   38.85   15.30
  -2  16   7   34.70    8.87
  -2 -16   8   69.84   19.08
   2 -16  -8   99.10   28.86
   2  16  -8   90.38   11.89
  -2  16   8   75.40   11.40
  -2 -16   9  424.15   41.14
   2 -16  -9  449.67   40.67
  -2  16   9  466.69   27.93
   2  16  -9  520.46   41.37
   2 -16 -10    4.26   21.60
  -2 -16  10   18.89   21.94
  -2  16  10   24.81    8.65
   2  16 -10   15.05    8.84
  -2  16  10    9.37    5.47
  -2 -16  11  118.23   23.89
   2 -16 -11  100.83   24.79
  -2  16  11  128.14   14.44
  -2  16  11  148.37   17.35
   2  16 -11  118.98   15.10
   2 -16 -12   69.06   20.26
  -2 -16  12   59.28   19.32
  -2  16  12   48.05    6.96
   2  16 -12   78.32   11.90
  -2  16  12   80.69   14.56
  -2 -16  13  381.08   66.72
   2 -16 -13  388.73   71.15
   2  16 -13  428.52   28.42
  -2 -16  14  256.16   37.06
   2 -16 -14  277.85   39.39
   2  16 -14  284.54   35.31
  -2 -18  -9   18.14   39.46
   2 -18   9   37.81   26.18
   2  18   9   46.50   14.39
  -2  18  -9   56.67   10.17
  -2 -18  -8  112.06   30.25
   2 -18   8  104.87   32.74
   2  18   8  106.67   17.75
  -2  18  -8  138.58   13.11
  -2 -18  -7   89.31   24.27
   2 -18   7   68.68   16.91
  -2  18  -7   71.27   17.60
   2  18   7   97.84   14.76
  -2 -18  -6   21.85   28.68
   2 -18   6   29.63   12.41
  -2  18  -6   29.51    7.95
   2  18   6   17.16   10.80
  -2 -18  -5  109.23   27.96
   2 -18   5  123.52   19.78
  -2  18  -5  171.16   13.49
   2  18   5  139.64   17.80
  -2 -18  -4  110.91   43.35
   2 -18   4  106.19   19.30
   2  18   4  144.01   18.65
  -2  18  -4  170.38   13.49
  -2 -18  -3  446.59   45.24
   2 -18   3  420.16   32.33
  -2  18  -3  466.08   23.57
   2  18   3  456.18   32.08
  -2 -18  -2   20.91   26.94
   2 -18   2   24.22   19.19
   2  18   2    0.64   10.53
  -2  18  -2   37.29    7.91
   2 -18   1   73.23   24.90
  -2 -18  -1  111.95   21.34
  -2  18  -1   80.00   10.42
   2  18   1   56.99   13.79
   2 -18   0   43.79   13.67
  -2 -18   0   52.84   17.71
  -2  18   0   47.54   14.52
   2  18   0   30.76   12.21
  -2 -18   1  935.27   70.81
   2 -18  -1  994.74   63.79
  -2  18   1 1092.24   47.60
   2  18  -1 1050.84   53.40
  -2 -18   2  131.57   23.18
   2 -18  -2   83.45   20.41
  -2  18   2   82.73   20.09
   2  18  -2  117.45   15.15
   2 -18  -3  183.89   40.22
  -2 -18   3  175.80   28.18
  -2  18   3  184.21   15.30
   2  18  -3  246.44   29.29
   2 -18  -4   12.23   11.43
  -2 -18   4   11.44   13.27
  -2  18   4   13.26   11.15
   2  18  -4   -6.22    8.57
   2 -18  -5  316.85   32.54
  -2 -18   5  314.79   33.83
  -2  18   5  296.65   19.88
   2  18  -5  357.45   36.91
  -2 -18   6  140.92   23.78
   2 -18  -6  126.33   35.14
  -2  18   6  112.29   21.55
   2  18  -6  112.71   15.51
  -2 -18   7   33.01   27.47
   2 -18  -7   30.74   16.44
   2  18  -7   32.66   18.23
  -2  18   7   36.54   10.09
  -2 -18   8  444.46   48.79
   2 -18  -8  449.62   71.71
  -2  18   8  553.10   47.88
   2  18  -8  550.48   35.39
  -2 -18   9  802.94   71.02
   2 -18  -9  875.48   72.09
  -2  18   9  906.17   51.11
   2  18  -9 1001.50   52.09
   2 -18 -10  332.02   39.88
  -2 -18  10  223.55   61.87
  -2  18  10  319.10   40.84
   2  18 -10  315.37   25.42
  -2  18  10  358.51   18.94
   2 -18 -11   57.22   20.02
  -2 -18  11   36.63   20.05
  -2  18  11   26.41   12.88
   2  18 -11   46.44   12.93
  -2  18  11   65.48   14.00
  -2 -20  -1   12.00   15.58
   2 -20   1   21.55   13.60
  -2  20  -1    0.02    8.20
   2  20   1   23.95   10.19
  -2 -20   0    7.88   23.02
   2 -20   0   -9.81   19.70
  -2  20   0    0.15    7.48
   2  20   0    9.44    9.06
   2 -20  -1  746.67   61.15
  -2 -20   1  738.19   69.60
  -2  20   1  800.77   55.89
   2  20  -1  792.69   65.84
   2 -20  -2   28.66   13.78
  -2 -20   2   27.05   26.71
  -2  20   2    0.47    8.59
   2  20  -2   23.44   10.25
  -2 -20   3   20.77   14.94
   2 -20  -3   15.37   21.89
  -2  20   3    0.24   12.62
   2  20  -3   -4.14   14.82
  -3  -1 -21   64.74   20.63
  -3  -1 -21   57.06   22.15
  -3   1 -21   46.64   31.87
  -3   1 -21   74.15   12.92
  -3  -1 -20  349.13   38.66
  -3  -1 -20  367.24   27.85
  -3   1 -20  364.43   37.15
  -3   1 -20  409.32   40.17
  -3  -1 -19    0.18   11.37
  -3  -1 -19   -3.05    7.74
  -3   1 -19    2.39   10.89
  -3   1 -19   -5.57    7.29
  -3  -1 -18  479.02   43.04
  -3  -1 -18  528.38   45.80
  -3   1 -18  609.31   18.51
  -3   1 -18  534.79   28.98
  -3   1 -18  479.55   40.21
  -3  -1 -17   -2.45    2.26
  -3  -1 -17  -16.11   10.14
  -3  -1 -17    5.24    6.65
  -3   1 -17   -1.90   15.28
  -3   1 -17   -4.29    3.48
  -3   1 -17  -14.41   10.45
  -3  -1 -16  506.85   54.90
  -3  -1 -16  534.92   27.59
  -3  -1 -16  587.67   14.52
  -3   1 -16  506.77   52.26
  -3   1 -16  576.74   17.70
  -3   1 -16  549.40   27.70
  -3  -1 -15  131.25   30.17
  -3  -1 -15  193.98   14.95
  -3  -1 -15  170.12    5.94
  -3   1 -15  187.39   17.56
  -3   1 -15  158.99   13.78
  -3   1 -15  179.27    7.92
  -3  -1 -14 4189.03  186.94
  -3  -1 -14 4134.52  150.60
  -3  -1 -14 3844.36  202.57
  -3   1 -14 4310.41  156.15
  -3   1 -14 4083.46  179.30
  -3   1 -14 3905.97  198.86
  -3  -1 -13  200.36    6.38
  -3  -1 -13  179.36   17.81
  -3   1 -13  212.33   12.43
  -3   1 -13  200.92   12.56
  -3   1 -13  186.80   15.89
  -3  -1 -12 2786.56   82.81
  -3  -1 -12 2704.80  123.01
  -3   1 -12 2895.35  124.72
  -3   1 -12 2993.90   96.08
  -3   1 -12 2653.50  101.53
  -3  -1 -11  188.34    8.80
  -3  -1 -11  202.67   14.72
  -3   1 -11  198.50   12.32
  -3   1 -11  196.48   10.13
  -3   1 -11  217.13   11.53
  -3  -1 -10  125.35   10.27
  -3  -1 -10  130.12    7.21
  -3   1 -10  148.58    8.09
  -3   1 -10  135.14   14.52
  -3   1 -10  128.79    8.89
  -3  -1  -9  200.36   17.94
  -3  -1  -9  208.01    6.11
  -3   1  -9  214.76    9.39
  -3   1  -9  206.47   15.96
  -3   1  -9  208.23    7.09
  -3  -1  -8 3441.01  149.18
  -3  -1  -8 3462.75  107.36
  -3   1  -8 3476.98  113.57
  -3   1  -8 3480.46  142.13
  -3  -1  -7   75.02    6.71
  -3  -1  -7   68.14    3.49
  -3   1  -7   73.16    4.23
  -3   1  -7   83.76    8.70
   3   1   7   74.59    6.85
  -3  -1  -6   64.94    5.94
  -3   1  -6   57.21    4.92
  -3   1  -6   71.29    4.08
   3   1   6   73.35    5.98
   3   1   6   57.37    4.06
  -3  -1  -5  107.99    6.75
  -3  -1  -5  119.54    7.16
  -3   1  -5  106.72    4.80
  -3   1  -5  109.75    4.88
   3   1   5  112.44    5.37
   3   1   5  107.66    5.96
  -3  -1  -4 5937.94  219.31
  -3  -1  -4 5730.96  225.30
   3  -1   4 5769.90  228.72
  -3   1  -4 5524.46  204.85
  -3   1  -4 5616.96  213.94
   3   1   4 5569.67  214.93
   3   1   4 5913.25  239.44
  -3  -1  -3  740.38   20.83
  -3  -1  -3  695.83   17.78
   3  -1   3  717.85   19.91
  -3   1  -3  717.69   17.92
  -3   1  -3  695.29   14.19
   3   1   3  685.06   18.06
   3   1   3  693.00   23.65
  -3  -1  -2 9275.28  439.93
  -3  -1  -2 9324.80  437.56
   3  -1   2 8763.17  431.61
   3  -1   210866.29  486.58
  -3   1  -2 9721.73  464.91
  -3   1  -2 9734.42  438.70
   3   1   2 9577.28  468.14
   3   1   2 9348.93  451.20
   3  -1   1 1575.67   46.25
  -3  -1  -1 1595.33   42.73
  -3  -1  -1 1601.80   40.66
   3  -1   1 1487.40   32.29
  -3   1  -1 1661.14   36.12
   3   1   1 1634.87   41.18
  -3   1  -1 1626.74   45.53
   3   1   1 1584.88   44.11
  -3  -1   020959.68 1484.94
   3  -1   021358.99 1557.09
   3  -1   021994.30 1448.45
  -3   1   022005.74 1579.62
  -3   1   023045.92 1534.57
   3   1   022896.49 1604.95
   3   1   020929.68 1521.20
  -3  -1   1 1019.04   26.08
   3  -1  -1  918.75   19.64
   3  -1  -1  951.16   28.06
  -3   1   1  949.67   27.18
   3   1  -1  947.74   23.48
  -3   1   1  931.13   20.64
   3   1  -1  956.88   28.50
  -3  -1   2 3856.82  126.03
   3  -1  -2 3728.49  123.86
   3  -1  -2 3613.69  112.81
  -3   1   2 3675.55  120.01
   3   1  -2 3679.34  117.89
  -3   1   2 3600.35  105.09
  -3  -1   3 4572.20  164.08
   3  -1  -3 4706.81  180.43
   3  -1  -3 4300.14  141.09
   3   1  -3 4333.33  152.97
  -3   1   3 4460.21  147.65
  -3   1   3 4449.93  150.96
  -3  -1   4 4154.14  148.80
   3  -1  -4 4215.75  149.75
   3  -1  -4 4079.63  135.35
  -3   1   4 3837.63  129.47
   3   1  -4 4237.60  146.94
  -3   1   4 4064.29  142.86
  -3  -1   5    6.09    7.09
   3  -1  -5    9.07    2.54
   3  -1  -5   14.09    3.48
  -3   1   5    9.89    3.53
   3   1  -5    8.74    3.87
  -3  -1   6  479.83   17.76
   3  -1  -6  456.95   20.06
   3  -1  -6  462.30   10.29
   3   1  -6  455.15   15.26
  -3  -1   7  631.67   22.11
   3  -1  -7  575.59   18.28
   3  -1  -7  571.79   15.78
   3   1  -7  576.96   26.38
  -3  -1   8 6468.98  323.32
   3  -1  -8 6358.18  241.45
   3  -1  -8 6471.25  280.19
   3   1  -8 6460.11  280.18
  -3  -1   9   11.10    5.65
   3  -1  -9   11.93    4.78
   3  -1  -9   11.52    3.06
   3   1  -9    6.30    4.87
  -3  -1  10   44.63    8.71
   3  -1 -10   64.97    4.34
   3  -1 -10   72.72    7.47
   3   1 -10   77.25   11.98
   3  -1 -11  237.36    5.47
   3  -1 -11  247.41   13.57
   3   1 -11  276.96   13.50
   3  -1 -12 2546.46   70.49
   3  -1 -12 2489.64   91.71
   3   1 -12 2474.19   90.62
   3  -1 -13  193.95    6.50
   3  -1 -13  202.08   19.54
   3   1 -13  201.15   12.95
   3  -1 -14  588.23   11.15
   3  -1 -14  587.06   38.65
   3   1 -14  569.32   26.75
   3  -1 -15  623.49   29.86
   3  -1 -15  635.41   14.19
   3   1 -15  627.48   29.37
   3  -1 -16 2548.33   66.36
   3  -1 -16 2504.60  108.91
   3   1 -16 2508.11  107.60
   3  -1 -17   63.11    1.49
   3  -1 -17    3.44   16.71
   3  -1 -17   79.80   11.23
   3   1 -17   83.57   17.82
   3  -1 -18  104.16   21.53
   3  -1 -18   71.51   12.71
   3   1 -18   61.62   19.88
   3  -1 -19   35.06   20.60
   3  -1 -19   50.29   19.69
   3   1 -19   53.19   11.36
   3  -1 -20 3265.25  216.34
   3  -1 -20 2919.88  148.14
   3   1 -20 2959.89   91.63
   3   1 -20 2856.17  141.09
   3  -1 -21   27.43   15.64
   3  -1 -21    5.06   10.32
   3   1 -21   23.14   17.19
   3   1 -21    3.51    9.67
   3  -1 -22  412.72   53.16
   3  -1 -22  489.36   35.65
   3   1 -22  499.41   34.50
   3   1 -22  462.29   57.94
   3  -1 -23  185.62   35.57
   3  -1 -23  166.34   22.32
   3   1 -23  200.73   38.51
   3   1 -23  201.87   21.28
   3  -1 -24  131.73   31.07
   3  -1 -24  145.17   52.43
   3   1 -24  135.07   31.90
   3   1 -24  117.51   51.82
  -3  -3 -21   62.43   23.11
  -3  -3 -21  103.72   24.02
  -3   3 -21   77.86   13.24
  -3   3 -21   48.37   19.70
  -3  -3 -20  796.66   68.75
  -3  -3 -20  797.58   44.10
  -3   3 -20  728.91   83.58
  -3   3 -20  769.31   40.70
  -3  -3 -19  262.66   35.33
  -3  -3 -19  251.94   22.64
  -3   3 -19  245.20   18.83
  -3   3 -19  275.61   12.50
  -3   3 -19  220.49   28.18
  -3  -3 -18  259.61   31.84
  -3  -3 -18  238.68   20.33
  -3   3 -18  219.12   24.84
  -3   3 -18  233.46   11.71
  -3   3 -18  236.60   26.43
  -3  -3 -17  267.93   20.19
  -3  -3 -17  278.79   30.51
  -3   3 -17  262.98   16.79
  -3   3 -17  247.90   17.68
  -3   3 -17  239.84   35.06
  -3  -3 -16  462.99   58.46
  -3   3 -16  414.83   22.29
  -3   3 -16  413.64   28.48
  -3   3 -16  457.17   16.29
  -3  -3 -15  211.12   35.56
  -3   3 -15  216.17   17.91
  -3   3 -15  195.13   14.60
  -3   3 -15  185.15   13.49
  -3  -3 -14 1064.78   86.00
  -3   3 -14 1151.79   36.51
  -3   3 -14 1144.70   52.20
  -3   3 -14 1129.83   56.69
  -3  -3 -13  128.51   27.68
  -3   3 -13  155.86   20.29
  -3   3 -13  148.82    8.68
  -3   3 -13  148.22   15.56
  -3  -3 -12 2399.45  140.63
  -3   3 -12 2595.77  107.44
  -3   3 -12 2241.88   81.35
  -3   3 -12 2333.39   90.28
  -3  -3 -11   21.88    9.42
  -3   3 -11   28.10    5.30
  -3   3 -11   29.00    6.69
  -3   3 -11   23.72    4.32
  -3  -3 -10 3146.82  140.68
  -3   3 -10 3122.49  111.80
  -3   3 -10 3216.03  125.05
  -3   3 -10 2989.75  104.99
  -3  -3  -9  115.54   10.53
  -3   3  -9   85.57    7.82
  -3   3  -9  109.81    6.34
  -3   3  -9  107.26    9.49
   3   3   9  108.89    4.49
  -3  -3  -8 2215.98   85.61
  -3   3  -8 2202.66   67.99
  -3   3  -8 2319.57   72.82
   3   3   8 2571.14   90.19
   3   3   8 2273.03   64.00
  -3  -3  -7  503.19   20.94
  -3   3  -7  477.50   12.80
  -3   3  -7  501.11   14.81
   3   3   7  508.99   18.15
   3   3   7  493.07   16.37
  -3  -3  -6 3347.59  127.73
  -3   3  -6 3221.49  100.08
  -3   3  -6 3398.61  114.03
   3   3   6 3306.94  117.14
   3   3   6 3308.25  103.16
  -3  -3  -5  291.83   13.80
  -3   3  -5  305.84    7.64
  -3   3  -5  302.33   10.10
   3   3   5  300.68   11.45
   3   3   5  291.43    8.67
  -3  -3  -4 6336.90  274.24
  -3   3  -4 5943.42  242.52
  -3   3  -4 6103.04  223.27
   3   3   4 5935.95  245.59
   3   3   4 5915.57  234.15
  -3  -3  -3   20.05    5.15
  -3   3  -3   22.69    4.12
  -3   3  -3   17.76    1.52
   3   3   3   22.58    3.60
   3   3   3   22.63    6.89
  -3  -3  -2 1726.48   52.44
  -3   3  -2 1715.91   49.46
  -3   3  -2 1698.05   34.87
   3   3   2 1688.67   48.34
  -3  -3  -1 1463.58   43.78
  -3   3  -1 1492.26   42.99
  -3   3  -1 1538.84   25.62
   3   3   1 1521.15   42.54
  -3  -3   024002.03 1863.66
  -3   3   023415.25 1788.31
   3   3   025111.48 1913.14
   3  -3  -111500.33  631.75
  -3  -3   111552.60  640.86
   3  -3  -113289.22  632.55
  -3   3   111531.99  622.91
   3   3  -112482.72  703.86
  -3  -3   2 2185.72   69.52
   3  -3  -2 2334.26   59.75
   3  -3  -2 2273.38   68.34
  -3   3   2 2433.01   69.86
   3   3  -2 2182.32   80.84
   3  -3  -3 2386.13   60.90
  -3  -3   3 2248.69   72.22
   3  -3  -3 2199.41   73.10
  -3   3   3 2233.93   72.77
   3   3  -3 2130.83   79.23
   3  -3  -4 1682.93   44.85
  -3  -3   4 1660.76   53.68
   3  -3  -4 1970.47   51.90
   3   3  -4 1769.50   53.46
  -3   3   4 1784.38   45.70
  -3  -3   5 7216.09  361.74
   3  -3  -5 7765.91  334.90
   3  -3  -5 6988.02  283.98
  -3   3   5 6960.76  280.05
   3   3  -5 6579.07  291.83
   3  -3  -6 4027.82  139.26
  -3  -3   6 4301.37  171.36
   3  -3  -6 4818.45  179.47
   3   3  -6 4100.52  154.90
  -3   3   6 4107.87  138.70
  -3  -3   7  564.81   23.11
   3  -3  -7  504.92   21.37
   3  -3  -7  612.97   15.47
  -3   3   7  580.38   14.12
   3   3  -7  549.79   29.14
  -3  -3   815814.68 1101.23
   3  -3  -817298.65 1042.64
   3  -3  -815412.59 1075.86
   3  -3  -817154.02 1118.97
   3   3  -816490.58 1094.98
  -3  -3   9 1925.61   74.99
   3  -3  -9 2033.94   50.36
   3  -3  -9 2044.88   68.69
   3  -3  -9 2258.32   82.94
   3   3  -9 2040.78   70.80
  -3  -3  10   15.78    6.04
   3  -3 -10    9.61    6.47
   3  -3 -10    3.58    1.81
   3  -3 -10    4.09    4.96
   3   3 -10    9.84    5.19
  -3  -3  11  666.72   44.45
   3  -3 -11  710.02   25.93
   3  -3 -11  770.09   34.50
   3   3 -11  683.07   37.73
  -3  -3  12 8959.14  536.77
   3  -3 -1210507.92  621.33
   3  -3 -12 8820.57  514.37
   3   3 -12 9285.73  505.56
  -3  -3  13  303.32   22.12
   3  -3 -13  271.68   16.28
   3  -3 -13  328.73   24.54
   3   3 -13  295.47   17.03
   3  -3 -14    2.87    8.50
   3  -3 -14   -8.76    5.75
   3   3 -14    5.15    5.58
   3  -3 -15 2378.27   98.81
   3  -3 -15 2489.51  164.36
   3   3 -15 2364.61   97.91
   3  -3 -16  271.40   28.50
   3  -3 -16  223.99   23.44
   3   3 -16  237.45   17.50
   3  -3 -17   68.42   11.76
   3  -3 -17   68.84   16.36
   3   3 -17   77.14   11.13
   3  -3 -18   78.98   20.15
   3  -3 -18   83.34   13.02
   3   3 -18   82.04   12.33
   3  -3 -19    5.70    8.00
   3  -3 -19    3.80   12.63
   3   3 -19    0.11    7.67
   3  -3 -20  929.52   72.54
   3  -3 -20  863.59  103.29
   3   3 -20  891.80   47.69
   3  -3 -21   -8.37   10.08
   3  -3 -21  -11.68   15.22
   3   3 -21   -4.63    9.56
   3  -3 -22    3.20   15.52
   3  -3 -22   -1.05   10.28
   3   3 -22    9.95    9.13
   3  -3 -23   26.73   13.81
   3  -3 -23   39.52   22.44
   3   3 -23   28.78   19.75
   3  -3 -24  850.67  146.27
   3   3 -24 1050.33  101.50
  -3  -5 -20  544.03   38.09
  -3  -5 -20  542.88   60.24
  -3   5 -20  669.66   50.56
  -3   5 -20  538.24   67.72
  -3  -5 -19   13.23    9.07
  -3  -5 -19    9.67   14.29
  -3   5 -19   -0.98    5.34
  -3   5 -19    6.27   10.55
  -3   5 -19   -2.72    7.16
  -3  -5 -18  194.10   31.42
  -3   5 -18  204.66   15.92
  -3   5 -18  201.63   20.34
  -3   5 -18  207.98   23.36
  -3  -5 -17  506.79   45.75
  -3   5 -17  450.13   48.35
  -3   5 -17  527.26   21.98
  -3   5 -17  478.47   24.57
  -3  -5 -16  535.41   45.56
  -3   5 -16  561.82   26.15
  -3   5 -16  519.27   35.31
  -3   5 -16  517.38   29.27
  -3  -5 -15   14.91   11.69
  -3   5 -15    1.82    8.53
  -3   5 -15    9.42    5.74
  -3   5 -15    2.49    4.55
  -3  -5 -14  302.60   27.38
  -3   5 -14  343.34   22.22
  -3   5 -14  304.49   15.62
  -3   5 -14  276.77   19.24
  -3  -5 -13   71.58   14.69
  -3   5 -13   70.50    7.14
  -3   5 -13   80.16    7.72
  -3  -5 -12  297.11   23.39
  -3   5 -12  254.66   12.71
  -3   5 -12  274.51   12.74
  -3  -5 -11 1347.46   65.69
  -3   5 -11 1426.45   46.20
  -3   5 -11 1278.17   53.95
   3   5  11 1369.51   32.17
  -3  -5 -10 1706.79   78.89
  -3   5 -10 1796.73   56.49
  -3   5 -10 1632.48   54.22
   3   5  10 1829.15   71.08
   3   5  10 1745.96   44.60
  -3  -5  -9  378.66   35.09
  -3   5  -9  364.61   14.77
  -3   5  -9  371.62   12.66
   3   5   9  348.11   18.38
   3   5   9  379.96    9.57
  -3  -5  -8 2097.45   88.71
  -3   5  -8 2338.93   78.90
  -3   5  -8 2274.86   79.01
   3   5   8 2289.88   64.84
   3   5   8 2278.27   99.78
  -3  -5  -7  359.68   19.86
  -3   5  -7  387.29   10.88
   3   5   7  391.79   16.41
   3   5   7  393.43   14.32
  -3  -5  -6 3071.14  124.70
  -3   5  -6 2998.73   90.99
   3   5   6 2943.75   93.08
   3   5   6 3109.55  112.82
  -3  -5  -5  939.33   51.05
   3  -5   5  927.63   22.97
  -3   5  -5  969.29   22.01
   3   5   5  966.73   31.68
  -3  -5  -4 6492.17  308.59
   3  -5   4 6372.47  262.57
   3   5   4 6679.05  298.45
  -3   5  -4 6414.69  256.81
  -3  -5  -3 5705.31  255.42
   3  -5   3 5636.88  210.97
   3   5   3 5676.92  263.58
  -3   5  -3 5659.28  206.76
   3  -5   2 1138.36   23.35
  -3  -5  -2 1186.00   40.42
  -3   5  -2 1139.05   22.40
   3   5   2 1154.29   37.23
   3  -5   1 2273.48   54.72
  -3  -5  -1 2333.65   81.22
  -3   5  -1 2339.99   54.49
   3   5   1 2357.40   76.71
   3  -5   0 2801.54   72.30
  -3  -5   0 2799.20   99.33
  -3   5   0 2773.35   69.74
   3   5   0 2812.10   93.47
   3  -5  -1  209.77    4.89
  -3  -5   1  206.80   17.73
  -3   5   1  193.29    8.86
   3   5  -1  196.80    9.75
  -3   5   1  193.60    6.36
  -3  -5   2   13.60    5.33
   3  -5  -2    8.43    3.83
  -3   5   2    7.38    3.36
  -3   5   2   10.59    3.47
  -3  -5   3 6442.80  293.31
   3  -5  -3 6467.83  269.90
  -3   5   3 6000.10  262.65
  -3   5   3 6604.41  256.63
   3   5  -3 6297.89  296.43
  -3  -5   4 3993.50  159.30
   3  -5  -4 3985.78  138.45
  -3   5   4 3745.07  127.99
  -3   5   4 4149.73  139.79
   3   5  -4 4158.78  155.14
  -3  -5   5  225.97   13.18
   3  -5  -5  232.14    9.46
  -3   5   5  206.92    6.64
   3   5  -5  244.82   11.17
  -3  -5   6 1728.72   63.94
   3  -5  -6 1703.51   54.35
  -3   5   6 1785.30   46.25
   3   5  -6 1828.25   59.96
   3  -5  -7  500.97   18.29
  -3  -5   7  512.02   22.69
  -3   5   7  524.14   11.60
   3   5  -7  522.09   20.26
  -3  -5   8 4402.94  192.25
   3  -5  -8 4396.58  202.48
  -3   5   8 4377.98  142.11
   3   5  -8 4434.69  177.39
  -3  -5   9  407.60   20.32
   3  -5  -9  372.14   18.10
  -3   5   9  404.06    7.52
   3   5  -9  438.42   26.30
   3  -5 -10  544.72   24.63
  -3  -5  10  566.42   26.65
  -3   5  10  573.27    9.69
   3   5 -10  567.69   21.63
  -3  -5  11    7.21    7.01
   3  -5 -11   -7.98    6.42
   3   5 -11   -3.97    4.86
  -3  -5  12 4763.64  238.36
   3  -5 -12 4694.32  231.16
   3   5 -12 4658.54  202.51
  -3  -5  13  439.64   42.87
   3  -5 -13  413.75   27.73
   3   5 -13  447.92   21.72
  -3  -5  14   55.87   13.20
   3  -5 -14   66.29   13.26
   3  -5 -14   69.29    9.79
   3   5 -14   66.16    9.68
  -3  -5  15  313.42   25.65
   3  -5 -15  315.22   20.49
   3  -5 -15  289.84   26.05
   3   5 -15  319.33   19.58
  -3  -5  16 2703.31  147.19
   3  -5 -16 2692.93  147.21
   3  -5 -16 2889.48  154.33
   3   5 -16 2987.39  128.66
   3  -5 -17  608.01   47.06
   3  -5 -17  606.14   32.22
   3   5 -17  575.05   45.11
   3  -5 -18   -6.09    7.71
   3  -5 -18   -5.69   18.11
   3   5 -18   12.81   11.40
   3  -5 -19  102.28   14.53
   3  -5 -19   72.39   34.28
   3   5 -19   68.37   21.37
   3  -5 -20  427.90   31.08
   3  -5 -20  417.73   44.13
   3   5 -20  413.83   43.46
   3  -5 -21   25.71   12.52
   3  -5 -21   21.34   18.28
   3   5 -21   32.05   18.39
   3  -5 -22    0.02   16.95
   3  -5 -22  -11.87   10.96
   3   5 -22   -6.81    9.68
   3  -5 -23  436.81   58.61
   3  -5 -23  362.53   58.09
   3   5 -23  453.75   33.68
  -3  -7 -20   31.52   19.82
  -3   7 -20   11.83   13.73
  -3   7 -20   19.48    9.43
  -3  -7 -19   -6.62   16.10
  -3   7 -19   -0.53    7.12
  -3   7 -19   -6.93   16.85
  -3  -7 -18 1402.86  109.32
  -3   7 -18 1476.94   66.91
  -3   7 -18 1599.68   94.86
  -3  -7 -17  261.29   32.91
  -3   7 -17  207.27   22.87
  -3   7 -17  218.76   15.31
  -3   7 -17  185.96   13.70
  -3  -7 -16  540.82   53.02
  -3   7 -16  618.63   27.62
  -3   7 -16  601.37   28.67
  -3  -7 -15  153.01   25.45
  -3   7 -15  144.46   12.21
  -3   7 -15  148.49   11.86
  -3  -7 -14 1331.05   82.59
  -3   7 -14 1330.35   49.89
  -3   7 -14 1338.78   66.29
  -3  -7 -13  128.41   19.84
  -3   7 -13  117.58   10.26
  -3   7 -13  139.82    9.67
  -3  -7 -12 1493.59   82.89
  -3   7 -12 1593.31   54.11
  -3   7 -12 1569.15   58.06
   3   7  12 1581.34   37.81
   3   7  12 1871.75   81.00
  -3  -7 -11  133.00   18.92
  -3   7 -11  147.77   13.39
  -3   7 -11  138.58   10.51
   3   7  11  203.67   16.49
   3   7  11  156.85    7.84
  -3  -7 -10  250.68   34.30
  -3   7 -10  227.88   10.66
   3   7  10  226.85   10.59
   3   7  10  238.42   16.24
  -3  -7  -9  116.39   15.26
  -3   7  -9  113.76   10.60
   3   7   9  123.72   17.48
   3   7   9   95.30    7.69
  -3  -7  -8 2045.87   92.48
   3  -7   8 1932.24   65.43
   3   7   8 2021.41   59.60
  -3   7  -8 1901.35   57.62
   3   7   8 1907.36   73.23
  -3  -7  -7   42.23   10.55
   3  -7   7   49.51    5.26
  -3   7  -7   58.37    4.40
   3   7   7   41.42    7.37
  -3  -7  -6  123.62   13.35
   3  -7   6  138.84    6.83
  -3   7  -6  127.51    5.68
   3   7   6  116.39    9.60
   3  -7   5  519.43   18.71
  -3  -7  -5  493.42   24.60
  -3   7  -5  498.70   12.16
   3   7   5  503.53   20.51
  -3  -7  -4 3664.14  185.75
   3  -7   4 3625.56  122.75
  -3   7  -4 3873.13  125.24
   3   7   4 4010.29  157.33
  -3  -7  -3  595.93   26.93
   3  -7   3  585.01   14.96
  -3   7  -3  612.18   13.64
   3   7   3  647.50   23.66
  -3  -7  -2 1833.07   69.47
   3  -7   2 1900.58   57.92
  -3   7  -2 1963.74   48.93
   3   7   2 2037.75   69.11
   3  -7   1   37.54    3.43
  -3  -7  -1   27.38    7.56
  -3   7  -1   47.26    2.94
   3   7   1   58.10    6.76
  -3  -7   0 4764.42  233.54
   3  -7   0 4731.81  170.83
  -3   7   0 4971.91  173.23
   3   7   0 5008.80  205.48
   3  -7  -1   20.78    5.30
  -3  -7   1   16.83    6.93
  -3   7   1   33.69    3.10
   3   7  -1   27.58    9.67
   3  -7  -2  855.63   22.57
  -3  -7   2  876.21   33.48
  -3   7   2  769.08   18.64
   3   7  -2  919.37   30.05
   3  -7  -3 2587.06   91.07
  -3  -7   3 2457.03   93.43
  -3   7   3 2321.03   68.55
   3   7  -3 2658.19   90.75
  -3  -7   4 8725.48  506.67
   3  -7  -4 9319.10  461.49
   3   7  -4 8993.46  460.89
  -3   7   4 8060.42  389.02
  -3  -7   5   99.85    9.80
   3  -7  -5  106.01    7.52
  -3   7   5   97.16    6.09
  -3   7   5  104.06    5.66
   3   7  -5  107.18    9.10
  -3  -7   6   14.73    6.06
   3  -7  -6    8.51    4.55
  -3   7   6    3.40    4.11
  -3   7   6    5.98    4.59
   3   7  -6    2.41    5.20
  -3  -7   7  676.33   30.42
   3  -7  -7  719.04   36.45
  -3   7   7  665.61   21.79
  -3   7   7  834.41   26.17
   3   7  -7  771.90   26.49
  -3  -7   8  853.26   36.09
   3  -7  -8  902.56   33.29
   3   7  -8  903.21   31.09
  -3   7   8  842.01   23.44
  -3  -7   9  585.40   29.20
  -3   7   9  644.50   18.00
   3   7  -9  639.66   24.33
  -3  -7  10   -1.44    6.78
   3  -7 -10   -0.89    6.09
   3   7 -10   -0.42    4.71
  -3   7  10    2.82    2.69
   3  -7 -11  359.92   22.94
  -3  -7  11  409.49   26.14
  -3   7  11  401.76    9.39
   3   7 -11  367.65   18.56
  -3  -7  12  782.19   60.72
   3  -7 -12  726.65   38.56
   3   7 -12  794.96   31.01
  -3  -7  13  567.44   35.43
   3  -7 -13  548.77   33.37
   3   7 -13  556.81   25.40
  -3  -7  14   10.78    8.46
   3  -7 -14   -1.84    8.02
   3   7 -14   -4.51    5.77
  -3  -7  15   95.37   15.96
   3  -7 -15   73.15   15.83
   3   7 -15   77.49   18.70
  -3  -7  16 3483.96  203.12
   3  -7 -16 3931.18  222.40
   3   7 -16 3849.50  176.29
  -3  -7  17  500.55   43.35
   3  -7 -17  499.72   43.26
   3  -7 -17  505.01   30.97
   3   7 -17  466.56   28.83
  -3  -7  18    0.16   11.90
   3  -7 -18   10.31    8.33
   3  -7 -18  -13.59   12.14
   3   7 -18   -5.85    7.60
   3  -7 -19   53.23   23.51
   3  -7 -19   78.54   21.18
   3   7 -19   76.81   13.21
   3  -7 -20  933.02   80.37
   3  -7 -20 1064.05   59.19
   3   7 -20 1015.99   53.88
   3  -7 -21    3.59   10.60
   3  -7 -21    6.71   16.53
   3   7 -21   11.99    9.87
   3  -7 -22    8.69   16.31
   3  -7 -22  -18.35   16.59
   3   7 -22    1.61    8.79
  -3  -9 -19  197.58   41.69
  -3   9 -19  206.43   17.07
  -3   9 -19  229.62   28.96
  -3  -9 -18  718.12   74.75
  -3   9 -18  745.65   36.02
  -3  -9 -17  101.79   27.95
  -3   9 -17  108.47   11.58
  -3  -9 -16  525.83   55.60
  -3   9 -16  528.64   25.60
  -3   9 -16  599.85   27.73
  -3  -9 -15  223.24   34.87
  -3   9 -15  229.85   14.55
  -3   9 -15  204.90   15.39
  -3  -9 -14  173.54   29.07
  -3   9 -14  185.11   11.96
  -3   9 -14  158.53   13.64
  -3  -9 -13  949.95   71.38
  -3   9 -13  961.69   49.35
  -3   9 -13  958.41   40.11
   3   9  13  968.20   24.61
   3   9  13 1112.50   55.06
  -3  -9 -12  184.85   27.16
  -3   9 -12  196.72   11.36
   3   9  12  160.95   19.58
   3   9  12  183.51    8.99
  -3  -9 -11  361.60   53.71
  -3   9 -11  424.65   16.97
   3   9  11  402.55   25.82
   3   9  11  427.17   12.94
  -3  -9 -10 1515.78   89.72
   3  -9  10 1530.51   62.52
  -3   9 -10 1827.30   61.06
   3   9  10 1646.91   99.79
   3   9  10 1685.52   61.17
  -3  -9  -9 3724.54  204.77
   3  -9   9 3607.68  154.65
  -3   9  -9 4114.21  159.22
   3   9   9 3942.00  180.31
   3   9   9 3999.57  152.73
  -3  -9  -8  641.19   56.73
   3  -9   8  615.12   23.00
  -3   9  -8  597.19   19.55
   3   9   8  612.41   28.95
   3  -9   7  221.58   11.35
  -3  -9  -7  215.32   21.33
  -3   9  -7  243.97    9.81
   3   9   7  243.18   24.34
  -3  -9  -6  550.49   34.91
   3  -9   6  594.10   20.39
  -3   9  -6  603.48   17.12
   3   9   6  549.28   25.46
  -3  -9  -5  915.65   45.26
   3  -9   5  857.86   27.58
   3   9   5  911.82   36.03
  -3   9  -5  912.89   24.27
  -3  -9  -4 3281.26  152.44
   3  -9   4 3464.84  125.23
  -3   9  -4 3468.79  124.02
   3   9   4 3379.20  138.25
  -3  -9  -3  222.58   18.45
   3  -9   3  295.24   15.31
  -3   9  -3  243.01    7.58
   3   9   3  271.24   14.29
  -3  -9  -2   81.67   11.88
   3  -9   2   88.18    9.65
   3   9   2   89.21    9.06
  -3   9  -2  106.16    7.28
  -3  -9  -1  113.03   11.15
   3  -9   1  103.30    9.87
  -3   9  -1  109.76    5.02
   3   9   1  117.31    9.53
   3  -9   0 1996.04   71.43
  -3  -9   0 1764.15   73.85
  -3   9   0 2007.13   64.17
   3   9   0 1990.73   70.24
  -3  -9   1  324.56   18.92
   3  -9  -1  372.40   17.99
   3   9  -1  326.28   16.09
  -3   9   1  320.19   10.04
  -3  -9   2 2916.07  125.92
   3  -9  -2 3090.77  108.99
   3   9  -2 2911.76  109.10
  -3   9   2 3088.28  101.08
  -3  -9   3  688.58   30.21
   3  -9  -3  761.01   33.01
  -3   9   3  705.01   19.94
   3   9  -3  725.06   26.50
   3  -9  -4 5651.21  246.41
  -3  -9   4 5345.06  260.56
  -3   9   4 5496.45  225.20
   3   9  -4 5381.31  235.94
  -3  -9   5 2249.21   94.90
   3  -9  -5 2343.92   87.53
  -3   9   5 2476.27   80.72
   3   9  -5 2392.78  107.50
   3  -9  -6   20.24    6.03
  -3  -9   6   24.01    7.01
  -3   9   6   17.69    4.71
   3   9  -6    3.13    9.86
   3  -9  -7  254.77   22.58
  -3  -9   7  257.92   18.93
  -3   9   7  262.08    9.30
   3   9  -7  259.70   14.13
  -3   9   7  259.35   12.46
  -3  -9   8 1230.17   56.15
   3  -9  -8 1154.45   46.66
  -3   9   8 1437.22   46.52
  -3   9   8 1191.00   32.79
   3   9  -8 1216.04   46.43
   3  -9  -9  258.52   27.96
  -3  -9   9  275.85   20.46
  -3   9   9  264.93   11.33
   3   9  -9  251.17   22.35
   3  -9 -10  121.18   15.03
  -3  -9  10  156.50   16.57
  -3   9  10  146.01    8.08
   3   9 -10  134.56   11.34
   3  -9 -11 1072.57   53.14
  -3  -9  11 1082.66   54.43
  -3   9  11 1028.94   24.32
   3   9 -11 1142.65   60.88
  -3  -9  12 1381.96   74.01
   3  -9 -12 1463.81   97.18
  -3   9  12 1439.60   34.56
   3   9 -12 1430.41   60.09
  -3  -9  13   -0.88   17.55
   3  -9 -13    9.70   17.22
   3   9 -13   19.12    8.12
  -3   9  13   14.47    1.35
  -3  -9  14  117.56   19.74
   3  -9 -14  141.05   19.69
   3   9 -14  146.80   14.31
  -3  -9  15  516.29   41.36
   3  -9 -15  574.96   45.17
   3   9 -15  550.90   29.70
  -3  -9  16 2697.90  211.45
   3  -9 -16 2658.73  163.97
   3   9 -16 2667.88  124.11
  -3  -9  17  145.45   27.94
   3  -9 -17  181.94   28.91
   3   9 -17  207.69   18.22
  -3  -9  18  114.40   26.60
   3  -9 -18  147.26   27.15
   3   9 -18  148.71   26.00
  -3  -9  19    5.23   15.92
   3  -9 -19   15.14   10.56
   3  -9 -19    9.38   16.30
   3   9 -19   22.60   14.72
   3  -9 -20  545.20   55.53
   3  -9 -20  485.66   37.68
   3   9 -20  543.56   33.56
   3  -9 -21   84.01   28.34
   3   9 -21   68.89   13.78
  -3 -11 -17  218.05   43.72
  -3  11 -17  224.41   17.94
  -3 -11 -16  947.46   87.32
  -3  11 -16  984.56   43.77
  -3 -11 -15   61.45   22.30
  -3  11 -15   45.67    9.25
  -3  11 -15   44.76   10.42
  -3 -11 -14   77.73   24.43
  -3  11 -14   70.99   11.78
  -3  11 -14   90.58   15.65
   3  11  14   85.28   17.25
  -3 -11 -13  287.84   37.70
  -3  11 -13  275.83   15.03
   3  11  13  292.21   27.22
  -3 -11 -12  147.59   25.58
  -3  11 -12  111.98    9.69
   3  11  12  124.82    7.36
   3  11  12  156.53   16.98
  -3 -11 -11  144.34   43.06
   3 -11  11  182.04   23.84
  -3  11 -11  182.15   17.30
   3  11  11  145.45   17.93
   3  11  11  169.02    9.37
  -3 -11 -10 1066.59   73.99
   3 -11  10 1048.32   45.48
  -3  11 -10 1104.60   38.38
   3  11  10  978.75   50.81
  -3 -11  -9  416.33   36.57
   3 -11   9  355.87   18.88
   3  11   9  314.84   37.01
  -3  11  -9  379.35   14.98
   3 -11   8  701.63   28.55
  -3 -11  -8  696.99   69.51
  -3  11  -8  777.77   33.66
   3  11   8  683.55   35.08
  -3 -11  -7   -2.09   10.52
   3 -11   7   14.15    5.46
  -3  11  -7    0.94    6.61
   3  11   7    8.09    7.60
  -3 -11  -6  671.45   63.89
   3 -11   6  675.88   26.44
  -3  11  -6  716.89   22.05
   3  11   6  710.96   50.27
  -3 -11  -5  898.45   52.51
   3 -11   5  960.98   48.04
  -3  11  -5 1024.80   30.59
   3  11   5 1021.86   44.80
   3 -11   4 2194.46   80.96
  -3 -11  -4 2194.16  140.38
  -3  11  -4 2266.37   82.42
   3  11   4 2312.73   95.39
  -3 -11  -3   95.26   15.82
   3 -11   3  127.82   13.37
  -3  11  -3  118.93   10.31
   3  11   3  115.31   11.67
  -3 -11  -2   52.21   11.23
   3 -11   2   50.20    6.24
   3  11   2   55.31   14.04
  -3  11  -2   41.09    7.57
  -3 -11  -1  827.76   43.69
   3 -11   1  860.72   40.45
  -3  11  -1  946.65   26.88
   3  11   1  909.73   36.64
   3 -11   0  170.33   10.40
  -3 -11   0  154.79   27.28
  -3  11   0  170.50    7.95
   3  11   0  175.43   12.41
   3 -11  -1 1268.58   54.99
  -3 -11   1 1224.71   58.46
  -3  11   1 1305.56   38.74
   3  11  -1 1252.66   48.57
  -3 -11   2  308.96   22.68
   3 -11  -2  283.30   14.51
  -3  11   2  332.40   12.26
   3  11  -2  313.63   17.01
  -3 -11   3  348.95   22.90
   3 -11  -3  324.74   16.55
  -3  11   3  348.89   13.25
   3  11  -3  391.94   18.57
  -3 -11   4 2331.25  108.53
   3 -11  -4 2203.94   86.04
   3  11  -4 2339.58  111.94
  -3  11   4 2344.97   94.04
  -3 -11   5 1512.27   70.87
   3 -11  -5 1548.56   59.51
  -3  11   5 1407.93   46.07
   3  11  -5 1506.30   58.15
  -3 -11   6   -1.08    7.33
   3 -11  -6   -3.55    5.79
   3  11  -6   -1.13    5.51
  -3  11   6    6.98    4.09
  -3 -11   7  194.69   20.53
   3 -11  -7  224.84   27.96
  -3  11   7  225.27   12.55
   3  11  -7  263.14   16.12
   3 -11  -8 2701.77  126.80
  -3 -11   8 2632.42  130.28
  -3  11   8 2743.22   94.36
   3  11  -8 2774.68  113.58
  -3  11   8 2579.69  100.68
   3 -11  -9  397.52   27.52
  -3 -11   9  362.55   29.33
  -3  11   9  443.18   22.18
   3  11  -9  405.26   22.12
  -3  11   9  418.01   20.13
  -3 -11  10   94.44   26.90
   3 -11 -10  115.60   15.89
  -3  11  10  139.80   12.44
  -3  11  10  116.23    9.86
   3  11 -10   85.94   19.73
  -3 -11  11  311.86   27.18
   3 -11 -11  295.05   40.01
  -3  11  11  302.96   13.73
   3  11 -11  314.06   21.34
  -3 -11  12 2035.55  113.20
   3 -11 -12 2046.07  109.87
   3  11 -12 2355.11   99.49
  -3  11  12 2150.67   71.58
   3 -11 -13   75.76   15.46
  -3 -11  13   60.21   16.20
  -3  11  13   64.95    5.82
   3  11 -13   68.21   10.78
   3 -11 -14    1.60   11.55
  -3 -11  14    5.93   18.70
  -3  11  14    3.71    1.52
   3  11 -14    5.45    7.06
  -3 -11  15  360.24   35.94
   3 -11 -15  349.16   35.95
   3  11 -15  330.97   22.01
  -3 -11  16  272.66   33.90
   3 -11 -16   55.51   52.25
   3  11 -16  355.72   33.74
  -3 -11  17  214.73   46.48
   3  11 -17  178.34   18.71
  -3 -11  18   16.85   15.58
   3 -11 -18   33.90   16.53
   3  11 -18    8.01    9.87
  -3 -11  19  128.51   48.43
   3 -11 -19  150.30   32.81
   3  11 -19  176.76   19.45
  -3 -11  20   18.37   19.08
   3 -11 -20   15.57   12.70
   3 -11 -20   31.34   21.35
   3  11 -20   28.30   11.41
  -3 -13 -16  327.77   54.38
  -3  13 -16  347.50   22.04
  -3 -13 -15  150.08   37.20
  -3  13 -15  161.92   14.51
  -3 -13 -14  270.55   45.60
  -3  13 -14  325.81   29.14
   3  13  14  356.60   33.51
  -3 -13 -13   66.60   24.98
  -3  13 -13   77.46    9.68
   3  13  13   89.09   17.76
  -3 -13 -12  198.52   54.46
   3 -13  12  205.63   30.37
  -3  13 -12  219.69   13.62
   3  13  12  203.63   12.02
   3  13  12  225.61   22.53
  -3 -13 -11  115.77   28.47
   3 -13  11  137.40   15.56
  -3  13 -11  143.68   10.64
   3  13  11  164.24   29.31
   3 -13  10  721.89   37.76
  -3 -13 -10  759.44   60.16
  -3  13 -10  731.64   27.48
   3  13  10  697.25   41.97
  -3 -13  -9  116.14   22.22
   3 -13   9   88.82   12.34
  -3  13  -9   82.34    8.21
   3  13   9  106.97   22.45
  -3 -13  -8 1017.62  104.43
   3 -13   8 1067.53   48.54
   3  13   8 1024.83   52.50
  -3  13  -8 1103.23   47.48
  -3 -13  -7   81.58   18.48
   3 -13   7   74.87    9.90
  -3  13  -7   71.94   11.13
   3  13   7   61.33   12.10
   3 -13   6  245.70   15.90
  -3 -13  -6  254.96   44.06
  -3  13  -6  238.87   11.10
   3  13   6  217.14   28.37
   3 -13   5  401.72   21.11
  -3 -13  -5  375.26   33.46
  -3  13  -5  456.97   17.10
   3  13   5  436.21   25.58
  -3 -13  -4 1455.40  115.67
   3 -13   4 1478.24   59.80
  -3  13  -4 1700.30   54.72
   3  13   4 1534.74   66.18
  -3 -13  -3  436.17   35.21
   3 -13   3  449.28   31.35
  -3  13  -3  547.23   18.87
   3  13   3  450.91   42.34
  -3 -13  -2  323.40   29.05
   3 -13   2  350.03   17.63
   3  13   2  341.21   21.60
  -3  13  -2  340.63   21.55
   3 -13   1  805.51   33.59
  -3 -13  -1  734.17   47.84
  -3  13  -1  905.59   38.44
   3  13   1  888.96   39.33
  -3 -13   0  475.50   33.15
   3 -13   0  444.66   30.81
  -3  13   0  519.27   26.34
   3  13   0  478.89   39.39
   3 -13  -1  131.25   17.06
  -3 -13   1  111.38   17.62
  -3  13   1  122.21    8.10
   3  13  -1  135.82   13.40
  -3 -13   2  963.83   54.63
   3 -13  -2  904.88   39.78
  -3  13   2 1036.64   34.00
   3  13  -2 1077.94   45.25
  -3 -13   3 1157.64   90.78
   3 -13  -3 1262.57   53.66
   3  13  -3 1368.99   56.49
  -3  13   3 1162.81   39.96
  -3 -13   4 1065.66   60.35
   3 -13  -4 1097.59   50.50
  -3  13   4 1032.87   48.79
   3  13  -4 1250.63   71.00
  -3 -13   5  578.78   37.88
   3 -13  -5  610.18   45.99
   3  13  -5  596.44   28.91
  -3  13   5  580.81   22.83
  -3 -13   6   10.36    8.33
   3 -13  -6    3.32    7.01
   3  13  -6   -3.88    7.05
  -3  13   6   -1.11    4.81
  -3 -13   7 1628.78   89.93
   3 -13  -7 1742.23   83.69
  -3  13   7 1684.20   82.65
   3  13  -7 1790.25   74.70
  -3 -13   8 1039.49   92.06
   3 -13  -8 1152.65   61.14
  -3  13   8 1195.05   47.28
   3  13  -8 1213.74   52.69
   3 -13  -9  157.66   18.95
  -3 -13   9  124.90   20.83
  -3  13   9  147.54    9.06
   3  13  -9  190.40   24.22
  -3  13   9  222.02   23.42
  -3 -13  10  119.84   19.60
   3 -13 -10  135.76   30.14
  -3  13  10  147.78   15.11
  -3  13  10  135.29    8.05
   3  13 -10  131.56   13.74
  -3 -13  11  168.37   22.82
   3 -13 -11  170.59   21.82
  -3  13  11  178.75   12.84
   3  13 -11  156.35   24.81
   3 -13 -12 1742.67  106.11
  -3 -13  12 1687.30  106.60
  -3  13  12 1899.55   70.48
   3  13 -12 1697.38   79.86
   3 -13 -13  823.10   90.21
  -3 -13  13  765.35   59.64
  -3  13  13  818.42   24.52
   3  13 -13  867.00   42.13
  -3 -13  14   50.12   18.03
   3 -13 -14   56.18   18.44
  -3  13  14   44.77    6.24
   3  13 -14   79.02   18.62
  -3 -13  15   21.66   14.19
   3 -13 -15    5.04   14.63
   3  13 -15    7.92    8.97
  -3 -13  16  389.42   43.52
   3 -13 -16  374.19   45.96
   3  13 -16  426.62   29.11
  -3 -13  17  240.49   39.81
   3 -13 -17  334.33   41.41
   3  13 -17  331.16   26.32
  -3 -13  18   -8.58   24.03
   3 -13 -18  -18.76   17.40
   3  13 -18    5.71   13.82
  -3 -15 -13  519.54   70.52
   3 -15  13  475.31   39.30
  -3  15 -13  631.70   28.38
   3  15  13  586.84   75.45
  -3 -15 -12  185.21   64.72
   3 -15  12  180.18   21.21
  -3  15 -12  219.01   14.97
   3  15  12  219.13   24.47
  -3 -15 -11   48.83   20.80
   3 -15  11   31.98   19.82
  -3  15 -11   42.07    8.12
   3  15  11   41.16   21.03
  -3 -15 -10   19.77   16.58
   3 -15  10   19.61   16.01
  -3  15 -10   16.66    6.38
   3  15  10   16.61   10.84
  -3 -15  -9  361.97   44.47
   3 -15   9  457.26   29.68
  -3  15  -9  447.34   19.66
   3  15   9  391.20   46.68
  -3 -15  -8  335.34   56.20
   3 -15   8  300.70   23.04
  -3  15  -8  297.85   22.04
   3  15   8  259.80   23.67
   3 -15   7   74.85   12.98
  -3 -15  -7   66.38   20.79
  -3  15  -7   77.99    8.22
   3  15   7   83.67   13.46
  -3 -15  -6    0.95   13.25
   3 -15   6   -2.24    8.10
  -3  15  -6    5.95    5.09
   3  15   6   19.89    8.40
  -3 -15  -5  660.59   53.17
   3 -15   5  652.30   35.97
  -3  15  -5  731.03   36.37
   3  15   5  653.25   38.62
  -3 -15  -4  511.01   45.82
   3 -15   4  497.66   44.10
  -3  15  -4  557.44   22.12
   3  15   4  592.88   48.80
  -3 -15  -3  292.66   35.21
   3 -15   3  304.42   33.45
   3  15   3  325.55   23.49
  -3  15  -3  349.55   15.93
  -3 -15  -2  336.97   56.63
   3 -15   2  366.22   35.51
   3  15   2  338.02   25.52
  -3  15  -2  353.28   24.70
  -3 -15  -1 2108.50  127.22
   3 -15   1 2118.88   97.93
  -3  15  -1 2179.88   81.67
   3  15   1 2070.08   96.56
  -3 -15   0 1897.21  117.25
   3 -15   0 1786.25   82.86
  -3  15   0 1920.08   71.22
   3  15   0 1906.66   86.96
  -3 -15   1  623.45   50.26
   3 -15  -1  697.90   36.80
  -3  15   1  638.37   27.19
   3  15  -1  769.27   55.91
   3 -15  -2  871.25   43.97
  -3 -15   2  798.48   52.62
  -3  15   2  920.77   34.59
   3  15  -2  858.02   43.61
  -3 -15   3   76.74   18.86
   3 -15  -3   78.87   14.09
  -3  15   3  110.14    9.27
   3  15  -3  123.62   13.74
  -3 -15   4  810.25   77.00
   3 -15  -4  849.73   63.47
  -3  15   4  847.94   45.03
   3  15  -4  888.48   58.26
  -3 -15   5   21.91   13.54
   3 -15  -5   39.56   10.54
  -3  15   5   23.98    7.04
   3  15  -5   28.39    9.22
   3 -15  -6   12.12    9.93
  -3 -15   6    4.39   11.06
  -3  15   6   19.09    6.64
   3  15  -6   17.31   13.15
  -3 -15   7  307.04   31.22
   3 -15  -7  276.66   25.11
  -3  15   7  320.55   17.89
   3  15  -7  283.36   20.27
  -3 -15   8  -10.02   17.83
   3 -15  -8    7.00    8.70
  -3  15   8    0.75    5.71
   3  15  -8   -1.71    7.08
  -3 -15   9  899.02   64.48
   3 -15  -9  963.59   62.51
  -3  15   9  916.71   41.51
  -3  15   9  961.04   35.86
   3  15  -9  990.43   46.79
  -3 -15  10    1.84   12.17
   3 -15 -10    0.40   11.63
  -3  15  10    1.52    7.98
   3  15 -10    5.98   12.97
  -3  15  10   10.70    7.64
  -3 -15  11  512.93   47.10
   3 -15 -11  557.17   67.75
  -3  15  11  578.88   33.07
  -3  15  11  534.83   21.01
   3  15 -11  513.49   31.46
  -3 -15  12  237.09   46.21
   3 -15 -12  219.44   28.47
   3  15 -12  238.21   29.52
  -3  15  12  191.43   10.13
  -3 -15  13  439.82   46.64
   3 -15 -13  463.31   47.58
  -3  15  13  498.97   18.09
   3  15 -13  517.23   30.98
  -3 -15  14  105.51   24.13
   3 -15 -14   62.68   38.66
   3  15 -14  104.14   15.23
  -3 -15  15   55.92   36.16
   3 -15 -15   71.62   23.02
   3  15 -15   76.80   22.26
  -3 -15  16  485.01   53.31
   3 -15 -16  527.97   59.14
   3  15 -16  519.28   33.55
   3 -17  10   21.38   13.23
  -3 -17 -10   38.83   22.51
  -3  17 -10   26.59    8.23
   3  17  10   47.15   13.35
  -3 -17  -9  708.05   74.03
   3 -17   9  644.31   67.19
  -3  17  -9  779.11   45.92
   3  17   9  690.12   68.20
  -3 -17  -8   93.51   50.83
   3 -17   8  134.00   32.31
  -3  17  -8  178.14   13.41
   3  17   8  193.32   19.64
  -3 -17  -7    4.86   14.36
   3 -17   7    5.22    8.88
   3  17   7    0.19   14.41
  -3  17  -7   -0.86    8.95
   3 -17   6   82.36   15.17
  -3 -17  -6   48.56   23.43
  -3  17  -6  100.56    9.60
   3  17   6   62.48   14.87
  -3 -17  -5  364.65   41.65
   3 -17   5  329.62   27.25
   3  17   5  347.75   44.60
  -3  17  -5  424.38   28.42
   3 -17   4  110.40   15.61
  -3 -17  -4   98.76   23.90
  -3  17  -4  107.40   10.54
   3  17   4   92.21   16.65
  -3 -17  -3  341.54   39.26
   3 -17   3  339.13   26.03
   3  17   3  347.48   27.22
  -3  17  -3  359.13   18.39
  -3 -17  -2   92.25   22.35
   3 -17   2   74.68   13.84
   3  17   2   86.29   14.98
  -3  17  -2  117.94   15.70
  -3 -17  -1  525.98   52.98
   3 -17   1  562.99   35.46
   3  17   1  545.29   36.69
  -3  17  -1  628.62   26.58
   3 -17   0  567.24   37.78
  -3 -17   0  635.86   54.95
  -3  17   0  668.19   40.39
   3  17   0  589.82   37.00
   3 -17  -1  145.88   17.37
  -3 -17   1  131.94   24.99
  -3  17   1  167.77   13.18
   3  17  -1  157.06   18.16
  -3 -17   2  163.44   43.94
   3 -17  -2  147.07   19.81
  -3  17   2  190.07   13.10
   3  17  -2  179.42   29.24
  -3 -17   3  145.83   26.47
   3 -17  -3  153.15   18.54
  -3  17   3  155.83   12.77
   3  17  -3  145.91   17.10
   3 -17  -4  319.69   42.94
  -3 -17   4  323.52   38.47
  -3  17   4  332.74   18.68
   3  17  -4  473.61   40.80
  -3 -17   5  765.34   89.13
   3 -17  -5  776.34   49.75
  -3  17   5  786.91   50.87
   3  17  -5  891.17   45.40
  -3 -17   6  378.99   40.80
   3 -17  -6  383.57   34.84
  -3  17   6  407.86   23.40
   3  17  -6  419.64   44.89
   3 -17  -7  495.15   60.20
  -3 -17   7  463.40   45.66
  -3  17   7  509.86   38.73
   3  17  -7  500.52   33.39
  -3 -17   8  269.76   36.58
   3 -17  -8  301.75   32.32
  -3  17   8  317.79   17.65
  -3  17   8  287.54   20.94
   3  17  -8  306.06   38.58
  -3 -17   9  316.22   39.00
   3 -17  -9  330.05   55.79
  -3  17   9  346.30   18.74
   3  17  -9  366.07   25.62
  -3  17   9  388.32   35.69
  -3 -17  10   14.06   14.44
   3 -17 -10    9.90   13.34
  -3  17  10    8.94   10.04
  -3  17  10   -0.95    9.32
   3  17 -10   19.99    9.31
  -3 -17  11  267.08   38.46
   3 -17 -11  283.46   35.27
  -3  17  11  350.99   26.28
  -3  17  11  292.79   16.78
   3  17 -11  314.45   24.93
  -3 -17  12  296.51   38.99
   3 -17 -12  333.18   38.00
  -3  17  12  289.50   15.29
   3  17 -12  316.63   26.01
  -3 -17  13    4.14   14.82
   3 -17 -13    3.91   15.17
   3  17 -13   11.57   14.69
  -3 -19  -5  239.91   68.61
   3 -19   5  249.52   27.61
   3  19   5  268.06   25.86
  -3  19  -5  300.29   18.27
  -3 -19  -4  101.18   30.04
   3 -19   4   87.80   18.32
  -3  19  -4  125.85   12.30
   3  19   4  118.24   18.00
  -3 -19  -3   13.39   24.15
   3 -19   3   -7.11    9.72
  -3  19  -3    5.61    6.37
   3  19   3    9.26    9.47
  -3 -19  -2   34.06   20.83
   3 -19   2   41.74   20.59
  -3  19  -2   45.54    8.85
   3  19   2   30.08   13.71
   3 -19   1  615.66   68.89
  -3 -19  -1  582.29   93.69
  -3  19  -1  649.53   31.70
   3  19   1  661.02   41.04
  -3 -19   0  136.79   27.80
   3 -19   0  116.42   22.25
  -3  19   0  148.22   13.49
   3  19   0  132.17   18.25
  -3 -19   1   91.33   41.58
   3 -19  -1  112.35   20.41
  -3  19   1  107.60   11.57
   3  19  -1  111.09   17.13
   3 -19  -2   26.21   14.41
  -3 -19   2   27.14   19.50
  -3  19   2   32.66    8.64
   3  19  -2   48.43   13.17
  -3 -19   3  457.84   50.91
   3 -19  -3  513.35   44.38
  -3  19   3  484.19   27.00
   3  19  -3  582.62   36.87
  -3 -19   4   48.94   21.04
   3 -19  -4   54.30   28.03
   3  19  -4   59.33   22.49
  -3 -19   5  203.13   32.28
   3 -19  -5  160.50   28.94
   3  19  -5  287.25   22.97
  -3  19   5  218.22   18.07
  -3 -19   6   59.29   36.91
   3 -19  -6   76.89   20.15
  -3  19   6   71.69   12.18
  -3 -19   7  722.24   68.25
   3 -19  -7  751.18   62.89
  -3  19   7  800.48   43.63
   3  19  -7  860.18   50.03
  -3  19   7  822.22   41.02
  -3 -19   8  471.68   54.57
   3 -19  -8  529.25   49.99
  -3  19   8  586.81   34.46
  -3  19   8  556.16   30.23
   3  19  -8  515.47   37.87
  -4   0 -20   30.65   10.49
  -4   0 -20   19.60   25.14
  -4   0 -19    6.93   13.08
  -4   0 -19    6.26   12.09
  -4   0 -18  173.90   15.36
  -4   0 -18  147.38   22.71
  -4   0 -17   -0.60    3.16
  -4   0 -17   -6.54    6.34
  -4   0 -17   12.77    9.44
  -4   0 -16 1303.17   55.80
  -4   0 -16 1282.28   70.64
  -4   0 -16 1498.30   43.38
  -4   0 -15   -1.52    3.01
  -4   0 -15   -0.66    5.63
  -4   0 -15    3.51    7.74
  -4   0 -14 1875.40   93.11
  -4   0 -14 2025.30   69.81
  -4   0 -14 1781.11   86.25
  -4   0 -13    1.32    3.06
  -4   0 -13    2.10   11.04
  -4   0 -13    1.55    5.09
  -4   0 -12 1044.40   35.63
  -4   0 -12  933.74   35.33
  -4   0 -12  973.71   59.01
  -4   0 -11   -7.70   10.05
  -4   0 -11    9.23    4.98
  -4   0 -10 2235.84   66.39
  -4   0 -10 1990.30   75.94
  -4   0  -9    1.83    4.21
  -4   0  -9   -4.13    2.66
  -4   0  -8    1.32    4.10
  -4   0  -8    7.94    2.79
  -4   0  -7   -0.39    2.57
  -4   0  -7   -1.52    3.26
   4   0   7   -2.35    3.34
  -4   0  -6  866.65   22.40
  -4   0  -6  924.85   26.73
   4   0   6  849.40   26.02
  -4   0  -5    0.67    2.58
  -4   0  -5    0.41    2.65
   4   0   5    2.74    3.34
   4   0   5    1.33    2.90
  -4   0  -4 1788.70   49.21
  -4   0  -4 1772.70   48.38
   4   0   4 1738.46   46.38
   4   0   4 1910.86   57.82
  -4   0  -3    1.26    4.51
  -4   0  -3    6.52    3.72
   4   0   3    0.82    3.88
   4   0   3    1.07    3.69
  -4   0  -229496.89 2550.77
  -4   0  -230643.81 2627.05
   4   0   230917.18 2628.68
   4   0   229726.22 2680.73
  -4   0  -1    5.37    3.36
  -4   0  -1    5.36    1.90
   4   0   1    5.15    2.04
   4   0   1   -3.47    6.39
  -4   0   0  195.97    5.08
  -4   0   0  178.47    8.32
   4   0   0  202.74    8.03
   4   0   0  221.95   14.60
  -4   0   1    8.17    4.03
  -4   0   1    6.23    3.77
   4   0  -1   10.50    3.70
   4   0  -1    8.34    4.31
  -4   0   216211.67 1067.76
  -4   0   217099.93 1060.62
   4   0  -217834.57 1091.91
   4   0  -217057.15 1109.23
  -4   0   3    7.21    2.91
  -4   0   3    4.59    3.77
   4   0  -3    3.93    2.61
   4   0  -3    6.67    3.78
  -4   0   4 6428.02  266.44
   4   0  -4 6844.78  288.12
   4   0  -4 6909.64  281.74
  -4   0   5    3.21    3.21
   4   0  -5   -0.19    2.94
   4   0  -5    3.47    3.00
  -4   0   6 5485.23  240.84
   4   0  -6 5235.35  200.59
   4   0  -6 5372.09  209.06
  -4   0   7   10.76    4.70
   4   0  -7    7.22    3.07
   4   0  -7    4.54    3.80
  -4   0   8 1929.68   66.85
   4   0  -8 1924.08   61.29
  -4   0   9    9.26    5.24
   4   0  -9   -5.58    7.22
  -4   0  10 2737.45  108.28
   4   0 -10 2892.41  102.83
   4   0 -11    3.68    4.93
   4   0 -12 1537.46   53.85
   4   0 -13    7.17    5.61
   4   0 -14 2837.01  112.88
   4   0 -15    5.98    6.59
   4   0 -16  224.63   15.58
   4   0 -16  155.42    6.25
   4   0 -17   -2.48    7.20
   4   0 -17    3.52    2.53
   4   0 -18 4103.65  198.24
   4   0 -18 4121.82  151.22
   4   0 -19   -2.95    3.53
   4   0 -19   -2.54   13.72
   4   0 -20 1796.02   89.97
   4   0 -20 1831.75   50.57
   4   0 -21    3.43   10.03
   4   0 -21   15.08   16.75
   4   0 -22  360.99   52.02
   4   0 -22  371.26   30.50
   4   0 -23   -7.11   20.71
   4   0 -23   20.27   11.38
   4   0 -24  116.46   59.76
   4   0 -24  171.84   21.40
  -4  -2 -20  231.44   32.95
  -4  -2 -20  221.41   33.38
  -4   2 -20  236.07   19.57
  -4   2 -20  204.22   28.71
  -4  -2 -19   34.84   16.30
  -4  -2 -19   26.44   10.01
  -4   2 -19   27.78    9.42
  -4   2 -19   23.75   22.15
  -4  -2 -18  332.12   23.59
  -4  -2 -18  345.20   35.55
  -4   2 -18  341.62   32.16
  -4   2 -18  332.30   30.58
  -4   2 -18  363.45   21.23
  -4  -2 -17  -14.77   11.34
  -4  -2 -17   14.70    7.23
  -4   2 -17    6.29    9.44
  -4   2 -17    0.99    6.30
  -4   2 -17    3.91    4.08
  -4  -2 -16  308.02   29.02
  -4  -2 -16  290.15   18.87
  -4   2 -16  274.78   22.65
  -4   2 -16  279.58   17.70
  -4   2 -16  271.44   16.88
  -4  -2 -15   38.46   12.14
  -4   2 -15   30.96    9.79
  -4   2 -15   27.30    5.01
  -4   2 -15   30.27    7.30
  -4  -2 -14 2469.42  127.66
  -4   2 -14 2558.96   99.84
  -4   2 -14 2335.27  135.68
  -4   2 -14 2462.62  116.91
  -4  -2 -13  265.04   23.05
  -4   2 -13  275.06   12.20
  -4   2 -13  286.25   18.39
  -4   2 -13  278.74   14.14
  -4  -2 -12  395.06   27.38
  -4   2 -12  413.06   21.94
  -4   2 -12  458.08   15.78
  -4   2 -12  407.96   16.75
  -4  -2 -11  100.83    4.94
  -4  -2 -11   96.55   13.06
  -4   2 -11  112.76   10.54
  -4   2 -11   86.39    8.84
  -4   2 -11  104.39   11.13
  -4  -2 -10 3599.78  160.59
  -4  -2 -10 3569.53  116.00
  -4   2 -10 3480.86  128.31
  -4   2 -10 3152.27  127.72
  -4   2 -10 3549.35  127.76
  -4  -2  -9  423.70   20.27
  -4  -2  -9  426.78   11.04
  -4   2  -9  422.67   13.79
  -4   2  -9  386.24   15.00
  -4   2  -9  405.25   13.43
   4   2   9  425.93   18.52
  -4  -2  -8    4.75    2.42
  -4  -2  -8    2.17    8.09
  -4   2  -8    8.70    4.73
  -4   2  -8   -0.91    3.52
  -4   2  -8    5.95    3.22
   4   2   8    6.71    5.08
   4   2   8    5.73    4.76
  -4  -2  -7   66.71    3.94
  -4  -2  -7   75.74    7.50
  -4   2  -7   62.58    4.22
  -4   2  -7   67.07    5.05
  -4   2  -7   69.11    4.86
   4   2   7   61.30    5.26
   4   2   7   69.09    7.04
  -4  -2  -6 2510.98  103.37
  -4  -2  -6 2563.78   73.72
  -4   2  -6 2405.25   69.33
  -4   2  -6 2516.42   78.77
  -4   2  -6 2358.83   78.87
   4   2   6 2508.25   81.96
   4   2   6 2605.81   81.41
  -4  -2  -5 1228.01   31.04
  -4  -2  -5 1286.13   40.55
  -4   2  -5 1236.41   35.01
  -4   2  -5 1184.93   29.17
   4   2   5 1275.07   35.95
   4   2   5 1345.80   37.77
  -4  -2  -4  550.29   18.64
  -4   2  -4  509.10   15.29
  -4   2  -4  497.12   14.24
   4   2   4  522.95   21.58
   4   2   4  513.61   21.26
   4  -2   3  192.37    9.86
  -4  -2  -3  170.96    8.84
  -4   2  -3  165.37    7.74
   4   2   3  149.26   12.02
  -4   2  -3  177.53    4.31
   4   2   3  157.81    7.41
  -4  -2  -2 7246.52  342.90
   4  -2   2 7826.80  362.30
  -4   2  -2 7321.30  327.22
   4   2   2 7125.84  339.93
   4   2   2 7086.54  309.32
  -4   2  -2 7949.82  302.69
   4  -2   1 6520.40  306.35
  -4  -2  -1 6141.06  255.64
  -4   2  -1 6898.88  235.92
   4   2   1 6280.98  267.66
  -4   2  -1 6455.00  291.96
   4   2   1 6382.91  259.05
  -4  -2   0   18.06    3.63
   4  -2   0   16.79    4.39
   4  -2   0   15.98    0.83
  -4   2   0    7.29    4.22
   4   2   0   20.73    4.60
   4   2   0    7.41    3.66
  -4   2   0   15.16    1.05
  -4  -2   1   27.34    6.50
   4  -2  -1   22.06    1.01
   4  -2  -1   21.14    4.89
   4   2  -1   25.70    3.98
  -4   2   1   21.03    1.12
  -4   2   1   34.38    7.20
   4  -2  -2 2426.40   88.39
   4  -2  -2 2294.57   53.22
  -4  -2   2 2265.65   81.66
   4   2  -2 2424.92   83.53
  -4   2   2 2300.33   53.58
  -4   2   2 2275.32   67.38
  -4  -2   3 1559.84   56.64
   4  -2  -3 1574.83   35.31
   4  -2  -3 1610.93   46.02
  -4   2   3 1582.40   42.90
   4   2  -3 1566.12   43.51
  -4   2   3 1615.44   36.75
  -4  -2   4  481.18   16.40
   4  -2  -4  486.08   11.56
   4  -2  -4  467.35   20.05
  -4   2   4  504.15   14.00
   4   2  -4  503.62   23.35
   4  -2  -5 3320.97  103.35
  -4  -2   5 3525.22  126.18
   4  -2  -5 3202.58  102.74
   4   2  -5 3060.62  104.43
  -4   2   5 3318.74  102.69
  -4  -2   611134.49  610.43
   4  -2  -610621.59  555.75
   4  -2  -6 9896.53  527.95
  -4   2   610715.53  533.68
   4   2  -610774.70  567.57
  -4  -2   7  124.03   15.12
   4  -2  -7  112.37    6.78
   4  -2  -7  121.18    5.12
   4   2  -7  124.70    8.38
  -4  -2   8 1151.72   56.69
   4  -2  -8 1130.10   34.36
   4  -2  -8 1141.46   27.23
   4   2  -8 1183.32   50.52
  -4  -2   9   12.02    6.06
   4  -2  -9    6.37    3.69
   4  -2  -9   11.51    4.72
   4   2  -9   14.31    5.14
  -4  -2  10 4502.28  206.29
   4  -2 -10 4653.47  167.88
   4  -2 -10 4850.18  198.37
   4   2 -10 4949.29  228.61
  -4  -2  11  738.26   33.05
   4  -2 -11  786.39   20.34
   4  -2 -11  824.39   29.96
   4   2 -11  799.14   29.04
  -4  -2  12  909.38   42.33
   4  -2 -12  907.66   33.53
   4  -2 -12  931.01   22.96
   4   2 -12  916.21   34.63
  -4  -2  13 2356.67  107.89
   4  -2 -13 2376.73   61.14
   4  -2 -13 2391.78   89.92
   4   2 -13 2361.26   91.83
   4  -2 -14 1212.17   62.51
   4  -2 -14 1152.02   26.94
   4   2 -14 1117.28   46.33
   4  -2 -15  109.72   12.18
   4  -2 -15  113.22    2.94
   4   2 -15  108.54   12.51
   4  -2 -16   73.77    2.65
   4  -2 -16   63.10   11.27
   4   2 -16   61.74   11.63
   4  -2 -17   43.24    9.96
   4  -2 -17   37.58   15.83
   4   2 -17   50.83   10.23
   4  -2 -18 1939.19   89.17
   4  -2 -18 2195.87  134.57
   4   2 -18 1919.16   88.74
   4  -2 -19   32.87   10.26
   4  -2 -19   12.05   17.69
   4   2 -19   16.20   10.31
   4  -2 -20  417.07   73.95
   4  -2 -20  374.49   44.01
   4   2 -20  377.43   27.67
   4  -2 -21   87.36   15.88
   4  -2 -21   84.08   24.32
   4   2 -21   90.38   15.43
   4  -2 -22  561.15   64.17
   4  -2 -22  684.52   45.18
   4   2 -22  692.37   43.44
   4  -2 -23    8.00   10.39
   4  -2 -23   15.63   16.27
   4   2 -23   -4.95    9.67
   4  -2 -24   70.89   49.36
   4  -2 -24  106.73   19.49
   4   2 -24   91.44   18.06
   4   2 -24   58.68   32.82
  -4  -4 -20   91.95   24.00
  -4  -4 -20   80.08   25.31
  -4   4 -20   81.26   19.10
  -4   4 -20  102.27   21.48
  -4  -4 -19  163.25   19.12
  -4  -4 -19  125.19   30.18
  -4   4 -19  200.40   24.39
  -4   4 -19  125.76   33.98
  -4  -4 -18  832.35   47.29
  -4  -4 -18  826.34   68.74
  -4   4 -18  862.15   39.45
  -4   4 -18  911.17   34.58
  -4   4 -18  799.32   52.55
  -4  -4 -17    6.08   13.64
  -4   4 -17   10.83    6.50
  -4   4 -17   13.44    5.44
  -4   4 -17    1.02    9.00
  -4  -4 -16    6.29   11.86
  -4   4 -16   12.58    5.14
  -4   4 -16    9.50    6.35
  -4   4 -16    3.14    8.35
  -4  -4 -15   27.56   13.91
  -4   4 -15   21.98   14.16
  -4   4 -15   22.08    5.78
  -4   4 -15   27.58    6.70
  -4  -4 -14 1695.48   92.39
  -4   4 -14 1676.94   75.28
  -4   4 -14 1760.89   74.14
  -4   4 -14 1739.32   79.16
  -4  -4 -13   -2.62    8.91
  -4   4 -13   -2.28    4.29
  -4   4 -13    2.80    6.05
  -4   4 -13   -4.39    4.13
  -4  -4 -12  368.68   27.20
  -4   4 -12  389.06   19.42
  -4   4 -12  368.29   15.11
  -4   4 -12  363.70   14.87
  -4  -4 -11  353.13   24.45
  -4   4 -11  346.63   13.78
  -4   4 -11  345.73   19.97
  -4   4 -11  302.71   22.82
   4   4  11  348.36   10.95
  -4  -4 -10 3644.21  204.32
  -4   4 -10 3781.25  168.10
  -4   4 -10 3598.84  133.14
  -4   4 -10 3208.97  124.02
   4   4  10 3616.05  124.13
   4   4  10 3809.76  159.38
  -4  -4  -9  163.45   14.75
  -4   4  -9  136.75    7.27
  -4   4  -9  151.22    9.26
  -4   4  -9  164.36    8.78
   4   4   9  160.72    7.19
   4   4   9  153.96   12.15
  -4  -4  -8 2551.10  109.25
  -4   4  -8 2720.46   95.30
  -4   4  -8 3060.43  103.75
  -4   4  -8 2731.32   86.97
   4   4   8 2610.77   98.40
   4   4   8 2937.59   94.85
  -4  -4  -7 1008.28   54.35
  -4   4  -7 1192.86   32.61
  -4   4  -7 1024.64   31.93
  -4   4  -7  977.36   30.79
   4   4   7 1060.62   30.23
   4   4   7 1040.61   36.07
  -4  -4  -6 8485.70  459.20
  -4   4  -6 8370.88  415.37
  -4   4  -6 9228.75  429.77
  -4   4  -6 8063.22  368.14
   4   4   6 8509.41  430.47
   4   4   6 9281.54  471.23
  -4  -4  -5  637.93   25.78
  -4   4  -5  628.98   16.82
  -4   4  -5  633.15   28.30
   4   4   5  652.57   19.13
   4   4   5  634.25   21.78
  -4  -4  -4  713.29   37.08
  -4   4  -4  655.07   30.01
  -4   4  -4  696.78   15.84
   4   4   4  696.45   21.13
   4   4   4  698.15   23.09
  -4  -4  -3   87.91    8.73
  -4   4  -3  104.58   11.95
  -4   4  -3  103.06    3.41
   4   4   3   95.99    7.07
   4   4   3   87.05    7.50
  -4  -4  -211980.76  757.61
  -4   4  -211311.04  659.41
  -4   4  -212460.85  605.54
  -4   4  -214932.06  728.87
   4   4   212423.48  718.59
  -4  -4  -1  418.28   16.41
  -4   4  -1  366.09   14.37
   4   4   1  391.70   14.78
  -4  -4   0 4558.15  180.84
  -4   4   0 4323.88  164.43
   4   4   0 4600.71  173.63
   4  -4  -1 3850.03   97.22
  -4  -4   1 3418.31  126.91
   4  -4  -1 3249.09   80.00
   4   4  -1 3314.04  130.57
  -4   4   1 3230.51  126.62
  -4  -4   2 2586.65   90.26
   4  -4  -2 2560.80   65.90
  -4   4   2 2361.92   75.57
   4   4  -2 2388.01   77.64
   4  -4  -3  724.37   22.54
  -4  -4   3  773.80   26.62
   4  -4  -3  721.27   14.89
   4   4  -3  731.57   23.24
  -4   4   3  724.54   27.57
  -4  -4   4  127.19   14.53
   4  -4  -4   95.10    4.62
   4  -4  -4  101.58    6.04
  -4   4   4  100.87    5.59
   4   4  -4  121.70    8.35
   4  -4  -5   49.98    4.43
  -4  -4   5   46.33    7.49
   4  -4  -5   53.08    4.43
   4   4  -5   45.12    6.39
  -4   4   5   46.98    4.11
  -4  -4   6 9144.79  478.45
   4  -4  -6 8458.63  398.69
   4  -4  -6 9515.40  485.48
  -4   4   6 8401.71  390.03
  -4  -4   7 1726.13   66.14
   4  -4  -7 1985.10   65.54
   4  -4  -7 1679.11   53.96
  -4   4   7 1829.16   48.24
   4   4  -7 1848.46   78.56
  -4  -4   8  214.49   21.72
   4  -4  -8  191.73    9.37
   4  -4  -8  184.17    6.02
   4  -4  -8  243.78   12.63
   4   4  -8  219.53   11.04
  -4   4   8  184.07    8.55
   4  -4  -9   33.57    5.79
  -4  -4   9   38.68    8.02
   4  -4  -9   50.63    7.56
   4  -4  -9   37.40    2.81
  -4   4   9   35.26    4.25
   4   4  -9   57.73    7.11
  -4  -4  10 7805.48  440.00
   4  -4 -10 9085.64  488.40
   4  -4 -10 8394.59  366.90
   4  -4 -10 8581.41  431.49
   4   4 -10 8059.40  413.54
  -4  -4  11  544.38   29.78
   4  -4 -11  513.62   20.39
   4  -4 -11  603.87   27.97
   4   4 -11  564.54   23.72
  -4  -4  12  469.12   27.53
   4  -4 -12  426.26   19.26
   4  -4 -12  498.52   29.05
   4   4 -12  444.02   20.66
  -4  -4  13   40.66   17.63
   4  -4 -13   19.54   18.57
   4  -4 -13   37.21    7.40
   4   4 -13   38.50    8.00
  -4  -4  14 1702.34   84.09
   4  -4 -14 1729.55   68.07
   4  -4 -14 1748.22   83.20
   4   4 -14 1854.27   92.42
  -4  -4  15  130.45   18.22
   4  -4 -15  144.15   17.65
   4  -4 -15  155.53   13.47
   4   4 -15  138.71   14.01
  -4  -4  16   59.73   15.71
   4  -4 -16   68.47   15.21
   4  -4 -16   84.45   18.54
   4   4 -16   72.61   10.99
   4  -4 -17  877.93   41.23
   4  -4 -17  835.87   52.57
   4   4 -17  790.94   39.13
   4  -4 -18 1119.37   54.58
   4  -4 -18 1186.43   76.62
   4   4 -18 1091.23   51.89
   4  -4 -19   36.29   27.00
   4  -4 -19   53.90   11.34
   4   4 -19   23.65   10.69
   4  -4 -20   31.45   19.45
   4  -4 -20   64.64   21.17
   4   4 -20   59.05   12.46
   4  -4 -21  165.58   20.41
   4  -4 -21  159.74   30.54
   4   4 -21  175.54   19.42
   4  -4 -22  308.94   44.50
   4  -4 -22  363.89   29.52
   4   4 -22  316.57   28.01
   4  -4 -23  295.13   45.26
   4  -4 -23  248.06   28.40
   4   4 -23  279.12   40.76
   4  -4 -24  133.24   56.41
  -4  -6 -19  742.97   78.23
  -4   6 -19  818.81   56.30
  -4   6 -19  917.48   42.88
  -4  -6 -18  547.18   54.92
  -4   6 -18  516.45   57.80
  -4   6 -18  569.91   29.24
  -4  -6 -17  326.65   42.30
  -4   6 -17  357.92   20.73
  -4   6 -17  411.04   20.58
  -4   6 -17  351.96   27.04
  -4  -6 -16  188.72   29.70
  -4   6 -16  227.65   14.78
  -4   6 -16  205.49   14.11
  -4   6 -16  180.69   18.83
  -4  -6 -15   44.28   16.49
  -4   6 -15   35.29    7.54
  -4   6 -15   34.16   11.90
  -4   6 -15   52.60   15.66
  -4  -6 -14  867.74   62.39
  -4   6 -14  918.47   35.10
  -4   6 -14  986.62   46.51
  -4   6 -14  937.60   34.93
  -4  -6 -13  375.96   32.92
  -4   6 -13  464.35   24.09
  -4   6 -13  382.90   17.03
  -4   6 -13  413.70   18.04
  -4  -6 -12    3.88    9.16
  -4   6 -12   -0.29    3.98
  -4   6 -12    4.19    5.39
  -4   6 -12    6.82    7.35
   4   6  12    1.42    2.40
  -4  -6 -11   22.36   10.33
  -4   6 -11   17.28    4.72
  -4   6 -11   19.81    5.55
   4   6  11   10.71    3.52
   4   6  11   23.81    8.63
  -4  -6 -10 2933.08  149.17
  -4   6 -10 3074.28  108.90
  -4   6 -10 2908.44  115.96
   4   6  10 3228.22  119.25
   4   6  10 2977.53  126.14
  -4  -6  -9  582.61   34.41
  -4   6  -9  557.88   21.96
  -4   6  -9  573.40   23.54
   4   6   9  578.12   25.91
   4   6   9  591.28   23.54
  -4  -6  -8  411.32   25.91
  -4   6  -8  413.49   24.85
  -4   6  -8  393.84   11.77
   4   6   8  415.54   13.63
   4   6   8  353.64   18.72
  -4  -6  -7 2100.12   90.07
  -4   6  -7 1986.04   82.34
  -4   6  -7 1997.34   55.69
   4   6   7 2028.40   63.70
   4   6   7 1897.36   70.36
  -4  -6  -6 1852.24   74.99
  -4   6  -6 1845.79   53.38
  -4   6  -6 1856.48   63.06
   4   6   6 1869.07   65.50
   4   6   6 1976.22   72.30
  -4  -6  -5 4100.56  187.02
  -4   6  -5 4294.12  174.67
  -4   6  -5 4446.95  146.70
   4   6   5 4177.36  170.96
  -4  -6  -4  183.88   19.96
   4  -6   4  160.12    4.73
  -4   6  -4  168.44    4.23
   4   6   4  137.48   10.84
  -4   6  -4  186.54   10.62
  -4  -6  -3  883.24   36.27
   4  -6   3  921.84   21.52
  -4   6  -3  933.01   20.27
  -4   6  -3  935.15   32.32
   4   6   3  972.01   32.47
  -4  -6  -2  375.28   18.93
   4  -6   2  413.28    7.30
  -4   6  -2  396.11    6.64
   4   6   2  450.01   17.75
  -4   6  -2  422.22   16.88
   4  -6   1  923.04   17.12
  -4  -6  -1  880.30   33.83
  -4   6  -1  915.56   16.05
   4   6   1  941.93   31.91
  -4   6  -1  911.14   30.78
  -4  -6   0   51.64   12.99
   4  -6   0   60.55    3.42
  -4   6   0   58.25    6.60
  -4   6   0   57.33    1.95
   4   6   0   46.41   11.61
  -4  -6   1  198.34   13.14
   4  -6  -1  204.32    6.70
  -4   6   1  187.49    5.76
  -4   6   1  196.64   16.08
   4   6  -1  222.12   11.06
   4  -6  -210943.18  540.01
  -4  -6   210629.74  619.60
  -4   6   211043.43  536.20
   4   6  -210750.95  595.52
  -4   6   210350.28  562.97
  -4  -6   3  371.00   18.10
   4  -6  -3  378.89   10.32
   4   6  -3  389.78   16.62
  -4   6   3  373.68   13.66
  -4  -6   4  365.47   28.38
   4  -6  -4  373.05   10.87
  -4   6   4  347.90   11.85
   4   6  -4  369.13   24.54
  -4  -6   5  544.37   23.88
   4  -6  -5  597.59   17.96
   4   6  -5  641.36   34.62
  -4   6   5  527.83   15.40
  -4  -6   6 6804.72  352.12
   4  -6  -6 7166.95  332.76
  -4   6   6 7063.07  312.31
   4   6  -6 8043.16  413.38
  -4  -6   7  663.67   30.02
   4  -6  -7  703.85   32.19
   4   6  -7  734.85   26.99
  -4   6   7  694.93   17.52
   4  -6  -8  179.15   10.60
  -4  -6   8  207.59   14.49
  -4   6   8  184.78    6.05
   4   6  -8  224.21   12.65
   4  -6  -9    8.22    5.30
  -4  -6   9   20.97    7.29
  -4   6   9    8.00    3.55
   4   6  -9   18.39    5.78
  -4  -6  10 2522.95  110.69
   4  -6 -10 2228.76   89.39
   4   6 -10 2477.05   92.53
  -4   6  10 2500.09   68.10
  -4  -6  11   56.01   11.07
   4  -6 -11   63.77   15.21
  -4   6  11   49.42    2.55
   4   6 -11   47.03    7.69
  -4  -6  12  158.03   27.93
   4  -6 -12  213.40   24.62
   4   6 -12  154.00   12.07
  -4  -6  13   85.81   14.19
   4  -6 -13   68.90   12.84
   4   6 -13   67.51   15.86
  -4  -6  14 2545.46  131.05
   4  -6 -14 2630.08  108.38
   4  -6 -14 2487.31  123.84
   4   6 -14 2619.29  110.25
  -4  -6  15  854.69   73.16
   4  -6 -15  859.00   70.18
   4  -6 -15  871.70   39.62
   4   6 -15  845.45   39.82
  -4  -6  16  106.86   19.73
   4  -6 -16  133.47   29.94
   4  -6 -16  122.65   21.13
   4   6 -16  131.54   13.73
  -4  -6  17  258.25   28.78
   4  -6 -17  219.98   17.86
   4  -6 -17  234.16   42.67
   4   6 -17  214.52   18.69
  -4  -6  18 1428.53   92.11
   4  -6 -18 1457.92   68.90
   4  -6 -18 1423.84   90.54
   4   6 -18 1379.52   65.94
   4  -6 -19   12.57   13.16
   4  -6 -19   -6.87    8.78
   4   6 -19   23.35   13.51
   4  -6 -20  193.98   21.22
   4  -6 -20  160.18   30.66
   4   6 -20  227.46   30.95
   4  -6 -21  249.25   41.08
   4  -6 -21  342.61   28.79
   4   6 -21  312.07   40.80
   4  -6 -22  685.77   48.98
   4  -6 -22  730.60   72.40
   4   6 -22  680.12   65.30
   4  -6 -23  127.11   56.25
   4  -6 -23  150.27   36.03
   4   6 -23  136.31   20.27
  -4  -8 -18  445.08   57.44
  -4   8 -18  487.91   26.27
  -4   8 -18  458.47   36.70
  -4  -8 -17   16.73   17.63
  -4   8 -17   15.15    7.17
  -4   8 -17    6.21   18.91
  -4  -8 -16  423.17   49.41
  -4   8 -16  471.42   23.96
  -4   8 -16  523.83   33.19
  -4   8 -16  423.32   23.39
  -4  -8 -15  434.29   46.29
  -4   8 -15  456.66   30.07
  -4   8 -15  437.94   21.03
  -4   8 -15  454.52   21.93
  -4  -8 -14 1310.39   88.60
  -4   8 -14 1214.71   50.42
  -4   8 -14 1263.78   47.37
  -4  -8 -13  196.47   26.71
  -4   8 -13  189.23   10.63
  -4   8 -13  162.73   12.77
   4   8  13  108.40   17.86
   4   8  13  157.32    8.05
  -4  -8 -12  171.48   23.88
  -4   8 -12  128.85   12.67
  -4   8 -12  142.49   14.04
   4   8  12  136.79   16.89
   4   8  12  163.00    6.96
  -4  -8 -11   95.34   28.86
  -4   8 -11   92.73    7.33
  -4   8 -11  104.20   16.56
   4   8  11  114.18   13.00
   4   8  11  102.01    6.23
  -4  -8 -10 1947.58  103.88
  -4   8 -10 1953.19   64.14
  -4   8 -10 1996.22   80.11
   4   8  10 2089.60   78.21
   4   8  10 2106.00   89.82
  -4  -8  -9  442.09   33.70
  -4   8  -9  456.47   22.61
  -4   8  -9  484.22   15.74
   4   8   9  464.94   25.86
   4   8   9  465.64   16.24
  -4  -8  -8   24.55   17.99
  -4   8  -8   28.98    6.86
  -4   8  -8   28.16    7.34
   4   8   8   35.26    8.09
   4   8   8   27.80    5.17
  -4  -8  -7  309.12   25.38
   4  -8   7  328.36   12.25
  -4   8  -7  344.31   14.13
  -4   8  -7  321.37   16.94
   4   8   7  307.31   28.33
  -4  -8  -6 1502.06   70.69
   4  -8   6 1526.66   44.04
   4   8   6 1415.85   54.81
  -4   8  -6 1547.54   47.81
  -4  -8  -5  232.58   18.98
   4  -8   5  223.22    7.55
   4   8   5  233.31   14.83
  -4   8  -5  246.01    6.73
  -4  -8  -4  484.89   38.24
   4  -8   4  441.72   15.51
  -4   8  -4  466.83   10.89
   4   8   4  501.47   21.48
   4  -8   3  731.18   21.68
  -4  -8  -3  733.09   34.54
  -4   8  -3  719.13   15.51
   4   8   3  711.70   28.08
  -4  -8  -2 5994.10  308.82
   4  -8   2 6284.79  252.19
  -4   8  -2 6684.87  257.06
   4   8   2 6356.98  300.53
   4  -8   1  173.72    8.80
  -4  -8  -1  170.55   14.21
  -4   8  -1  197.71    5.24
   4   8   1  198.80   11.95
  -4  -8   0  817.86   36.25
   4  -8   0  848.57   24.66
  -4   8   0  911.96   19.69
   4   8   0  855.29   31.81
  -4  -8   1 1352.31   57.16
   4  -8  -1 1381.08   36.26
  -4   8   1 1485.85   42.39
   4   8  -1 1558.82   56.37
  -4  -8   222925.18 1985.29
   4  -8  -223744.77 1892.09
  -4   8   222912.58 1758.34
  -4   8   224839.86 2019.20
   4   8  -225278.24 2080.57
   4  -8  -3 1159.62   33.01
  -4  -8   3 1019.51   43.36
  -4   8   3 1083.75   35.58
   4   8  -3 1194.56   42.85
  -4   8   3 1023.87   26.41
  -4  -8   4    5.55    7.40
   4  -8  -4    9.86    3.97
  -4   8   4    3.35    3.06
   4   8  -4   18.57    5.36
  -4   8   4   16.25    4.15
  -4  -8   5    7.86    6.22
   4  -8  -5   -1.10    4.02
  -4   8   5    9.85    5.56
   4   8  -5    8.03    5.07
  -4   8   5   -0.18    3.66
  -4  -8   6 3043.10  136.65
   4  -8  -6 3339.82  129.90
  -4   8   6 3830.49  135.88
   4   8  -6 3498.67  138.46
  -4   8   6 3537.19  124.60
  -4  -8   7 1347.36   56.95
   4  -8  -7 1305.08   44.98
   4   8  -7 1341.68   48.77
  -4   8   7 1198.01   34.11
  -4  -8   8  176.11   16.57
   4  -8  -8  190.06   18.42
  -4   8   8  192.50    7.24
   4   8  -8  173.77   12.81
  -4  -8   9   24.64    8.94
   4  -8  -9   23.98    6.77
  -4   8   9   17.61    3.16
   4   8  -9   26.49    6.32
   4  -8 -10  201.34   15.84
  -4  -8  10  179.37   18.11
  -4   8  10  187.46    6.16
   4   8 -10  199.15   20.83
  -4  -8  11  476.97   29.82
   4  -8 -11  516.95   40.69
  -4   8  11  454.84   14.26
   4   8 -11  467.67   23.33
  -4  -8  12   15.09   16.33
   4  -8 -12   14.81    8.82
  -4   8  12   15.24    2.34
   4   8 -12    4.45   12.57
  -4  -8  13  294.02   27.33
   4  -8 -13  257.55   23.96
  -4   8  13  325.86    8.96
   4   8 -13  331.38   20.12
  -4  -8  14 1966.34  110.12
   4  -8 -14 1949.14  102.02
   4   8 -14 2247.42   93.43
  -4  -8  15  453.73   37.81
   4  -8 -15  452.85   34.85
   4   8 -15  502.02   41.01
  -4  -8  16 1246.17   80.44
   4  -8 -16 1152.92   74.23
   4   8 -16 1203.91   54.28
  -4  -8  17   60.25   20.95
   4  -8 -17   86.69   20.57
   4  -8 -17   89.09   13.62
   4   8 -17  107.77   12.98
  -4  -8  18 1716.39  154.59
   4  -8 -18 1594.17  107.39
   4  -8 -18 1753.60   82.64
   4   8 -18 1640.12   78.35
  -4  -8  19    8.25   15.56
   4  -8 -19    4.67   14.98
   4  -8 -19    7.01   15.51
   4   8 -19   20.31    9.49
   4  -8 -20  186.03   21.31
   4  -8 -20  196.62   31.85
   4   8 -20  193.18   20.16
   4  -8 -21   13.99   11.63
   4  -8 -21   18.36   17.89
   4   8 -21   23.11   10.36
   4  -8 -22  614.22   64.84
   4  -8 -22  468.14   66.29
   4   8 -22  544.57   36.45
  -4 -10 -17    4.87   19.53
  -4  10 -17   19.38   12.70
  -4  10 -17   13.78    7.61
  -4 -10 -16  134.10   31.22
  -4  10 -16  142.59   12.79
  -4 -10 -15  166.26   33.26
  -4  10 -15  191.81   16.51
  -4  10 -15  208.58   14.19
  -4 -10 -14  463.64   49.86
  -4  10 -14  482.26   31.22
  -4  10 -14  445.98   25.59
  -4 -10 -13  280.40   36.13
  -4  10 -13  293.01   14.79
  -4  10 -13  286.60   28.62
   4  10  13  253.85    9.09
   4  10  13  313.53   26.57
  -4 -10 -12   69.82   22.53
  -4  10 -12   94.30    8.43
  -4  10 -12   87.28   11.72
   4  10  12  117.69   23.98
   4  10  12   96.54   10.20
  -4 -10 -11  691.32   81.24
  -4  10 -11  682.37   32.81
  -4  10 -11  656.81   31.63
   4  10  11  678.67   23.16
   4  10  11  655.34   37.61
  -4 -10 -10 1410.34   87.94
  -4  10 -10 1266.11   55.93
  -4  10 -10 1367.29   44.00
   4  10  10 1327.90   56.40
   4  10  10 1305.31   62.02
  -4 -10  -9  600.17   46.42
   4 -10   9  631.09   25.53
  -4  10  -9  723.19   23.18
   4  10   9  663.08   25.46
   4  10   9  670.80   51.66
  -4 -10  -8  348.51   48.41
   4 -10   8  368.95   15.37
  -4  10  -8  383.60   19.00
   4  10   8  321.21   22.22
  -4 -10  -7  252.29   25.91
   4 -10   7  281.27   12.32
   4  10   7  238.82   19.58
  -4  10  -7  262.93   14.17
  -4 -10  -6 3186.71  165.81
   4 -10   6 3266.73  120.96
  -4  10  -6 3329.67  121.89
   4  10   6 3484.78  184.11
  -4 -10  -5   10.61    8.43
   4 -10   5    3.77    3.64
   4  10   5   -1.77    6.86
  -4  10  -5    2.08    2.62
   4 -10   4    1.73    5.95
  -4 -10  -4    3.03   13.90
  -4  10  -4    8.19    2.66
   4  10   4    6.37    6.85
  -4 -10  -3  856.56   46.95
   4 -10   3  923.39   34.93
  -4  10  -3  908.25   27.87
   4  10   3  925.02   37.85
  -4 -10  -2  879.31   44.99
   4 -10   2  920.50   27.12
   4  10   2  884.44   37.88
  -4  10  -2  936.31   23.05
   4 -10   1   68.06    5.32
  -4 -10  -1   42.35   18.81
  -4  10  -1   56.40    6.25
   4  10   1   74.65   14.96
  -4 -10   0   58.62   11.31
   4 -10   0   60.78    5.01
   4  10   0   60.67   14.83
  -4  10   0   54.51    4.02
  -4 -10   1 1700.17   78.97
   4 -10  -1 1756.90   55.14
  -4  10   1 1765.53   49.94
   4  10  -1 1798.19   67.77
  -4 -10   2 3094.34  146.40
   4 -10  -2 3096.18  110.62
   4  10  -2 3168.25  127.01
  -4  10   2 2919.61   96.43
  -4 -10   3 2745.33  125.18
   4 -10  -3 2870.16  115.98
  -4  10   3 2739.59   88.73
   4  10  -3 2685.87  105.75
  -4 -10   4  505.29   30.62
   4 -10  -4  533.97   19.92
  -4  10   4  461.61   18.69
  -4  10   4  516.32   16.04
   4  10  -4  536.08   23.25
  -4 -10   5   10.77    8.19
   4 -10  -5    6.98    5.08
  -4  10   5   -0.59    6.33
  -4  10   5    7.27    4.73
   4  10  -5    8.26    6.12
  -4 -10   6 1373.56   66.29
   4 -10  -6 1500.66   56.62
  -4  10   6 1525.84   49.07
  -4  10   6 1587.20   50.06
   4  10  -6 1458.53   75.94
   4 -10  -7 1782.08   87.58
  -4 -10   7 1710.15   81.98
  -4  10   7 1804.79   58.72
   4  10  -7 1768.34   69.56
  -4  10   7 1873.50   64.05
  -4 -10   8   19.55   17.07
   4 -10  -8   19.64    8.51
  -4  10   8   30.62    7.37
   4  10  -8   24.27    7.62
  -4  10   8   32.37    6.20
  -4 -10   9   25.83   17.47
   4 -10  -9   24.10    8.77
   4  10  -9   20.42    7.84
  -4  10   9   29.42    4.19
  -4 -10  10 1590.77   84.09
   4 -10 -10 1725.47   77.56
   4  10 -10 1732.56   72.83
  -4  10  10 1702.78   50.84
   4 -10 -11  151.66   27.77
  -4 -10  11  163.38   20.50
  -4  10  11  177.32    6.99
   4  10 -11  164.56   25.09
  -4 -10  12   36.44   11.46
   4 -10 -12   20.56   10.22
  -4  10  12   12.37    4.84
   4  10 -12   13.15    8.04
  -4 -10  13  840.83   79.39
   4 -10 -13  883.03   51.37
  -4  10  13  849.89   20.67
   4  10 -13  932.28   40.85
  -4 -10  14 1773.00  107.69
   4 -10 -14 1824.46  102.87
   4  10 -14 2059.25  114.86
  -4  10  14 2002.06   55.11
  -4 -10  15  470.25   42.41
   4 -10 -15  463.65   60.54
   4  10 -15  447.66   28.53
  -4 -10  16  377.80   63.47
   4  10 -16  405.63   27.08
  -4 -10  17  179.19   29.45
   4 -10 -17  190.87   46.65
   4  10 -17  192.37   19.65
  -4 -10  18  269.86   38.50
   4 -10 -18  338.57   25.81
   4  10 -18  341.96   40.41
  -4 -10  19  185.77   33.63
   4 -10 -19  213.89   54.43
   4 -10 -19  239.94   22.76
   4  10 -19  236.53   34.86
  -4 -10  20    7.50   17.55
   4 -10 -20   17.12   11.04
   4 -10 -20    3.93   29.37
   4  10 -20   16.84   10.32
   4 -10 -21   38.63   14.25
   4 -10 -21   28.05   40.11
   4  10 -21   43.33   13.21
  -4 -12 -16  140.39   39.17
  -4  12 -16  167.30   13.64
  -4 -12 -15  287.07   52.92
  -4  12 -15  391.53   29.67
  -4 -12 -14  238.55   42.91
  -4  12 -14  315.56   17.96
   4  12  14  258.06   30.90
  -4 -12 -13   48.08   19.74
  -4  12 -13   31.60    9.99
  -4  12 -13   24.02    7.14
   4  12  13   41.26   13.96
  -4 -12 -12   36.59   19.27
  -4  12 -12   35.68   10.51
  -4  12 -12   39.29   10.29
   4  12  12   30.38    6.20
   4  12  12   30.42   12.69
  -4 -12 -11  445.58   69.12
  -4  12 -11  397.55   17.27
  -4  12 -11  438.00   26.96
   4  12  11  439.02   46.83
   4  12  11  377.72   26.31
  -4 -12 -10  806.73   63.67
   4 -12  10  718.86   32.06
  -4  12 -10  794.79   36.02
   4  12  10  716.33   42.46
   4  12  10  765.25   31.11
  -4 -12  -9  267.91   35.42
   4 -12   9  304.75   15.97
  -4  12  -9  282.55   12.59
   4  12   9  326.42   23.44
  -4 -12  -8 1433.86  129.31
   4 -12   8 1314.31   51.27
  -4  12  -8 1446.36   45.65
   4  12   8 1305.42   63.79
  -4 -12  -7  215.68   29.11
   4 -12   7  222.41   13.22
  -4  12  -7  238.91   10.26
   4  12   7  198.50   19.72
  -4 -12  -6 3314.50  190.72
   4 -12   6 3522.46  145.23
  -4  12  -6 3688.84  133.79
   4  12   6 3687.44  210.28
  -4 -12  -5  306.29   27.81
   4 -12   5  283.07   14.48
  -4  12  -5  315.83   11.21
   4  12   5  269.93   21.82
  -4 -12  -4   38.82   12.79
   4 -12   4   37.10    9.71
   4  12   4   37.46   10.01
  -4  12  -4   29.79    4.43
  -4 -12  -3  556.72   38.81
   4 -12   3  601.98   22.83
  -4  12  -3  627.08   18.32
   4  12   3  597.63   32.12
   4 -12   2  285.36   13.70
  -4 -12  -2  269.51   41.92
  -4  12  -2  341.72   11.26
   4  12   2  357.44   21.14
  -4 -12  -1 1104.25   59.48
   4 -12   1 1074.20   37.55
   4  12   1 1167.38   49.51
  -4  12  -1 1144.62   32.25
  -4 -12   0    5.60    8.97
   4 -12   0    2.51    4.33
   4  12   0   -0.11    6.72
  -4  12   0    6.37    3.23
  -4 -12   1  311.46   36.28
   4 -12  -1  264.00   19.39
  -4  12   1  239.16   10.19
   4  12  -1  264.76   18.19
  -4 -12   2  545.65   37.41
   4 -12  -2  553.82   21.88
  -4  12   2  569.36   17.98
   4  12  -2  551.62   27.70
   4 -12  -3  699.44   27.12
  -4 -12   3  675.81   40.18
  -4  12   3  711.92   22.76
   4  12  -3  747.75   33.33
  -4 -12   4   20.65   10.33
   4 -12  -4   19.13    6.13
  -4  12   4    7.72    7.39
   4  12  -4   13.20    7.63
  -4 -12   5 1258.98   66.11
   4 -12  -5 1240.40   49.07
  -4  12   5 1257.57   41.18
   4  12  -5 1389.37   77.74
  -4 -12   6 1528.77   81.51
   4 -12  -6 1796.54   75.47
  -4  12   6 1656.76   58.87
  -4  12   6 1690.17   58.77
   4  12  -6 1787.35   74.71
  -4 -12   7   56.78   23.05
   4 -12  -7   69.23   11.63
  -4  12   7   74.67    7.82
  -4  12   7   74.55    7.17
   4  12  -7   73.46   10.78
  -4 -12   8   12.45   11.20
  -4  12   8   26.88    6.84
  -4  12   8   20.21    4.99
   4  12  -8   13.60   13.47
  -4 -12   9  434.68   35.13
   4 -12  -9  486.00   30.72
  -4  12   9  510.33   24.08
   4  12  -9  516.50   27.65
  -4  12   9  443.21   23.56
  -4 -12  10 2742.66  154.18
   4 -12 -10 3051.32  185.71
   4  12 -10 2844.01  156.55
  -4  12  10 2884.29  104.05
   4 -12 -11  463.65   32.91
  -4 -12  11  442.01   55.26
  -4  12  11  445.96   15.85
   4  12 -11  459.93   26.19
  -4 -12  12   14.02   12.94
   4 -12 -12   18.94   10.74
  -4  12  12   10.50    3.72
   4  12 -12    9.58    8.19
  -4 -12  13   17.19   14.51
   4 -12 -13   26.44   21.39
  -4  12  13   24.89    3.91
   4  12 -13   12.66    9.94
  -4 -12  14 1354.49   94.23
   4 -12 -14 1480.63   91.14
   4  12 -14 1587.51   72.23
  -4  12  14 1431.14   39.94
  -4 -12  15  195.66   46.43
   4 -12 -15  209.91   27.90
   4  12 -15  191.98   20.43
  -4 -12  16   83.20   21.86
   4 -12 -16   67.95   21.13
   4  12 -16   81.74   13.45
  -4 -12  17  178.12   29.31
   4 -12 -17  108.00   27.72
   4  12 -17  164.96   17.11
  -4 -12  18   22.20   16.55
   4 -12 -18    1.36   16.45
   4  12 -18   12.85    9.81
  -4 -12  19  196.56   35.37
   4 -12 -19  180.77   38.04
   4  12 -19  226.89   21.34
  -4 -14 -14  266.26   54.85
  -4  14 -14  318.51   19.96
   4  14  14  395.29   37.35
  -4 -14 -13   23.86   22.91
  -4  14 -13   34.06    7.50
   4  14  13   25.88   31.99
  -4 -14 -12  136.42   33.43
  -4  14 -12  149.80   11.48
  -4  14 -12  192.65   18.52
   4  14  12  120.42   21.46
   4 -14  11  185.83   17.45
  -4 -14 -11  114.50   53.75
   4  14  11  170.46   34.29
   4  14  11  169.75   15.99
  -4  14 -11  204.67   11.91
  -4 -14 -10  314.17   40.58
   4 -14  10  307.36   21.30
  -4  14 -10  321.66   15.26
   4  14  10  334.27   28.09
  -4 -14  -9    7.41   16.08
   4 -14   9   17.75    7.93
  -4  14  -9   17.85    8.06
   4  14   9    4.10   10.27
  -4 -14  -8  180.10   30.53
   4 -14   8  173.48   23.07
   4  14   8  191.04   20.24
  -4  14  -8  214.83   10.37
  -4 -14  -7  237.95   31.81
   4 -14   7  212.71   22.92
   4  14   7  208.50   21.39
  -4  14  -7  229.09   11.16
  -4 -14  -6  789.69   59.80
   4 -14   6  687.17   31.01
   4  14   6  693.08   60.51
  -4  14  -6  788.62   33.49
  -4 -14  -5  797.77   92.88
   4 -14   5  793.52   35.64
  -4  14  -5  930.04   38.74
   4  14   5  840.89   44.81
  -4 -14  -4    0.42   11.64
   4 -14   4    5.55    5.40
  -4  14  -4   -3.09    3.89
   4  14   4    4.56    7.69
  -4 -14  -3  850.29   64.09
   4 -14   3  825.56   49.52
  -4  14  -3  997.10   32.00
   4  14   3  935.95   46.26
  -4 -14  -2 1054.75   72.94
   4 -14   2  979.04   40.00
   4  14   2 1085.36   51.81
  -4  14  -2 1162.60   36.69
   4 -14   1 1761.38   70.76
  -4 -14  -1 1625.62   99.83
  -4  14  -1 1984.63   65.19
   4  14   1 1844.54   83.79
  -4 -14   0   56.26   25.86
   4 -14   0   63.62    9.03
  -4  14   0   68.59   10.67
   4  14   0   50.36   12.46
  -4 -14   1    6.53   10.83
   4 -14  -1   15.91    9.64
  -4  14   1    0.03    4.25
   4  14  -1   17.42    7.67
   4 -14  -2 1086.20   45.03
  -4 -14   2 1076.94   62.95
  -4  14   2 1122.32   36.92
   4  14  -2 1185.44   71.33
  -4 -14   3   -4.14   23.21
   4 -14  -3   56.25    9.66
   4  14  -3   54.43   11.20
  -4 -14   4   10.84   13.59
   4 -14  -4   40.78    9.14
   4  14  -4   30.20    9.97
  -4  14   4   38.66    6.00
  -4 -14   5  685.27   47.08
   4 -14  -5  720.17   37.27
  -4  14   5  711.48   27.34
   4  14  -5  770.25   55.99
  -4 -14   6  825.69   55.65
   4 -14  -6  936.73   65.39
  -4  14   6  963.05   38.06
  -4  14   6 1005.00   49.45
   4  14  -6  994.69   45.84
  -4 -14   7  108.71   31.42
   4 -14  -7  139.71   15.84
  -4  14   7  140.67   11.09
   4  14  -7  149.87   14.87
  -4  14   7  138.72   10.95
  -4 -14   8   62.10   16.32
   4 -14  -8   49.71   12.20
  -4  14   8   59.52   14.95
  -4  14   8   42.01   11.71
   4  14  -8   38.53   10.79
  -4 -14   9  857.73   61.73
   4 -14  -9  863.31   72.87
  -4  14   9 1007.43   43.48
   4  14  -9  812.76   44.42
  -4  14   9  897.25   32.91
  -4 -14  10  855.32   62.60
   4 -14 -10  821.36   51.71
  -4  14  10  878.28   40.05
   4  14 -10  857.21   44.74
  -4 -14  11  747.80   57.64
   4 -14 -11  764.84   77.15
   4  14 -11  748.19   59.26
  -4  14  11  759.30   25.58
  -4 -14  12   88.82   22.68
   4 -14 -12  103.96   20.17
  -4  14  12   98.80    7.47
   4  14 -12   97.31   14.44
  -4 -14  13   68.51   20.36
   4 -14 -13   87.68   19.35
  -4  14  13   72.69    6.43
   4  14 -13   67.12   13.12
  -4 -14  14  377.01   61.15
   4 -14 -14  347.93   39.40
  -4  14  14  364.25   19.59
   4  14 -14  393.58   27.00
  -4 -14  15  221.71   34.35
   4 -14 -15  207.03   52.44
   4  14 -15  258.02   22.13
  -4 -14  16  166.18   33.15
   4 -14 -16  206.74   33.23
   4  14 -16  210.08   20.69
  -4 -14  17   37.97   19.30
   4 -14 -17   23.35   19.31
   4  14 -17   27.45   18.80
  -4 -16 -11  557.18  103.05
   4  16  11  570.45   65.29
  -4 -16 -10  131.53   30.57
   4 -16  10   79.75   14.59
   4  16  10  108.10   18.64
  -4 -16  -9  122.76   30.29
   4 -16   9  103.61   16.38
   4  16   9  112.03   18.12
  -4  16  -9  145.83   10.30
  -4 -16  -8  126.64   29.01
   4 -16   8  109.30   15.27
  -4  16  -8  124.17    9.80
   4  16   8  119.58   16.95
  -4 -16  -7  456.18   48.36
   4 -16   7  470.02   29.49
   4  16   7  443.26   33.93
  -4  16  -7  487.57   28.37
  -4 -16  -6   11.96   17.21
   4 -16   6   29.40    9.56
  -4  16  -6   25.66    5.87
   4  16   6   11.83   11.08
  -4 -16  -5   32.34   27.83
   4 -16   5   34.65    9.87
  -4  16  -5   25.44    6.17
   4  16   5   41.47   11.84
   4 -16   4   -0.87    6.91
  -4 -16  -4   -9.00   12.75
  -4  16  -4   -0.40    7.32
   4  16   4    4.47    8.45
   4 -16   3 1329.12   84.35
  -4 -16  -3 1303.26   93.32
  -4  16  -3 1423.56   49.92
   4  16   3 1341.33   72.25
  -4 -16  -2  457.35   49.53
   4 -16   2  525.56   44.86
  -4  16  -2  575.50   21.77
   4  16   2  564.13   53.73
  -4 -16  -1  309.91   53.68
   4 -16   1  271.67   31.91
  -4  16  -1  301.53   21.51
   4  16   1  285.06   24.34
  -4 -16   0  111.40   24.78
   4 -16   0  129.54   14.58
   4  16   0  120.60   16.97
  -4  16   0  123.80    9.71
   4 -16  -1  178.45   16.49
  -4 -16   1  116.09   43.53
  -4  16   1  194.34   11.60
   4  16  -1  163.82   18.98
   4 -16  -2 1956.80   92.89
  -4 -16   2 1728.18  116.58
  -4  16   2 1923.85   71.99
   4  16  -2 1944.22   94.15
   4 -16  -3  226.24   19.53
  -4 -16   3  224.04   31.02
  -4  16   3  230.79   13.43
   4  16  -3  251.57   33.75
  -4 -16   4    9.54   18.82
   4 -16  -4   -1.05    7.52
  -4  16   4   23.39    7.87
  -4 -16   5  134.37   25.78
   4 -16  -5  124.34   27.66
   4  16  -5  161.15   27.93
  -4  16   5  168.57   12.48
  -4 -16   6  268.98   32.14
   4 -16  -6  241.23   22.86
  -4  16   6  277.16   25.95
  -4  16   6  264.30   17.14
   4  16  -6  251.69   22.19
  -4 -16   7 1236.19  127.57
   4 -16  -7 1274.44   71.44
  -4  16   7 1366.05   57.36
  -4  16   7 1350.97   55.40
   4  16  -7 1410.55   92.13
  -4 -16   8  146.09   27.77
   4 -16  -8  157.50   31.65
  -4  16   8  139.79   20.32
  -4  16   8  179.28   21.79
   4  16  -8  179.32   19.27
  -4 -16   9  255.60   36.32
   4 -16  -9  306.61   30.53
  -4  16   9  316.69   17.70
  -4  16   9  358.79   22.26
   4  16  -9  264.94   37.27
  -4 -16  10   54.86   20.88
   4 -16 -10   77.10   27.37
  -4  16  10   45.50   12.96
  -4  16  10   63.29   11.66
   4  16 -10   51.59   13.46
  -4 -16  11  939.94   74.11
   4 -16 -11 1015.58   69.92
   4  16 -11  993.46   53.96
  -4  16  11  967.49   37.07
   4 -16 -12    0.04   11.64
  -4 -16  12    5.58   12.95
  -4  16  12    5.04    4.54
   4  16 -12  -15.59    7.86
  -4 -16  13  167.82   44.41
   4 -16 -13  140.61   27.19
  -4  16  13  143.20   15.24
   4  16 -13  164.33   18.52
  -4 -16  14  230.66   35.69
   4 -16 -14  224.45   34.81
   4  16 -14  257.60   22.52
  -4 -16  15  113.46   27.32
   4 -16 -15   97.21   26.40
   4  16 -15  109.13   16.94
  -4 -18  -7   46.02   43.77
   4  18   7   84.02   25.46
  -4 -18  -6  103.12   27.73
   4 -18   6   68.62   15.16
   4  18   6   86.50   15.86
  -4 -18  -5  -14.20   15.38
   4 -18   5    4.40    8.56
  -4  18  -5   -0.49    5.00
   4  18   5   -8.51   14.44
  -4 -18  -4  154.66   30.06
   4 -18   4  171.94   17.83
  -4  18  -4   92.99   17.47
   4  18   4  144.12   19.83
  -4 -18  -3  413.68   50.26
   4 -18   3  447.65   31.63
  -4  18  -3  493.67   22.44
   4  18   3  474.25   52.53
   4 -18   2  221.09   22.08
  -4 -18  -2  211.49   59.72
  -4  18  -2  274.26   23.38
   4  18   2  272.54   24.07
  -4 -18  -1  164.44   31.33
   4 -18   1  158.72   17.31
  -4  18  -1  157.51   12.58
   4  18   1  174.57   31.96
  -4 -18   0   36.48   16.55
   4 -18   0    1.35   10.50
   4  18   0   26.48   11.16
  -4  18   0   21.63    6.39
   4 -18  -1  204.21   21.46
  -4 -18   1  211.09   31.85
  -4  18   1  210.52   14.12
   4  18  -1  241.00   35.17
  -4 -18   2  104.04   26.48
   4 -18  -2   85.25   16.06
  -4  18   2  126.47   10.73
   4  18  -2  109.52   17.38
  -4 -18   3  183.76   32.33
   4 -18  -3  192.91   21.76
  -4  18   3  197.12   13.33
   4  18  -3  194.81   33.94
  -4 -18   4   30.93   16.97
   4 -18  -4   15.04   18.05
  -4  18   4   22.60    7.26
   4  18  -4   19.50   11.37
  -4 -18   5   51.51   34.50
   4 -18  -5   89.58   16.98
  -4  18   5   90.39   12.10
  -4  18   5   71.28   10.21
   4  18  -5   51.75   24.87
  -4 -18   6  327.72   40.72
   4 -18  -6  365.57   34.90
  -4  18   6  378.92   24.10
  -4  18   6  385.04   22.65
   4  18  -6  412.96   30.78
   4 -18  -7  458.37   59.34
  -4 -18   7  381.26   46.84
  -4  18   7  437.97   25.93
   4  18  -7  484.73   50.96
  -4  18   7  446.29   25.80
   4 -18  -8    4.12   11.56
  -4 -18   8  -12.51   22.71
  -4  18   8    1.13   10.88
   4  18  -8   -4.79    9.24
  -4  18   8   -7.97   12.81
   4 -18  -9   23.94   16.16
  -4 -18   9   27.74   18.94
  -4  18   9   32.66    8.44
   4  18  -9   43.35   12.07
  -4  18   9   27.20   11.37
  -4 -18  10  405.64   53.19
   4 -18 -10  492.34   45.86
  -4  18  10  525.06   37.64
  -4  18  10  499.66   33.69
   4  18 -10  468.14   34.63
  -4 -18  11  386.62   48.43
   4 -18 -11  410.29   65.24
  -4  18  11  441.15   21.53
   4  18 -11  357.07   32.34
  -5  -1 -20  277.66   57.98
  -5   1 -20  317.21   35.23
  -5  -1 -19   71.18   12.68
  -5  -1 -19   45.56   32.11
  -5   1 -19   68.91   19.02
  -5   1 -19   70.34   11.96
  -5  -1 -18   75.62   11.92
  -5  -1 -18   89.96   19.36
  -5   1 -18   60.01   10.78
  -5   1 -18   93.79   11.41
  -5  -1 -17   15.57   11.06
  -5  -1 -17  -15.40    6.72
  -5   1 -17    6.40    4.00
  -5   1 -17   13.40   15.91
  -5   1 -17   14.41   10.41
  -5  -1 -16 1691.18   95.70
  -5  -1 -16 1602.39   89.31
  -5   1 -16 1646.51   68.41
  -5   1 -16 1772.83   68.37
  -5   1 -16 1495.95   81.28
  -5  -1 -15    7.28    3.75
  -5  -1 -15   -2.89    9.38
  -5  -1 -15    2.04    6.35
  -5   1 -15    6.12    4.06
  -5   1 -15    0.59    8.33
  -5   1 -15    6.27    6.09
  -5  -1 -14  145.99   16.38
  -5  -1 -14  117.32   11.99
  -5  -1 -14  119.01   10.83
  -5   1 -14  111.02   14.12
  -5   1 -14  115.68   10.55
  -5   1 -14  134.29   11.89
  -5  -1 -13    3.39    3.42
  -5  -1 -13    2.46    8.24
  -5   1 -13    3.42    7.00
  -5   1 -13   10.03    5.08
  -5   1 -13    6.85    4.16
  -5  -1 -12 4249.13  212.22
  -5  -1 -12 4316.35  162.87
  -5   1 -12 4021.28  195.11
  -5   1 -12 4601.47  181.42
  -5   1 -12 4076.85  192.14
  -5  -1 -11  269.71    9.83
  -5  -1 -11  267.50   18.96
  -5   1 -11  253.20   16.14
  -5   1 -11  271.89   12.29
  -5   1 -11  289.48   11.72
  -5  -1 -10  754.31   27.17
  -5  -1 -10  730.68   45.61
  -5   1 -10  742.76   30.71
  -5   1 -10  763.49   24.70
  -5   1 -10  654.64   25.93
  -5  -1  -9   96.68    8.75
  -5  -1  -9  109.99    8.47
  -5   1  -9   75.87    7.32
  -5   1  -9  111.55    9.71
   5   1   9   85.45    7.45
  -5  -1  -8  911.82   33.05
  -5  -1  -8  909.96   25.11
  -5   1  -8  943.71   27.70
   5   1   8  955.20   30.68
  -5  -1  -7  213.40   15.96
  -5  -1  -7  200.19    7.71
  -5   1  -7  212.31    8.96
  -5   1  -7  198.21    8.55
   5   1   7  206.01   10.47
   5   1   7  202.41    9.76
  -5  -1  -6   16.88    3.35
  -5  -1  -6   17.01    4.62
   5  -1   6   17.72    5.11
  -5   1  -6   20.44    3.77
  -5   1  -6   21.11    3.69
   5   1   6   15.44    6.45
   5   1   6   22.55    7.60
   5  -1   5  218.24   11.45
  -5  -1  -5  237.58   10.18
  -5  -1  -5  231.02   11.73
  -5   1  -5  214.73    7.21
   5   1   5  194.86   15.83
   5   1   5  209.85   12.52
  -5   1  -5  233.18    8.70
  -5  -1  -4 6457.09  283.19
  -5  -1  -4 5735.26  232.93
   5  -1   4 5626.63  269.01
  -5   1  -4 5775.48  224.37
   5   1   4 5566.03  224.47
   5   1   4 6105.26  282.46
  -5   1  -4 5840.85  240.50
  -5  -1  -3  177.28    7.66
  -5  -1  -3  208.51    8.24
   5  -1   3  188.47    5.42
   5  -1   3  170.91   10.12
   5   1   3  166.46    6.70
  -5   1  -3  182.97    7.97
  -5   1  -3  189.20   13.07
   5   1   3  188.36   10.10
   5  -1   2 2054.20   50.20
  -5  -1  -2 2018.03   60.92
  -5  -1  -2 2021.87   58.03
   5  -1   2 2213.51   74.58
  -5   1  -2 2158.59   58.03
   5   1   2 1991.63   55.99
  -5   1  -2 2073.05   64.18
   5   1   2 2056.99   68.14
  -5  -1  -1  112.32    5.26
   5  -1   1  103.64    8.80
   5  -1   1  114.13    5.22
  -5  -1  -1  115.22    6.85
   5   1   1  128.05    8.65
  -5   1  -1  110.01    4.75
  -5   1  -1  118.71    7.58
   5   1   1  112.24    5.49
  -5  -1   010514.47  563.30
  -5  -1   010142.30  525.12
   5  -1   010840.11  599.55
   5  -1   011397.23  538.43
  -5   1   010563.44  592.88
  -5   1   011559.49  551.02
   5   1   011238.80  589.74
   5   1   010755.69  594.80
   5  -1  -1   19.81    3.13
  -5  -1   1   22.40    3.58
   5  -1  -1   17.36    5.67
  -5   1   1   19.62    4.62
  -5   1   1   20.97    3.27
   5   1  -1   24.20    3.39
   5   1  -1   30.85    8.65
  -5  -1   2 1717.47   57.54
   5  -1  -2 1840.23   43.06
   5  -1  -2 1807.09   57.74
  -5   1   2 1748.97   47.33
  -5   1   2 1660.83   49.89
   5   1  -2 1774.88   48.26
   5   1  -2 1736.22   57.19
  -5  -1   3  204.60   12.38
   5  -1  -3  233.50   10.97
   5  -1  -3  222.66    6.57
   5   1  -3  220.62   11.73
   5   1  -3  234.47   11.43
  -5   1   3  219.00    6.37
  -5   1   3  228.87    9.28
   5  -1  -4 5233.76  201.10
  -5  -1   4 4890.09  192.32
   5  -1  -4 5448.94  217.31
  -5   1   4 5009.66  192.78
   5   1  -4 5552.33  246.64
   5   1  -4 5139.92  195.35
  -5   1   4 4962.71  182.14
   5  -1  -5   90.54    4.90
  -5  -1   5   97.28    7.30
   5  -1  -5   92.67    7.15
  -5   1   5  104.84    8.53
   5   1  -5   95.70    7.64
   5   1  -5   79.70    5.72
  -5   1   5   93.54    5.70
  -5  -1   6 2352.47   78.91
   5  -1  -6 2447.63   76.13
   5  -1  -6 2228.44   67.24
  -5   1   6 2352.72   75.23
   5   1  -6 2225.15   70.79
   5  -1  -7 1990.01   61.35
  -5  -1   7 2067.06   71.53
   5  -1  -7 2132.01   65.27
  -5   1   7 2042.18   67.35
   5   1  -7 2103.65   66.82
   5  -1  -8 5257.54  214.85
  -5  -1   8 5254.89  233.16
   5  -1  -8 5693.07  242.21
   5   1  -8 5521.61  230.02
  -5   1   8 5357.87  231.89
  -5  -1   9  424.60   19.67
   5  -1  -9  425.06   23.04
   5  -1  -9  439.15   18.35
  -5   1   9  410.29   17.90
   5   1  -9  438.45   17.33
  -5  -1  10 1833.26   72.54
   5  -1 -10 1982.74   65.82
   5  -1 -10 1946.69   56.55
   5   1 -10 2026.59   69.68
  -5  -1  11   99.48   10.12
   5  -1 -11   96.67    8.67
   5  -1 -11   88.19    5.07
   5   1 -11   92.40    8.32
  -5  -1  12  810.23   38.81
   5  -1 -12  831.06   21.67
   5  -1 -12  833.89   30.36
   5   1 -12  835.89   31.07
  -5  -1  13  228.44   18.68
   5  -1 -13  223.71    7.28
   5  -1 -13  233.63   13.95
   5   1 -13  245.33   14.39
   5  -1 -14    3.07    2.41
   5  -1 -14   -3.39    5.72
   5   1 -14   -0.50    9.76
   5  -1 -15 2754.92  115.58
   5  -1 -15 2712.14   91.16
   5   1 -15 2761.96  143.51
   5  -1 -16 3153.03  139.74
   5  -1 -16 3043.50   96.21
   5   1 -16 3152.71  170.57
   5  -1 -17    7.33    7.98
   5  -1 -17   13.36    4.22
   5   1 -17    4.48   12.79
   5  -1 -18 2484.76   70.41
   5  -1 -18 2308.77  108.35
   5   1 -18 2340.46  142.11
   5  -1 -19   78.92    3.51
   5  -1 -19   70.89   13.64
   5   1 -19   99.03   23.03
   5   1 -19   75.42    6.64
   5  -1 -20 1056.33   85.20
   5  -1 -20 1096.20   24.50
   5   1 -20 1114.57   59.79
   5   1 -20 1130.72   43.61
   5  -1 -21    2.24    9.04
   5  -1 -21   15.80   15.41
   5   1 -21   -0.76    3.26
   5   1 -21  -14.98    9.25
   5  -1 -22 1017.73   62.03
   5  -1 -22 1090.49   97.49
   5   1 -22 1075.09   62.30
   5  -1 -23  331.52   48.93
   5  -1 -23  251.97   27.75
   5   1 -23  304.81   28.80
   5  -1 -24  127.72   54.02
   5  -1 -24  109.23   20.28
   5   1 -24  115.16   20.82
   5   1 -24  164.42   38.22
  -5  -3 -19   10.13   15.49
  -5   3 -19   20.32   12.15
  -5   3 -19    6.79    9.48
  -5   3 -19   27.20   13.37
  -5  -3 -18    1.76   12.35
  -5  -3 -18    4.63    7.98
  -5   3 -18   -3.98   10.02
  -5   3 -18   -4.53    6.81
  -5   3 -18   -6.71    5.11
  -5  -3 -17   -3.68   11.64
  -5  -3 -17    5.87    7.48
  -5   3 -17    3.44    7.84
  -5   3 -17    3.51    6.05
  -5   3 -17   -9.08   14.48
  -5  -3 -16  467.06   39.52
  -5   3 -16  438.66   28.94
  -5   3 -16  462.03   22.58
  -5   3 -16  502.98   19.58
  -5  -3 -15  368.93   33.16
  -5   3 -15  340.39   23.99
  -5   3 -15  395.57   16.62
  -5   3 -15  395.35   27.79
  -5  -3 -14    8.48   10.10
  -5   3 -14    1.60    5.56
  -5   3 -14    7.65    7.93
  -5   3 -14   28.82    7.36
  -5  -3 -13  181.34   18.76
  -5   3 -13  155.85   13.33
  -5   3 -13  146.50    9.99
  -5   3 -13  167.43    9.69
  -5  -3 -12 1503.34   74.26
  -5   3 -12 1521.97   50.69
  -5   3 -12 1498.50   58.77
  -5   3 -12 1464.44   49.11
  -5  -3 -11  144.84   24.21
  -5   3 -11  132.80   13.23
  -5   3 -11  134.00   12.19
  -5   3 -11  136.36    9.63
  -5  -3 -10  141.57   14.32
  -5   3 -10  128.37    8.44
  -5   3 -10  117.08   11.97
  -5   3 -10  122.37    7.95
   5   3  10  134.39    7.98
  -5  -3  -9  125.92   12.71
  -5   3  -9  121.10    6.50
  -5   3  -9  111.03    7.50
  -5   3  -9  117.48    7.28
   5   3   9  118.70    7.33
   5   3   9  134.18   10.64
  -5  -3  -8 2764.55  116.69
  -5   3  -8 2994.99  108.59
  -5   3  -8 2856.82   98.31
  -5   3  -8 3002.02   97.10
   5   3   8 2882.95  125.03
   5   3   8 3041.11  107.92
  -5  -3  -7 1173.59   45.20
  -5   3  -7 1251.30   38.90
  -5   3  -7 1178.73   32.88
  -5   3  -7 1156.14   30.01
   5   3   7 1211.87   37.93
   5   3   7 1266.89   53.33
  -5  -3  -6  114.97    9.32
  -5   3  -6  100.60    7.13
  -5   3  -6   93.39    6.78
  -5   3  -6  101.81    6.25
   5   3   6  109.08    7.57
   5   3   6   86.36   11.48
  -5  -3  -5  420.79   17.85
  -5   3  -5  383.39    9.22
  -5   3  -5  411.91   14.82
  -5   3  -5  415.53   11.85
   5   3   5  411.59   21.59
   5   3   5  408.45   21.25
  -5  -3  -4 9332.53  499.16
  -5   3  -4 9396.00  429.10
  -5   3  -4 9129.80  420.31
  -5   3  -4 9304.56  478.94
   5   3   4 9421.34  519.24
   5   3   4 9363.35  502.62
  -5  -3  -3  723.28   24.41
  -5   3  -3  666.93   22.13
  -5   3  -3  649.43   13.34
  -5   3  -3  699.99   14.68
   5   3   3  666.15   21.07
   5   3   3  687.43   31.52
   5  -3   2  633.78   24.91
  -5  -3  -2  659.83   22.47
  -5   3  -2  698.46   11.60
  -5   3  -2  619.18    9.25
  -5   3  -2  672.16   22.09
   5   3   2  629.75   21.99
   5   3   2  637.61   19.70
   5  -3   1  845.43   42.86
  -5  -3  -1  879.04   27.77
  -5   3  -1  865.64   27.65
   5   3   1  820.87   27.89
   5   3   1  837.92   24.82
   5  -3   0 4833.28  201.25
  -5  -3   0 4760.27  191.80
   5   3   0 4694.87  197.25
   5   3   0 4937.28  204.83
  -5   3   0 4901.10  214.86
  -5  -3   1  216.53   10.67
   5  -3  -1  245.66   17.70
  -5   3   1  211.28   10.36
   5   3  -1  205.52    8.87
  -5  -3   2  964.89   30.16
   5  -3  -2  947.23   31.01
   5  -3  -2  953.95   18.35
  -5   3   2  991.17   39.06
   5   3  -2  935.63   26.88
  -5  -3   3   -2.18    4.55
   5  -3  -3    3.83    1.56
   5  -3  -3   -0.24    4.07
  -5   3   3   12.97    3.67
   5   3  -3   -0.05    3.74
  -5  -3   4 3740.76  145.92
   5  -3  -4 4067.66  150.97
   5  -3  -4 3870.98  130.27
  -5   3   4 3810.06  135.37
   5   3  -4 4226.25  154.29
  -5  -3   5 3444.55  132.52
   5  -3  -5 3376.75  117.05
   5  -3  -5 3473.59  123.23
  -5   3   5 3259.56  123.40
   5   3  -5 3530.17  144.98
  -5  -3   6 2280.96   98.17
   5  -3  -6 2288.00   70.34
   5  -3  -6 2009.83   57.88
  -5   3   6 2014.79   58.94
   5   3  -6 2224.49   73.42
  -5  -3   7 5348.82  239.19
   5  -3  -7 5160.72  217.92
   5  -3  -7 5567.06  236.72
  -5   3   7 4915.96  201.40
   5   3  -7 5250.30  219.69
   5  -3  -812631.84  726.82
  -5  -3   812606.52  785.35
   5  -3  -812246.92  689.75
   5   3  -812644.78  747.50
  -5   3   812471.03  712.25
  -5  -3   9   19.17    7.23
   5  -3  -9   17.86    4.92
   5  -3  -9   22.07    3.32
   5   3  -9   34.99    6.18
  -5  -3  10 6894.00  393.42
   5  -3 -10 6901.86  295.74
   5  -3 -10 7181.89  334.89
   5   3 -10 7061.62  364.41
  -5  -3  11   43.88    9.23
   5  -3 -11   42.81    3.50
   5  -3 -11   48.40    6.55
   5   3 -11   49.21    7.29
  -5  -3  12 2239.64  100.29
   5  -3 -12 2207.67   80.06
   5  -3 -12 2176.07   66.51
   5   3 -12 2201.05   83.78
  -5  -3  13  200.73   29.80
   5  -3 -13  227.40   13.79
   5  -3 -13  225.79    9.03
   5   3 -13  204.73   23.60
  -5  -3  14 1506.12   75.79
   5  -3 -14 1626.32   79.21
   5  -3 -14 1629.46   39.44
   5   3 -14 1586.02   65.59
  -5  -3  15  304.95   28.42
   5  -3 -15  389.58   31.03
   5  -3 -15  360.64    7.46
   5   3 -15  369.12   22.56
  -5  -3  16  515.36   39.78
   5  -3 -16  560.79   30.36
   5  -3 -16  589.94   10.88
   5  -3 -16  594.04   42.02
   5   3 -16  590.72   31.12
   5  -3 -17   25.14    8.74
   5  -3 -17   24.12   14.09
   5   3 -17   27.43    9.06
   5  -3 -18  988.02   46.52
   5  -3 -18 1109.62   75.21
   5   3 -18  900.82   47.97
   5  -3 -19   -3.40    7.77
   5  -3 -19   -8.57   13.56
   5   3 -19    3.67    7.70
   5  -3 -20  348.86   39.52
   5  -3 -20  316.24   40.65
   5   3 -20  353.57   26.38
   5  -3 -21   -2.12    8.92
   5  -3 -21    0.11   13.48
   5   3 -21   -0.93    8.85
   5  -3 -22  549.32   39.40
   5  -3 -22  528.78   57.32
   5   3 -22  600.44   39.75
   5  -3 -23  158.30   21.92
   5  -3 -23  141.32   35.93
   5   3 -23  152.63   19.78
   5  -3 -24  246.69   27.58
   5  -3 -24  203.91   45.30
   5   3 -24  238.00   26.09
  -5  -5 -19  158.93   21.14
  -5  -5 -19  164.35   31.20
  -5   5 -19  179.90   24.03
  -5   5 -19  214.18   16.80
  -5  -5 -18   35.18   14.78
  -5   5 -18   14.08   10.63
  -5   5 -18    1.33    7.39
  -5  -5 -17   26.20   16.58
  -5   5 -17   33.93    7.13
  -5   5 -17   12.69   10.90
  -5   5 -17   16.88    7.59
  -5  -5 -16  466.00   44.45
  -5   5 -16  413.63   43.15
  -5   5 -16  511.59   33.20
  -5   5 -16  495.18   23.86
  -5  -5 -15   85.06   19.41
  -5   5 -15   83.45    9.00
  -5   5 -15   84.25   14.28
  -5   5 -15   59.58   11.61
  -5  -5 -14    4.69   11.46
  -5   5 -14    4.28    6.53
  -5   5 -14    5.15    5.24
  -5   5 -14    5.42    7.97
  -5  -5 -13   36.74   13.47
  -5   5 -13   54.95   11.34
  -5   5 -13   41.00    8.37
  -5   5 -13   39.48    9.82
  -5  -5 -12 1024.65   57.54
  -5   5 -12 1028.97   38.54
  -5   5 -12 1046.39   43.38
  -5   5 -12  962.52   49.00
   5   5  12 1121.34   41.29
  -5  -5 -11 1817.94  123.93
  -5   5 -11 1821.12   67.62
  -5   5 -11 1737.35   77.22
  -5   5 -11 1885.15   73.37
   5   5  11 1822.54   58.50
   5   5  11 2092.75   86.44
  -5  -5 -10   10.17    9.49
  -5   5 -10   11.60    4.51
  -5   5 -10   16.45    5.32
  -5   5 -10   10.60    6.14
   5   5  10   -0.14    4.26
   5   5  10   23.27    7.50
  -5  -5  -9  151.12   16.91
  -5   5  -9  152.48    8.37
  -5   5  -9  180.70   16.47
  -5   5  -9  166.91   11.26
   5   5   9  163.35   13.52
   5   5   9  169.71   12.53
  -5  -5  -8 6994.85  422.58
  -5   5  -8 6287.34  299.58
  -5   5  -8 6752.63  301.85
  -5   5  -8 6809.04  291.16
   5   5   8 6468.81  319.10
   5   5   8 6694.34  308.99
  -5  -5  -7  365.96   22.44
  -5   5  -7  365.72    9.64
  -5   5  -7  368.98   11.16
  -5   5  -7  350.19   14.71
   5   5   7  366.13   14.53
   5   5   7  323.53   24.35
  -5  -5  -6   13.43    6.91
  -5   5  -6    6.67    2.10
  -5   5  -6    3.63    4.34
  -5   5  -6    5.44    2.25
   5   5   6   -0.02    7.59
   5   5   6    7.75    4.31
  -5  -5  -5  236.83   15.33
  -5   5  -5  249.70    6.08
  -5   5  -5  262.37    5.80
  -5   5  -5  233.85   11.98
   5   5   5  287.81   18.96
   5   5   5  242.45   11.35
  -5  -5  -4 6635.24  328.19
  -5   5  -4 6816.15  264.29
  -5   5  -4 6543.14  250.37
  -5   5  -4 6627.06  307.17
   5   5   4 6995.91  352.09
   5   5   4 6447.52  303.29
  -5  -5  -3 2699.17  125.74
  -5   5  -3 2882.18   71.77
  -5   5  -3 2900.14  104.28
  -5   5  -3 2779.59   68.17
   5   5   3 2857.61  105.54
   5   5   3 2927.01  122.74
  -5  -5  -2  191.61   20.62
  -5   5  -2  220.28   11.95
   5   5   2  269.11   12.16
  -5  -5  -1 2364.36  106.31
  -5   5  -1 2377.43   82.40
   5   5   1 2504.74   86.20
  -5  -5   0  857.34   31.31
  -5   5   0  851.16   39.30
   5   5   0  921.76   29.89
  -5  -5   1 2089.53   75.80
  -5   5   1 2139.67   70.66
   5   5  -1 2013.64   67.57
   5  -5  -2 1152.30   24.01
  -5  -5   2 1061.38   40.61
  -5   5   2 1129.90   35.87
   5   5  -2 1065.19   36.30
  -5  -5   3  260.86   22.88
   5  -5  -3  302.49    6.69
   5  -5  -3  285.49    6.01
  -5   5   3  290.56   17.45
   5   5  -3  293.52   13.61
   5  -5  -4 2062.67   53.08
  -5  -5   4 2127.75   77.59
   5  -5  -4 2036.61   59.98
   5   5  -4 2142.16   87.71
  -5   5   4 2034.05   63.20
  -5  -5   5  129.98   10.25
   5  -5  -5  107.97    8.60
   5  -5  -5  127.62    4.84
  -5   5   5  121.67    7.01
   5   5  -5  134.48    9.94
  -5  -5   6  303.60   16.33
   5  -5  -6  297.12   10.63
   5  -5  -6  301.91    9.05
  -5   5   6  285.14   10.25
   5   5  -6  317.06   14.59
  -5  -5   7  391.45   20.22
   5  -5  -7  390.31   14.56
   5  -5  -7  381.55   12.08
  -5   5   7  381.79   11.31
   5   5  -7  416.18   18.99
   5  -5  -8 4014.49  148.63
  -5  -5   8 3754.76  169.40
   5  -5  -8 4045.69  160.35
  -5   5   8 3949.55  137.39
   5   5  -8 4365.23  200.30
   5  -5  -9   72.22    6.24
  -5  -5   9   74.43   10.25
   5  -5  -9   54.92    7.72
   5   5  -9   67.91    8.08
  -5   5   9   70.25    6.15
  -5  -5  10  567.44   29.59
   5  -5 -10  555.60   23.29
   5  -5 -10  568.50   20.04
  -5   5  10  522.86   12.49
   5   5 -10  527.63   21.91
   5  -5 -11  375.37   23.54
  -5  -5  11  463.73   26.37
   5  -5 -11  351.02   19.27
   5   5 -11  389.67   18.73
  -5   5  11  378.23    9.09
  -5  -5  12 4334.59  261.28
   5  -5 -12 4192.81  179.43
   5  -5 -12 4458.91  213.36
   5   5 -12 4490.88  228.13
  -5  -5  13 2450.03  123.20
   5  -5 -13 2568.94  117.51
   5  -5 -13 2475.41   96.34
   5   5 -13 2494.75  104.57
  -5  -5  14 1193.19   67.22
   5  -5 -14 1226.50   48.99
   5  -5 -14 1297.09   62.19
   5   5 -14 1297.11   54.41
  -5  -5  15  999.31   86.11
   5  -5 -15 1082.76   45.34
   5  -5 -15 1101.04   59.09
   5   5 -15 1109.84   49.65
  -5  -5  16  676.27   47.07
   5  -5 -16  806.42   51.83
   5  -5 -16  724.39   45.63
   5   5 -16  705.45   52.65
  -5  -5  17  364.44   34.78
   5  -5 -17  311.38   21.21
   5  -5 -17  309.98   32.04
   5   5 -17  321.73   22.72
  -5  -5  18  320.44   37.29
   5  -5 -18  342.40   23.02
   5  -5 -18  311.97   51.76
   5   5 -18  333.50   23.97
   5  -5 -19    5.66   11.95
   5  -5 -19   -0.85    7.75
   5   5 -19    1.91    7.73
   5  -5 -20  111.13   26.53
   5  -5 -20  119.65   25.01
   5   5 -20  112.69   15.92
   5  -5 -21  149.30   19.85
   5  -5 -21  160.22   29.56
   5   5 -21  153.96   19.60
   5  -5 -22  151.79   20.85
   5  -5 -22  163.98   32.37
   5   5 -22  164.07   20.08
   5  -5 -23  126.48   62.40
   5  -5 -23  198.74   24.10
   5   5 -23  174.98   22.22
  -5  -7 -18  173.52   37.20
  -5   7 -18  180.72   22.87
  -5   7 -18  202.30   16.02
  -5  -7 -17   99.43   26.23
  -5   7 -17   86.29   10.76
  -5   7 -17  101.38   14.66
  -5  -7 -16 1168.14   89.92
  -5   7 -16 1230.56   48.76
  -5   7 -16 1016.05   75.75
  -5   7 -16 1152.12   65.82
  -5  -7 -15   70.44   23.35
  -5   7 -15  103.17    9.38
  -5   7 -15   85.82   10.42
  -5   7 -15   87.31   12.28
  -5  -7 -14   49.31   17.86
  -5   7 -14   40.67    6.85
  -5   7 -14   33.13    8.23
  -5   7 -14   61.65    9.21
  -5  -7 -13   76.04   19.69
  -5   7 -13   67.67   14.74
  -5   7 -13   78.83    9.87
  -5   7 -13   76.88    7.27
   5   7  13   76.44    5.86
  -5  -7 -12 1728.28  100.33
  -5   7 -12 1631.81   55.01
  -5   7 -12 1665.72   81.05
  -5   7 -12 1574.47   62.48
   5   7  12 1688.49   64.08
   5   7  12 1704.45   79.09
  -5  -7 -11   23.73   21.11
  -5   7 -11    9.55    6.22
  -5   7 -11   22.55    7.54
  -5   7 -11   21.20    6.63
   5   7  11   26.95    4.67
   5   7  11   29.72   14.98
  -5  -7 -10   99.21   18.65
  -5   7 -10  133.07    7.21
  -5   7 -10  112.73   11.13
  -5   7 -10  147.87    9.14
   5   7  10  138.88   13.88
   5   7  10  114.73   12.45
  -5  -7  -9 1278.41   69.65
  -5   7  -9 1320.24   38.16
  -5   7  -9 1365.28   68.19
   5   7   9 1366.57   44.99
   5   7   9 1283.06   56.32
  -5  -7  -8 2409.77  150.07
  -5   7  -8 2421.73   94.22
  -5   7  -8 2331.60   69.56
   5   7   8 2312.76  117.82
   5   7   8 2370.69   84.87
  -5  -7  -7 1101.15   54.20
  -5   7  -7 1051.04   41.04
  -5   7  -7 1093.35   26.74
   5   7   7 1036.25   41.31
   5   7   7 1074.74   36.35
  -5  -7  -6  371.99   24.31
  -5   7  -6  351.03    8.70
  -5   7  -6  356.71   17.13
   5   7   6  347.55   17.68
   5   7   6  355.25   15.23
  -5  -7  -5   20.86    8.59
  -5   7  -5   21.72    6.12
  -5   7  -5   18.27    3.44
   5   7   5   17.27    5.63
   5   7   5   11.81    6.48
  -5  -7  -4 2492.51  133.66
  -5   7  -4 2520.43   63.60
  -5   7  -4 2468.98   94.10
   5   7   4 2480.64   93.98
  -5  -7  -3  163.78   14.74
  -5   7  -3  195.05    3.52
  -5   7  -3  209.80   12.10
   5   7   3  204.76   12.04
  -5  -7  -2  156.92   12.87
   5  -7   2  152.94    3.77
  -5   7  -2  142.70   10.61
   5   7   2  148.82   10.88
  -5   7  -2  162.16    3.64
  -5  -7  -1  211.52   13.73
   5  -7   1  197.97    3.17
  -5   7  -1  181.36    3.62
  -5   7  -1  191.82    3.92
   5   7   1  200.47   11.74
  -5   7  -1  181.21   11.34
  -5  -7   0 2382.88   99.03
   5  -7   0 2501.57   60.58
  -5   7   0 2670.93   96.46
  -5   7   0 2470.46   57.67
   5   7   0 2743.83   99.40
   5  -7  -1 2193.54   53.93
  -5  -7   1 2006.50   83.41
  -5   7   1 2283.20   80.73
   5   7  -1 2349.21   85.16
  -5   7   1 2367.61   60.43
   5  -7  -2  986.91   25.19
  -5  -7   2  948.41   40.17
  -5   7   2  950.65   43.67
   5   7  -2 1003.74   36.40
  -5  -7   3  324.33   18.94
   5  -7  -3  362.39   12.75
  -5   7   3  333.38   14.16
   5   7  -3  378.84   17.64
  -5  -7   4 5792.60  291.93
   5  -7  -4 6183.47  250.95
  -5   7   4 5905.94  258.99
   5   7  -4 6508.77  296.29
  -5  -7   5  383.89   21.30
   5  -7  -5  407.93   13.06
  -5   7   5  384.16   14.11
   5   7  -5  363.72   17.77
  -5  -7   6 1150.30   49.07
   5  -7  -6 1335.63   40.80
   5   7  -6 1273.08   45.83
  -5   7   6 1334.73   39.45
  -5  -7   7  671.42   32.10
   5  -7  -7  735.40   33.84
  -5   7   7  725.88   20.94
   5   7  -7  756.34   29.75
  -5  -7   8 1971.36   86.03
   5  -7  -8 1869.36   65.47
  -5   7   8 1913.64   56.54
   5   7  -8 1942.63   70.83
  -5  -7   9   67.80   10.92
   5  -7  -9   50.43   11.15
  -5   7   9   42.57    4.01
   5   7  -9   58.05    8.11
  -5  -7  10   43.05    9.86
   5  -7 -10   23.64    6.49
  -5   7  10   23.27    3.14
   5   7 -10   16.76    7.44
  -5  -7  11  112.95   14.57
   5  -7 -11  105.56   11.60
   5   7 -11  128.47   18.38
  -5   7  11   99.37    4.50
  -5  -7  12  504.69   51.40
   5  -7 -12  548.27   28.86
  -5   7  12  514.64   11.88
   5   7 -12  587.99   27.57
  -5  -7  13 1142.24   63.18
   5  -7 -13 1154.97   45.63
   5  -7 -13 1113.16   54.50
   5   7 -13 1218.12   50.73
  -5  -7  14  587.63   41.15
   5  -7 -14  575.32   34.85
   5  -7 -14  613.53   27.97
   5   7 -14  558.62   43.63
  -5  -7  15  814.20   80.82
   5  -7 -15  908.39   41.03
   5  -7 -15  830.93   48.03
   5   7 -15  825.99   38.51
  -5  -7  16  897.18   59.19
   5  -7 -16  765.24   48.63
   5  -7 -16  813.84   53.18
   5   7 -16  802.87   39.37
  -5  -7  17    3.92   11.93
   5  -7 -17    2.46    6.93
   5  -7 -17    0.94   10.53
   5   7 -17   -9.34    7.33
  -5  -7  18  626.14   54.72
   5  -7 -18  610.92   50.73
   5  -7 -18  662.66   35.97
   5   7 -18  674.14   35.71
  -5  -7  19   10.15   14.61
   5  -7 -19   13.33   14.27
   5  -7 -19    7.01   13.24
   5   7 -19    1.64    8.86
  -5  -7  20  666.53   64.31
   5  -7 -20  734.61   43.33
   5  -7 -20  656.56   59.64
   5   7 -20  696.67   61.56
   5  -7 -21  203.36   22.11
   5  -7 -21  185.04   33.01
   5   7 -21  190.13   34.26
   5  -7 -22  572.67   41.13
   5  -7 -22  527.94   93.03
   5   7 -22  562.20   59.78
   5  -7 -23  120.62   36.00
   5  -7 -23  139.20   35.08
   5   7 -23  139.10   31.99
  -5  -9 -17   14.00   19.92
  -5   9 -17   25.78    7.08
  -5   9 -17   -2.99   11.07
  -5  -9 -16  712.56   67.77
  -5   9 -16  662.96   38.22
  -5   9 -16  711.65   30.59
  -5  -9 -15  144.52   27.92
  -5   9 -15  128.06   10.60
  -5   9 -15   98.47   22.12
  -5  -9 -14   18.31   14.51
  -5   9 -14   14.20    8.00
  -5   9 -14    0.08    6.48
  -5   9 -14    2.50    7.65
  -5  -9 -13   63.03   18.28
  -5   9 -13   34.01    9.48
  -5   9 -13   32.39    8.73
  -5   9 -13   45.49    6.43
   5   9  13   54.67   12.96
   5   9  13   34.77    5.14
  -5  -9 -12  743.87   62.00
  -5   9 -12  830.00   28.47
  -5   9 -12  779.40   52.23
   5   9  12  836.54   36.95
   5   9  12  859.40   68.97
  -5  -9 -11  988.03  100.94
  -5   9 -11 1114.13   44.87
  -5   9 -11 1022.97   45.51
   5   9  11  963.19   48.96
   5   9  11 1003.59   34.47
  -5  -9 -10  136.43   23.64
  -5   9 -10  158.66   13.58
  -5   9 -10  153.91    8.30
   5   9  10  136.27   14.99
   5   9  10  101.31   14.98
  -5  -9  -9  502.60   41.02
  -5   9  -9  561.54   23.16
  -5   9  -9  585.16   29.86
   5   9   9  581.60   30.64
   5   9   9  548.12   22.35
  -5  -9  -8 3055.22  212.00
  -5   9  -8 3197.13  116.58
  -5   9  -8 3328.52  173.89
   5   9   8 3086.19  142.08
   5   9   8 3064.52  123.37
  -5  -9  -7  775.37   47.06
  -5   9  -7  817.15   26.39
  -5   9  -7  790.27   50.68
   5   9   7  794.09   31.03
   5   9   7  741.95   37.09
  -5  -9  -6  661.70   39.91
  -5   9  -6  650.02   15.45
  -5   9  -6  643.44   29.46
   5   9   6  679.15   45.20
  -5  -9  -5  172.64   18.04
   5  -9   5  168.95    8.51
  -5   9  -5  164.18    7.26
   5   9   5  192.51   14.46
  -5   9  -5  159.36   13.96
  -5  -9  -4 1210.46   60.54
   5  -9   4 1235.13   30.39
  -5   9  -4 1326.93   34.03
   5   9   4 1261.10   50.95
  -5   9  -4 1253.54   49.50
   5  -9   3  170.52    7.47
  -5  -9  -3  164.34   17.56
  -5   9  -3  148.29   13.23
   5   9   3  187.35   13.08
  -5   9  -3  188.68    6.85
  -5  -9  -2    2.66    7.23
   5  -9   2    0.82    1.89
  -5   9  -2    3.57    2.49
  -5   9  -2   -0.11    5.21
   5   9   2   -4.57    5.69
  -5  -9  -1  248.52   29.67
   5  -9   1  238.90    9.03
  -5   9  -1  222.87    7.46
  -5   9  -1  199.71   13.85
   5   9   1  221.89   15.51
  -5  -9   0 3203.88  148.89
   5  -9   0 3250.78  107.95
  -5   9   0 3164.90   92.12
  -5   9   0 3122.97  123.51
   5   9   0 3299.75  159.10
  -5  -9   1  373.77   25.61
   5  -9  -1  424.76   14.66
  -5   9   1  405.48    9.20
  -5   9   1  395.84   26.90
   5   9  -1  445.05   32.59
  -5  -9   2  333.21   23.56
   5  -9  -2  327.84    9.48
  -5   9   2  336.39   15.63
   5   9  -2  343.43   18.09
  -5   9   2  321.10    8.12
  -5  -9   3  150.61   15.71
   5  -9  -3  151.45    7.12
  -5   9   3  127.97   10.27
  -5   9   3  151.63    5.61
   5   9  -3  130.60   12.01
  -5  -9   4 6614.72  371.13
   5  -9  -4 7012.93  340.31
  -5   9   4 7159.02  314.45
   5   9  -4 6572.40  331.20
  -5   9   4 6361.77  305.61
  -5  -9   5 3713.23  176.64
   5  -9  -5 3819.83  145.74
  -5   9   5 3738.82  162.47
  -5   9   5 3389.91  124.90
   5   9  -5 3751.95  157.46
  -5  -9   6 1791.53   83.13
   5  -9  -6 1950.83   67.45
   5   9  -6 1913.01   74.60
  -5   9   6 1838.65   61.50
  -5  -9   7  727.05   58.96
   5  -9  -7  739.84   27.85
   5   9  -7  758.68   47.87
  -5   9   7  748.32   31.25
  -5  -9   8  269.94   35.85
   5  -9  -8  298.97   23.91
   5   9  -8  303.47   18.47
  -5   9   8  306.28   11.91
  -5  -9   9  837.64   46.17
   5  -9  -9  854.63   35.66
  -5   9   9  877.95   25.64
   5   9  -9  900.17   38.37
  -5  -9  10   97.25   15.48
   5  -9 -10  128.23   19.46
  -5   9  10   93.71    6.07
   5   9 -10  104.69   12.20
  -5  -9  11   64.89   15.46
   5  -9 -11   86.87   12.63
  -5   9  11   86.52    5.01
   5   9 -11   90.37   11.00
  -5  -9  12  736.98   49.04
   5  -9 -12  825.15   44.01
   5   9 -12  849.67   37.92
  -5   9  12  840.00   21.87
  -5  -9  13  299.22   44.36
   5  -9 -13  337.68   25.61
   5   9 -13  337.29   22.66
  -5   9  13  304.09   11.98
   5  -9 -14  921.83   76.06
  -5  -9  14  856.25   57.12
  -5   9  14  892.40   24.87
   5   9 -14  945.75   45.29
  -5  -9  15  254.86   32.32
   5   9 -15  292.24   22.11
  -5  -9  16  428.94   42.17
   5  -9 -16  426.55   25.98
   5  -9 -16  436.69   57.54
   5   9 -16  482.97   43.62
  -5  -9  17  168.08   27.36
   5  -9 -17  148.36   16.15
   5  -9 -17  120.91   38.83
   5   9 -17  159.86   17.43
  -5  -9  18  623.43   83.60
   5  -9 -18  580.47   77.39
   5  -9 -18  596.12   53.92
   5   9 -18  635.46   38.13
  -5  -9  19   47.75   19.38
   5  -9 -19   28.79   11.81
   5  -9 -19   49.84   30.16
   5   9 -19   47.77   13.00
  -5  -9  20  115.48   30.51
   5  -9 -20  133.17   18.24
   5   9 -20  161.60   19.19
  -5  -9  21   94.12   27.97
   5  -9 -21   73.78   45.38
   5  -9 -21   97.83   16.85
   5   9 -21   92.89   16.86
   5  -9 -22  442.51   38.10
   5  -9 -22  473.82   60.74
   5   9 -22  488.75   37.31
  -5 -11 -16  407.42   58.62
  -5  11 -16  427.74   32.69
  -5  11 -16  497.13   35.27
  -5 -11 -15   56.59   23.71
  -5  11 -15   48.35   11.86
  -5  11 -15   41.45   12.69
  -5 -11 -14   28.81   19.89
  -5  11 -14   40.16    6.66
  -5  11 -14   -7.13    9.78
   5  11  14   51.37   14.03
  -5 -11 -13  239.85   35.15
  -5  11 -13  225.80   19.39
  -5  11 -13  224.02   12.23
   5  11  13  258.63   27.05
  -5 -11 -12  304.01   41.59
  -5  11 -12  336.13   14.93
  -5  11 -12  324.90   23.14
   5  11  12  310.83   27.21
   5  11  12  314.23   22.30
  -5 -11 -11  503.66   77.59
  -5  11 -11  515.77   31.77
  -5  11 -11  553.48   19.93
   5  11  11  501.12   22.30
   5  11  11  505.74   53.25
  -5 -11 -10  171.59   29.95
  -5  11 -10  200.06   28.43
  -5  11 -10  205.16   10.00
   5  11  10  160.15   19.55
   5  11  10  172.32   12.44
  -5 -11  -9  368.45   42.32
  -5  11  -9  417.62   20.28
  -5  11  -9  393.74   25.47
   5  11   9  372.06   27.74
   5  11   9  402.14   19.83
  -5 -11  -8 2483.35  152.33
  -5  11  -8 2572.14   92.40
  -5  11  -8 2406.60  109.07
   5  11   8 2293.45  109.50
   5  11   8 2326.03   98.06
   5 -11   7  235.21   10.78
  -5 -11  -7  217.39   28.39
  -5  11  -7  199.11   18.28
   5  11   7  205.32   18.66
  -5  11  -7  239.15   12.31
  -5 -11  -6    7.77   11.04
   5 -11   6   24.31    6.29
  -5  11  -6    2.25    4.71
   5  11   6    9.71   13.38
  -5  11  -6   12.11    8.12
  -5 -11  -5  473.97   39.54
   5 -11   5  569.52   23.73
  -5  11  -5  581.99   14.75
   5  11   5  519.17   30.48
  -5  11  -5  558.68   31.10
  -5 -11  -4 1104.44   66.20
   5 -11   4 1202.36   35.02
  -5  11  -4 1184.91   53.78
   5  11   4 1305.67   56.44
  -5  11  -4 1206.59   36.02
  -5 -11  -3  178.33   20.44
   5 -11   3  182.50    8.12
  -5  11  -3  179.05    8.88
  -5  11  -3  196.36   15.63
   5  11   3  161.64   15.91
  -5 -11  -2   14.24    8.93
   5 -11   2    2.94    4.82
  -5  11  -2   12.97    6.70
  -5  11  -2    1.14    2.20
   5  11   2    4.68   11.39
   5 -11   1  220.88   13.23
  -5 -11  -1  245.36   22.11
  -5  11  -1  259.20   16.09
   5  11   1  265.74   17.45
  -5  11  -1  234.62    7.14
  -5 -11   0  978.21   55.19
   5 -11   0 1087.44   32.41
  -5  11   0 1060.01   32.22
  -5  11   0 1026.60   42.63
   5  11   0 1124.10   47.17
  -5 -11   1  162.87   31.71
   5 -11  -1  209.32    9.23
  -5  11   1  174.80    9.44
  -5  11   1  186.80   13.45
   5  11  -1  205.08   15.49
  -5 -11   2   35.32   11.14
   5 -11  -2   25.04    7.71
  -5  11   2   29.69    5.55
  -5  11   2   20.10    7.04
  -5 -11   3  110.46   15.58
   5 -11  -3  120.92    7.80
  -5  11   3  103.17    5.92
  -5  11   3  125.34   10.12
  -5 -11   4 1259.78   68.20
   5 -11  -4 1352.75   56.08
  -5  11   4 1319.87   63.39
  -5  11   4 1333.59   39.64
   5  11  -4 1335.16   55.20
  -5 -11   5  469.41   33.54
   5 -11  -5  511.85   20.67
  -5  11   5  501.61   23.97
   5  11  -5  513.05   25.40
  -5  11   5  532.01   21.29
  -5 -11   6   84.33   25.03
   5 -11  -6   98.33    9.20
  -5  11   6   98.53    7.88
   5  11  -6   69.33   18.66
  -5  11   6   89.78    8.06
  -5 -11   7  205.53   21.31
   5 -11  -7  236.37   14.70
   5  11  -7  235.23   16.99
  -5  11   7  226.36   16.47
  -5 -11   8 1375.86   73.78
   5 -11  -8 1552.00   83.63
   5  11  -8 1555.35   64.38
  -5  11   8 1335.76   44.83
   5 -11  -9 1166.99   54.58
  -5 -11   9 1104.39   64.45
  -5  11   9 1151.09   37.29
   5  11  -9 1221.87   54.32
  -5 -11  10  185.42   23.16
   5 -11 -10  197.90   28.59
  -5  11  10  211.68   15.76
   5  11 -10  225.54   17.76
  -5 -11  11   22.80   20.96
   5 -11 -11   25.44   10.19
  -5  11  11   23.24    4.61
   5  11 -11   22.12    8.95
   5 -11 -12 2810.17  149.24
  -5 -11  12 2746.04  162.99
  -5  11  12 3084.25  106.73
   5  11 -12 3188.09  146.61
  -5 -11  13  251.25   30.91
   5 -11 -13  278.67   38.87
   5  11 -13  267.99   22.68
   5 -11 -14  794.26   54.25
  -5 -11  14  797.83   88.78
  -5  11  14  789.45   21.10
   5  11 -14  756.44   58.71
  -5 -11  15    4.45   12.99
   5 -11 -15   10.84   11.21
   5  11 -15    7.12    7.82
  -5  11  15    2.51    2.03
  -5 -11  16  143.39   25.83
   5 -11 -16  104.31   23.76
   5  11 -16  144.25   16.56
  -5 -11  17  443.41   69.13
   5 -11 -17  424.89   42.73
   5  11 -17  425.52   29.40
  -5 -11  18   13.59   15.30
   5 -11 -18   -6.09   14.10
   5 -11 -18    2.54    9.05
   5  11 -18   24.26   15.55
  -5 -11  19   11.84   24.93
   5 -11 -19    8.45   14.92
   5 -11 -19    3.70    9.40
   5  11 -19    5.67    9.52
  -5 -11  20  173.31   38.24
   5 -11 -20  192.56   37.12
   5  11 -20  220.16   22.75
  -5 -13 -14   52.23   26.06
   5  13  14   45.53   17.64
  -5 -13 -13  108.10   30.17
   5  13  13   67.72   28.96
  -5 -13 -12  315.14   45.41
  -5  13 -12  328.64   15.07
  -5  13 -12  288.21   26.42
   5  13  12  336.47   28.70
  -5 -13 -11   21.90   30.32
  -5  13 -11   25.78    5.31
  -5  13 -11   45.95   17.59
   5  13  11   14.06    7.94
   5  13  11   14.91   19.51
  -5 -13 -10   -2.94   13.11
  -5  13 -10   -1.13    5.79
  -5  13 -10   -5.68    7.73
   5  13  10   -3.82    8.71
   5  13  10    8.18    6.20
  -5 -13  -9    5.29   15.24
  -5  13  -9   12.37    4.33
  -5  13  -9    8.18    9.30
   5  13   9    8.68    8.31
   5  13   9    5.24    9.89
  -5 -13  -8  695.57   60.66
   5 -13   8  709.40   39.09
  -5  13  -8  778.19   24.09
   5  13   8  698.05   41.74
  -5  13  -8  712.42   41.23
  -5 -13  -7  223.51   30.82
   5 -13   7  182.26   17.91
  -5  13  -7  226.46    9.57
   5  13   7  177.78   20.50
  -5  13  -7  235.47   20.73
  -5 -13  -6  204.91   28.15
   5 -13   6  173.33   16.37
  -5  13  -6  189.94   12.67
  -5  13  -6  197.54   19.16
   5  13   6  166.78   31.42
  -5 -13  -5   63.74   31.18
   5 -13   5   68.11    6.88
  -5  13  -5   61.37    8.05
   5  13   5   54.67   13.39
  -5  13  -5   61.71   12.38
  -5 -13  -4 1050.02   79.39
   5 -13   4 1130.23   39.29
   5  13   4 1098.52   59.74
  -5  13  -4 1256.80   42.87
  -5 -13  -3 2896.10  225.98
   5 -13   3 2915.95  128.45
   5  13   3 2923.13  171.49
  -5  13  -3 2949.26   98.74
   5 -13   2   18.55    5.33
  -5 -13  -2    6.62   12.49
  -5  13  -2   14.69    6.23
   5  13   2   16.11    9.71
   5 -13   1   86.08    7.60
  -5 -13  -1   71.72   28.78
  -5  13  -1  106.15    9.01
   5  13   1   91.29   14.01
  -5 -13   0 1073.07   68.12
   5 -13   0 1317.08   56.55
  -5  13   0 1246.98   44.22
  -5  13   0 1168.43   51.30
   5  13   0 1290.20   82.25
  -5 -13   1 1578.94   89.99
   5 -13  -1 1579.26   55.68
  -5  13   1 1623.85   58.22
  -5  13   1 1642.05   69.70
   5  13  -1 1619.11   74.02
   5 -13  -2  544.86   32.05
  -5  13   2  575.58   18.04
   5  13  -2  563.05   31.28
  -5  13   2  621.63   28.91
   5 -13  -3  627.06   25.86
  -5  13   3  679.23   31.28
  -5  13   3  695.63   21.76
   5  13  -3  624.46   50.40
  -5 -13   4  161.91   20.62
   5 -13  -4  150.28   11.17
  -5  13   4  153.30   13.21
  -5  13   4  135.95   12.52
   5  13  -4  128.88   15.66
   5 -13  -5   -2.11    5.38
  -5 -13   5   -5.45   10.43
  -5  13   5   11.97    8.73
   5  13  -5   -4.02    6.92
  -5  13   5   -2.30    3.92
  -5 -13   6  951.38   87.82
   5 -13  -6 1024.48   45.79
  -5  13   6 1115.83   51.21
  -5  13   6  989.68   39.98
   5  13  -6 1011.65   66.12
   5 -13  -7  265.33   18.96
  -5 -13   7  200.85   24.63
  -5  13   7  248.64   14.19
   5  13  -7  227.22   18.99
  -5  13   7  248.33   14.30
  -5 -13   8  551.00   41.02
   5 -13  -8  582.95   32.97
   5  13  -8  539.44   46.96
  -5  13   8  615.88   32.00
  -5 -13   9  477.75   40.51
   5 -13  -9  465.91   30.62
   5  13  -9  463.26   28.51
  -5  13   9  484.04   18.75
  -5 -13  10    7.71   20.66
   5 -13 -10   19.84    9.59
  -5  13  10    8.91    4.81
   5  13 -10    5.07   13.69
  -5 -13  11  119.29   24.56
   5 -13 -11  164.70   18.94
   5  13 -11  157.83   16.40
  -5  13  11  139.03   13.92
   5 -13 -12 1394.25  108.88
  -5 -13  12 1426.26   94.86
  -5  13  12 1382.44   45.24
   5  13 -12 1389.17   93.05
  -5 -13  13  403.25   67.80
   5 -13 -13  443.39   38.87
   5  13 -13  426.99   29.36
  -5  13  13  443.93   16.48
  -5 -13  14  314.57   40.35
   5 -13 -14  375.00   36.43
   5  13 -14  356.30   27.32
  -5  13  14  386.93   18.81
  -5 -13  15   47.35   20.31
   5 -13 -15   68.53   29.22
   5  13 -15   50.11   20.89
  -5 -13  16   21.03   27.96
   5 -13 -16   43.57   25.58
   5  13 -16   18.13   11.62
  -5 -13  17  332.07   44.53
   5 -13 -17  365.85   41.89
   5  13 -17  386.93   29.60
  -5 -13  18   67.05   26.41
   5 -13 -18   92.30   24.42
   5  13 -18   91.56   17.01
  -5 -15 -12  333.75   58.81
   5  15  12  431.66   38.12
  -5 -15 -11  190.02   39.63
   5  15  11  184.21   24.50
  -5 -15 -10    9.29   30.63
  -5  15 -10   16.75   11.12
   5  15  10   11.72    9.97
   5  15  10   28.62   11.96
  -5 -15  -9  122.60   28.78
  -5  15  -9  119.04   17.51
   5  15   9  109.93   18.51
  -5 -15  -8  362.01   47.67
   5 -15   8  354.72   19.42
  -5  15  -8  402.53   32.03
   5  15   8  390.85   31.36
  -5  15  -8  378.04   15.39
  -5 -15  -7    6.94   27.61
   5 -15   7   13.30    6.69
  -5  15  -7   15.88    7.96
   5  15   7   21.31   10.94
  -5  15  -7   20.44   11.32
  -5 -15  -6  152.46   27.76
   5 -15   6  125.58   11.26
  -5  15  -6  120.41   19.08
   5  15   6  147.38   29.45
  -5  15  -6  162.20   13.48
   5 -15   5  313.05   27.71
  -5 -15  -5  340.38   41.29
  -5  15  -5  338.83   28.99
   5  15   5  356.32   29.51
  -5  15  -5  388.72   14.70
   5 -15   4  279.16   16.60
  -5 -15  -4  277.77   37.26
  -5  15  -4  293.75   12.25
   5  15   4  290.54   41.03
  -5 -15  -3 1118.16   89.38
   5 -15   3 1177.94   48.64
   5  15   3 1175.55   62.98
  -5  15  -3 1334.23   52.16
  -5 -15  -2    3.59   12.62
   5 -15   2    6.49    9.08
   5  15   2    4.55    8.36
  -5  15  -2   -0.22    6.41
   5 -15   1   63.19    8.65
  -5 -15  -1   64.59   19.54
  -5  15  -1   74.52    6.68
   5  15   1   57.03   13.33
  -5 -15   0 1828.80  122.91
   5 -15   0 1762.59   71.39
  -5  15   0 1750.54   81.39
  -5  15   0 1852.82   62.21
   5  15   0 1869.31   89.96
   5 -15  -1  634.68   40.94
  -5 -15   1  631.06   57.16
  -5  15   1  641.78   33.59
   5  15  -1  730.99   57.12
  -5  15   1  597.51   29.17
  -5 -15   2   46.93   15.92
   5 -15  -2   41.73   13.39
  -5  15   2   22.75    9.56
  -5  15   2   42.66    5.51
   5  15  -2   29.93   11.86
  -5 -15   3   51.08   31.95
   5 -15  -3   72.49   10.57
  -5  15   3   49.35   10.73
  -5  15   3   75.63    6.96
   5  15  -3   48.85   14.18
  -5 -15   4 1177.81   81.93
   5 -15  -4 1255.53   55.28
  -5  15   4 1157.47   51.62
   5  15  -4 1234.55   60.92
  -5  15   4 1200.30   41.72
  -5 -15   5  115.41   23.72
   5 -15  -5  130.67   14.29
  -5  15   5  134.93   12.47
  -5  15   5  126.43    9.74
   5  15  -5  111.34   16.58
  -5 -15   6  221.48   50.83
   5 -15  -6  300.16   32.44
  -5  15   6  278.73   17.57
  -5  15   6  283.80   15.52
   5  15  -6  279.99   37.30
  -5 -15   7  255.93   33.29
   5 -15  -7  316.01   34.92
  -5  15   7  291.80   18.38
  -5  15   7  338.14   18.77
   5  15  -7  264.84   23.77
  -5 -15   8  247.49   34.54
   5 -15  -8  261.89   23.01
  -5  15   8  281.01   17.09
   5  15  -8  280.16   37.08
  -5  15   8  316.14   19.12
  -5 -15   9 1150.28   84.70
   5 -15  -9 1229.05   67.40
  -5  15   9 1227.42   47.44
   5  15  -9 1286.78   64.61
  -5 -15  10   45.09   19.40
   5 -15 -10   44.20   13.95
   5  15 -10   55.38   13.46
   5 -15 -11   33.75   14.02
  -5 -15  11   19.05   17.12
  -5  15  11   24.92    6.39
   5  15 -11   36.26   11.07
  -5 -15  12  284.79   38.81
   5 -15 -12  312.83   32.88
  -5  15  12  315.17   21.93
   5  15 -12  292.30   25.24
  -5 -15  13  196.85   36.92
   5 -15 -13  269.28   48.64
  -5  15  13  281.91   19.17
   5  15 -13  271.15   37.56
  -5 -15  14   62.94   23.26
   5 -15 -14   86.28   21.11
   5  15 -14   85.27   15.28
  -5 -15  15   16.68   25.39
   5 -15 -15    9.56   14.27
   5  15 -15    4.03    9.36
  -5 -15  16  219.03   37.87
   5 -15 -16  204.46   35.20
   5  15 -16  263.78   36.20
  -5 -17  -8  190.37   39.77
  -5  17  -8  188.65   24.62
   5  17   8  182.10   23.65
  -5 -17  -7  139.33   33.55
  -5  17  -7  131.14   20.98
   5  17   7  129.37   19.09
  -5 -17  -6   -3.72   17.89
  -5  17  -6  -18.61   11.25
   5  17   6   -3.37   10.15
  -5 -17  -5  269.74   41.82
  -5  17  -5  337.70   29.83
   5  17   5  311.00   28.94
  -5 -17  -4  175.71   49.75
   5 -17   4  175.89   16.52
  -5  17  -4  157.51   21.55
  -5  17  -4  161.26   10.00
   5  17   4  160.18   20.41
  -5 -17  -3  170.03   30.70
   5 -17   3  179.12   16.35
  -5  17  -3  154.66   15.38
  -5  17  -3  162.50   19.75
   5  17   3  155.19   20.95
  -5 -17  -2   34.65   19.11
   5 -17   2   36.28    9.87
  -5  17  -2   32.50    6.09
  -5  17  -2   32.44   12.18
   5  17   2   41.67   12.88
  -5 -17  -1  260.75   39.80
   5 -17   1  278.00   30.94
  -5  17  -1  277.61   13.26
   5  17   1  258.55   27.00
  -5  17  -1  300.61   24.40
  -5 -17   0  438.07   51.16
   5 -17   0  429.46   39.62
  -5  17   0  517.72   32.53
  -5  17   0  479.32   27.46
   5  17   0  477.57   35.00
  -5 -17   1  380.49   42.84
   5 -17  -1  414.08   39.65
  -5  17   1  392.54   17.38
   5  17  -1  416.58   31.82
  -5  17   1  415.49   29.06
  -5 -17   2   23.35   25.59
   5 -17  -2   11.32    8.51
  -5  17   2   13.64    8.91
  -5  17   2   32.81    9.63
   5  17  -2   -5.66   18.00
  -5 -17   3    5.15   13.64
   5 -17  -3   -6.57    8.08
  -5  17   3    4.12    4.98
  -5  17   3    2.45    7.53
   5  17  -3    5.02    9.20
  -5 -17   4  407.89   74.05
   5 -17  -4  402.36   44.51
  -5  17   4  469.64   27.69
  -5  17   4  449.93   30.62
   5  17  -4  572.98   53.89
   5 -17  -5  873.89   71.18
  -5 -17   5  886.93   75.71
  -5  17   5  896.38   63.31
   5  17  -5 1022.52   56.19
  -5  17   5  943.03   39.92
  -5 -17   6   19.86   17.02
   5 -17  -6   39.67   11.40
  -5  17   6   35.86    9.29
  -5  17   6   19.36   12.42
   5  17  -6    0.65   20.23
  -5 -17   7   30.61   30.98
   5 -17  -7   52.97   13.48
  -5  17   7   33.11   10.08
  -5  17   7   64.70   10.00
   5  17  -7   50.72   14.26
  -5 -17   8  222.80   35.72
   5 -17  -8  258.41   27.73
  -5  17   8  272.51   19.34
  -5  17   8  242.94   17.93
   5  17  -8  251.78   24.95
  -5 -17   9  696.54   70.14
   5 -17  -9  850.11   58.20
   5  17  -9  856.84   51.21
  -5  17   9  815.65   36.21
  -5 -17  10  167.79   32.87
   5 -17 -10  129.77   25.56
  -5  17  10  198.95   13.50
   5  17 -10  198.57   22.01
  -5 -17  11   10.07   16.76
   5 -17 -11    5.73   13.68
  -5  17  11   14.73    6.66
   5  17 -11   23.68   17.38
  -5 -17  12   34.63   20.12
   5 -17 -12   34.91   16.73
  -5  17  12   17.01   11.92
   5  17 -12   43.54   12.35
  -5 -17  13  162.96   36.18
   5 -17 -13  159.41   31.01
   5  17 -13  234.49   22.59
  -5 -19  -2   57.41   25.55
  -5  19  -2   53.82   14.72
   5  19   2   32.78   14.92
  -5 -19  -1   67.64   42.24
  -5  19  -1   85.74   15.25
   5  19   1   22.70   15.66
  -5 -19   0   28.96   18.67
   5 -19   0    9.94    9.50
  -5  19   0   20.25   11.16
   5  19   0    3.59   11.68
  -5 -19   1  308.10   74.24
   5 -19  -1  307.46   27.81
  -5  19   1  378.52   27.03
  -5  19   1  350.08   29.51
   5  19  -1  385.77   30.56
  -5 -19   2   33.02   25.01
   5 -19  -2   43.42   13.72
  -5  19   2   78.30   13.98
  -5  19   2   46.25    8.64
   5  19  -2   72.40   15.21
   5 -19  -3   62.96   14.93
  -5 -19   3   97.00   44.13
  -5  19   3   86.33   15.08
   5  19  -3   94.00   16.54
  -5  19   3   74.52   15.23
  -5 -19   4   -0.48   16.84
   5 -19  -4   17.31   16.07
  -5  19   4   -1.25    6.24
  -5  19   4   -6.31   14.38
   5  19  -4  -24.27   11.01
  -5 -19   5  687.74  103.92
   5 -19  -5  683.71   50.01
  -5  19   5  695.41   34.54
   5  19  -5  754.99   47.91
  -5  19   5  781.74   60.76
  -5 -19   6    1.28   17.68
   5 -19  -6    1.20   11.68
  -5  19   6   18.08    8.95
  -5  19   6    0.71   13.24
   5  19  -6   15.45   18.07
  -6   0 -19   -1.74   11.59
  -6   0 -19    1.50   11.16
  -6   0 -18  683.47   36.23
  -6   0 -18  658.51   51.18
  -6   0 -17    0.39    4.21
  -6   0 -17   15.04   11.16
  -6   0 -17    2.41   10.62
  -6   0 -16  312.09   18.66
  -6   0 -16  302.76   19.43
  -6   0 -16  331.09   44.46
  -6   0 -15    2.22    5.54
  -6   0 -15    2.28    3.92
  -6   0 -15   -7.33   13.82
  -6   0 -14 4331.89  199.64
  -6   0 -14 4439.71  196.11
  -6   0 -14 4090.37  260.95
  -6   0 -13   -5.24    5.11
  -6   0 -13    0.73    3.74
  -6   0 -13   -9.75   11.84
  -6   0 -12  668.03   21.81
  -6   0 -12  656.90   33.82
  -6   0 -11    1.02    3.36
  -6   0 -11    0.32    6.02
  -6   0 -10  759.88   32.66
  -6   0 -10  775.79   32.82
  -6   0  -9   -8.97    5.58
  -6   0  -9    4.83    4.41
  -6   0  -8 2251.42   96.14
  -6   0  -8 2475.30   94.12
   6   0   8 2286.32   87.48
  -6   0  -7    0.15    3.69
  -6   0  -7    3.18    3.45
   6   0   7    1.61    4.60
  -6   0  -6  743.42   22.37
  -6   0  -6  751.66   30.41
   6   0   6  669.98   34.82
  -6   0  -5    3.69    5.05
  -6   0  -5   13.64    5.34
   6   0   5    3.17    4.53
   6   0   5    0.97    4.59
  -6   0  -4 2633.79   99.12
  -6   0  -4 2803.32   96.96
   6   0   4 2491.87   75.61
   6   0   4 2567.68   95.84
  -6   0  -3    4.95    4.03
  -6   0  -3   -0.58    3.53
   6   0   3    1.05    2.24
   6   0   3    4.74    4.70
  -6   0  -2 4421.45  169.90
  -6   0  -2 4363.60  152.32
   6   0   2 4419.86  151.69
   6   0   2 4481.94  206.95
  -6   0  -1    1.44    2.13
  -6   0  -1   -2.76    3.97
   6   0   1    0.21    2.23
   6   0   1    4.00    4.79
  -6   0   0 2288.30   76.22
  -6   0   0 2289.09   64.00
   6   0   0 2468.18   74.43
   6   0   0 2273.08   82.43
  -6   0   1    6.21    4.25
  -6   0   1    2.75    4.18
   6   0  -1    2.34    2.30
   6   0  -1    9.89    5.03
  -6   0   2 6042.76  246.53
  -6   0   2 6724.28  316.59
   6   0  -2 6573.64  262.49
   6   0  -2 6691.22  308.30
  -6   0   3   -0.02    4.47
  -6   0   3    0.46    4.15
   6   0  -3   -1.98    7.75
   6   0  -3    4.15    2.83
  -6   0   4  699.07   19.44
   6   0  -4  750.06   26.49
   6   0  -4  703.60   18.84
  -6   0   5    8.16    6.75
   6   0  -5   20.88    5.65
   6   0  -5    2.82    8.64
  -6   0   6 3867.98  143.38
   6   0  -6 3768.29  143.76
   6   0  -6 3666.99  130.24
  -6   0   7    6.90    4.31
   6   0  -7   -1.45    4.17
   6   0  -7    3.33    3.74
  -6   0   8 7162.76  375.63
   6   0  -8 7207.88  330.50
   6   0  -8 7139.13  358.22
  -6   0   9   -5.02    4.75
   6   0  -9    0.57    4.03
   6   0  -9   -0.79    3.56
  -6   0  10   12.44    5.57
   6   0 -10   15.43    4.92
   6   0 -10    4.08    4.12
  -6   0  11   10.04    8.80
   6   0 -11   -5.75    4.55
   6   0 -11    6.83    3.56
  -6   0  12  612.73   30.17
   6   0 -12  607.06   23.48
   6   0 -12  600.98   19.31
   6   0 -13    2.28    3.60
   6   0 -13   11.50    5.63
   6   0 -14 1855.16   90.47
   6   0 -14 1790.22   57.26
   6   0 -15   -0.08    3.35
   6   0 -15   11.06    9.87
   6   0 -16  369.62   13.27
   6   0 -16  366.16   22.83
   6   0 -17    8.34    5.99
   6   0 -17    1.93    7.28
   6   0 -18  414.54   14.79
   6   0 -18  405.60   42.67
   6   0 -19   -2.68    5.53
   6   0 -19    1.89   13.70
   6   0 -20 3867.06  243.01
   6   0 -20 3778.02  141.31
   6   0 -21    3.56    8.94
   6   0 -21   -0.49    4.74
   6   0 -22   -7.77   10.73
   6   0 -23    2.99   10.60
   6   0 -24  668.05   49.60
   6   0 -24  671.14   85.78
  -6  -2 -19   30.01    9.63
  -6  -2 -19    7.18   25.61
  -6   2 -19   18.61   13.99
  -6   2 -19   14.89    8.97
  -6  -2 -18  496.36   31.01
  -6  -2 -18  494.80   70.80
  -6   2 -18  538.73   42.41
  -6   2 -18  558.68   22.84
  -6   2 -18  538.69   41.88
  -6  -2 -17    9.62   18.32
  -6  -2 -17    0.74    7.13
  -6   2 -17   -5.35    6.28
  -6   2 -17   -2.07    7.76
  -6   2 -17   -5.16    9.67
  -6  -2 -16   36.85   23.97
  -6  -2 -16   34.44    9.54
  -6   2 -16   32.00    8.11
  -6   2 -16   53.87    6.58
  -6   2 -16   21.28   11.59
  -6  -2 -15   36.76   21.71
  -6   2 -15   32.75   10.55
  -6   2 -15   21.39   12.11
  -6   2 -15   38.76    9.88
  -6  -2 -14 1991.50  139.52
  -6   2 -14 2114.86  124.18
  -6   2 -14 2233.87   81.35
  -6   2 -14 2185.45   86.44
  -6  -2 -13  273.96   35.12
  -6   2 -13  275.46   30.13
  -6   2 -13  294.42   13.77
  -6   2 -13  277.55   14.07
  -6  -2 -12  118.48   14.89
  -6   2 -12  120.16   19.18
  -6   2 -12  114.97    8.43
  -6   2 -12  128.59   13.34
  -6  -2 -11  275.23   20.54
  -6   2 -11  268.32   15.13
  -6   2 -11  285.23   11.76
  -6   2 -11  291.76   18.52
  -6  -2 -10  891.28   40.64
  -6   2 -10  859.94   31.91
  -6   2 -10  851.74   28.92
  -6   2 -10  921.21   28.76
   6   2  10  904.56   32.08
  -6  -2  -9 1052.58   45.41
  -6  -2  -9 1135.08   33.26
  -6   2  -9 1068.66   35.73
  -6   2  -9 1012.17   33.64
  -6   2  -9 1100.63   41.31
   6   2   9 1053.02   37.95
  -6  -2  -8  650.57   27.53
  -6  -2  -8  738.35   21.74
  -6   2  -8  632.45   21.50
  -6   2  -8  690.87   19.82
  -6   2  -8  703.87   22.31
   6   2   8  640.57   23.90
   6   2   8  710.91   26.27
  -6  -2  -7  118.14   10.55
  -6  -2  -7  162.67    7.43
  -6   2  -7  133.74    8.41
  -6   2  -7  135.67    7.22
   6   2   7  151.99    9.33
   6   2   7  142.01    9.74
  -6  -2  -6 4695.02  205.66
  -6  -2  -6 4846.84  192.47
  -6   2  -6 4848.29  198.26
  -6   2  -6 4903.22  186.34
   6   2   6 4578.84  198.50
   6   2   6 4717.32  190.93
   6  -2   5  101.54    9.81
  -6  -2  -5  135.09    6.88
  -6  -2  -5  102.92   13.54
  -6   2  -5  116.49    7.78
   6   2   5  120.10    7.00
   6   2   5  116.08    9.03
  -6   2  -5  116.41    4.85
  -6  -2  -4 2713.42   95.17
   6  -2   4 2528.41   97.91
  -6   2  -4 2696.54   93.27
  -6   2  -4 2715.39   82.95
   6   2   4 2564.44  110.27
   6   2   4 2581.42   84.91
  -6  -2  -3  308.47   12.68
   6  -2   3  310.87   15.69
  -6   2  -3  297.94    6.86
   6   2   3  311.08   11.16
   6   2   3  295.23   21.34
  -6   2  -3  326.97   13.24
  -6  -2  -2 8520.00  445.97
   6  -2   2 9492.88  408.85
   6  -2   2 7867.03  415.06
   6   2   2 8262.30  431.49
   6   2   2 8119.05  388.97
  -6   2  -2 8331.42  413.74
  -6   2  -2 8466.23  367.89
   6  -2   1   32.94    6.70
  -6  -2  -1   35.93    4.94
   6  -2   1   34.82    2.44
  -6   2  -1   32.19    1.68
   6   2   1   38.65    6.24
   6   2   1   32.10    4.41
  -6  -2   0 1684.75   51.93
   6  -2   0 1639.73   58.81
   6  -2   0 1585.07   35.27
   6   2   0 1665.40   47.58
  -6   2   0 1667.81   54.60
  -6   2   0 1692.92   35.11
   6   2   0 1623.17   56.56
   6  -2  -1 2017.65   47.80
  -6  -2   1 2063.08   65.77
   6  -2  -1 2011.44   72.06
  -6   2   1 2009.52   66.85
  -6   2   1 2016.85   48.91
   6   2  -1 1955.15   70.18
   6   2  -1 1853.73   55.54
  -6  -2   2 3464.51  139.45
   6  -2  -2 3432.15  132.95
   6  -2  -2 3487.73   98.10
  -6   2   2 3420.29   97.22
   6   2  -2 3339.94  113.49
   6   2  -2 3473.29  134.61
  -6   2   2 3544.37  144.41
  -6  -2   3  755.35   24.17
   6  -2  -3  743.07   19.79
   6  -2  -3  732.93   26.80
  -6   2   3  743.38   23.57
  -6   2   3  697.08   15.11
   6   2  -3  705.95   28.56
   6   2  -3  722.45   38.45
  -6  -2   4 1313.25   52.85
   6  -2  -4 1307.58   31.37
   6  -2  -4 1298.10   42.67
  -6   2   4 1219.91   30.10
  -6   2   4 1234.59   37.55
   6   2  -4 1301.70   38.60
   6   2  -4 1322.26   46.49
  -6  -2   5 3020.09  108.05
   6  -2  -5 3086.63  108.95
   6  -2  -5 2826.55   94.87
  -6   2   5 2842.83   94.92
   6   2  -5 2953.43  113.83
   6   2  -5 2896.04  110.52
  -6   2   5 2829.49   87.23
   6  -2  -6 6835.19  333.40
   6  -2  -6 6438.46  285.24
  -6  -2   6 6524.81  306.69
   6   2  -6 6612.05  292.78
  -6   2   6 6605.88  305.18
  -6   2   6 6306.38  273.45
  -6  -2   7 1003.57   37.06
   6  -2  -7 1021.65   32.63
   6  -2  -7 1049.47   36.56
  -6   2   7  992.23   28.61
   6   2  -7  978.72   31.59
  -6   2   7 1051.05   32.02
  -6  -2   8 5181.15  230.47
   6  -2  -8 5201.77  207.90
   6  -2  -8 5311.08  218.43
   6   2  -8 5133.25  235.55
  -6  -2   9  238.61   15.26
   6  -2  -9  246.75   11.12
   6  -2  -9  268.51   10.92
   6   2  -9  288.56   13.71
  -6  -2  10  830.64   36.18
   6  -2 -10  931.19   30.52
   6  -2 -10  900.49   26.54
   6   2 -10  907.77   31.84
  -6  -2  11  984.22   57.26
   6  -2 -11  932.81   32.21
   6  -2 -11  978.22   35.58
   6   2 -11 1016.84   35.24
  -6  -2  12 2372.65  104.35
   6  -2 -12 2207.93   80.96
   6  -2 -12 2239.25   80.50
   6   2 -12 2277.21  103.33
  -6  -2  13  672.09   36.12
   6  -2 -13  662.98   27.09
   6  -2 -13  675.51   19.31
   6   2 -13  680.90   29.59
  -6  -2  14  963.98   50.65
   6  -2 -14 1005.40   39.98
   6  -2 -14 1038.69   28.70
   6   2 -14 1001.87   42.34
  -6  -2  15   -2.59    9.13
   6  -2 -15   -2.79    2.86
   6  -2 -15   -3.66    6.25
   6   2 -15    1.15    6.64
   6  -2 -16 1885.77   62.14
   6  -2 -16 1732.76   74.76
   6   2 -16 1849.37   80.50
   6  -2 -17   44.24   10.03
   6  -2 -17   43.19    3.87
   6   2 -17   57.35   10.64
   6  -2 -18  176.15   17.57
   6  -2 -18  189.39    6.26
   6   2 -18  177.05   18.82
   6  -2 -19    1.66    1.87
   6  -2 -19   -0.32    8.06
   6   2 -19    4.37    8.21
   6  -2 -20 1148.51   79.35
   6  -2 -20 1001.88   83.65
   6  -2 -20 1039.99   22.32
   6   2 -20 1093.53   56.33
   6  -2 -21   36.12   21.02
   6  -2 -21   37.03   19.46
   6   2 -21   21.54   12.27
   6   2 -21   38.36    6.50
   6  -2 -22   32.17   11.43
   6  -2 -22   -8.65   19.95
   6   2 -22    8.25   11.68
   6  -2 -23   70.41   15.44
   6  -2 -23   58.08   43.53
   6   2 -23   52.23   15.61
   6  -2 -24  388.86   56.22
   6  -2 -24  396.04   35.01
   6   2 -24  380.03   35.14
  -6  -4 -18  656.06   58.05
  -6  -4 -18  691.89   38.36
  -6   4 -18  557.10   65.89
  -6   4 -18  674.24   32.49
  -6   4 -18  724.01   31.74
  -6  -4 -17  115.80   23.45
  -6   4 -17  117.38   17.48
  -6   4 -17  106.67   11.63
  -6   4 -17  157.02   17.82
  -6  -4 -16  412.50   41.65
  -6   4 -16  444.07   30.03
  -6   4 -16  504.76   22.80
  -6   4 -16  495.44   22.46
  -6  -4 -15    7.48   13.24
  -6   4 -15   25.22    8.53
  -6   4 -15   11.16    6.44
  -6   4 -15   39.26   10.13
  -6  -4 -14  545.27   59.83
  -6   4 -14  543.09   32.17
  -6   4 -14  504.70   27.63
  -6   4 -14  542.91   22.35
  -6  -4 -13   28.33   16.78
  -6   4 -13    7.84    5.87
  -6   4 -13   14.50    6.82
  -6   4 -13   15.50    5.10
  -6  -4 -12  525.99   36.08
  -6   4 -12  537.72   22.55
  -6   4 -12  551.12   35.30
  -6   4 -12  569.65   20.03
   6   4  12  552.40   21.03
  -6  -4 -11   67.74   13.84
  -6   4 -11   67.00    5.94
  -6   4 -11   49.58   11.32
  -6   4 -11   83.71    7.72
   6   4  11   52.13    7.23
  -6  -4 -10  951.70   49.47
  -6   4 -10  860.58   39.12
  -6   4 -10  936.76   44.84
  -6   4 -10  966.29   28.36
   6   4  10 1025.37   42.77
   6   4  10  880.35   31.73
  -6  -4  -9  279.40   21.25
  -6   4  -9  244.71   13.25
  -6   4  -9  239.27   10.82
  -6   4  -9  275.12   14.23
   6   4   9  298.09   13.48
   6   4   9  259.31   23.64
  -6  -4  -8    4.84    7.55
  -6   4  -8    2.51    4.76
  -6   4  -8    3.56    3.35
  -6   4  -8    8.22    4.52
   6   4   8    7.98    4.73
   6   4   8    9.21    5.28
  -6  -4  -7  126.15   13.99
  -6   4  -7  140.76    6.18
  -6   4  -7  150.74    9.56
  -6   4  -7  154.02    8.08
   6   4   7  136.21   10.25
   6   4   7  128.10    9.84
  -6  -4  -6 7359.29  386.13
  -6   4  -6 7178.13  353.83
  -6   4  -6 7528.48  337.32
  -6   4  -6 7401.48  322.79
   6   4   6 7018.53  344.32
   6   4   6 7322.43  366.12
  -6  -4  -5  101.10   10.09
  -6   4  -5   79.00    8.09
  -6   4  -5  105.86    3.38
  -6   4  -5   98.62    5.56
   6   4   5   89.72    8.53
   6   4   5  113.06    8.19
  -6  -4  -4 1107.41   41.27
  -6   4  -4 1121.16   24.25
  -6   4  -4 1056.42   36.33
  -6   4  -4 1146.16   22.85
   6   4   4 1161.00   38.32
   6   4   4 1102.77   38.87
  -6  -4  -3    4.24    5.38
  -6   4  -3   22.23    5.25
  -6   4  -3   11.69    1.02
  -6   4  -3   10.35    0.93
   6   4   3   10.57    4.64
   6   4   3   19.34    5.10
  -6  -4  -2 3177.64  125.59
  -6   4  -2 3446.28  129.16
   6   4   2 3141.21  122.50
   6   4   2 3321.38  135.51
  -6  -4  -1    9.60    5.14
   6  -4   1   -2.30    6.16
   6   4   1   12.55    5.37
  -6   4  -1    7.38    5.24
   6   4   1   26.49    4.57
  -6  -4   0 1810.34   63.73
   6  -4   0 1744.67   65.84
   6   4   0 1871.85   67.69
  -6   4   0 1918.05   79.27
   6   4   0 1922.48   61.01
  -6  -4   1  657.99   24.58
   6  -4  -1  711.45   38.21
   6   4  -1  679.18   29.94
  -6   4   1  712.21   24.61
  -6  -4   2  289.41   21.39
   6  -4  -2  263.95    4.46
   6  -4  -2  264.56    3.70
   6  -4  -2  245.32   14.15
  -6   4   2  293.17   12.58
   6   4  -2  272.30   11.63
  -6  -4   3  386.04   17.78
   6  -4  -3  385.54    8.96
   6  -4  -3  360.17   17.21
   6  -4  -3  439.71   10.75
   6   4  -3  389.82   15.01
  -6   4   3  411.53   15.36
  -6  -4   4  749.38   27.99
   6  -4  -4  756.07   18.84
   6  -4  -4  724.59   35.65
  -6   4   4  749.12   23.39
   6   4  -4  742.24   35.06
  -6  -4   5  508.02   22.45
   6  -4  -5  581.15   13.73
   6  -4  -5  555.01   20.42
  -6   4   5  587.89   18.64
   6   4  -5  666.05   23.00
  -6  -4   6 1632.11   60.95
   6  -4  -6 1628.82   50.66
   6  -4  -6 1651.39   53.98
  -6   4   6 1723.25   51.24
   6   4  -6 1725.56   57.53
  -6  -4   7   -5.24    8.90
   6  -4  -7    2.60    2.79
   6  -4  -7   -0.27    3.64
  -6   4   7   -6.96    3.07
   6   4  -7    3.38    4.95
  -6  -4   8 6292.20  352.66
   6  -4  -8 6625.25  287.07
   6  -4  -8 6389.00  288.30
  -6   4   8 6339.74  273.39
   6   4  -8 7052.77  356.95
   6  -4  -9  249.30    9.80
  -6  -4   9  227.86   17.30
   6  -4  -9  262.77   15.96
   6   4  -9  266.16   14.03
  -6   4   9  232.69    8.45
  -6  -4  10 2307.68   98.91
   6  -4 -10 2341.29   93.00
   6  -4 -10 2180.43   68.89
  -6   4  10 2157.04   64.17
   6   4 -10 2085.68   78.14
  -6  -4  11   93.01   13.15
   6  -4 -11   91.12    5.56
   6  -4 -11  111.88   12.48
   6   4 -11   79.19    9.50
  -6  -4  12 5111.18  270.20
   6  -4 -12 5162.33  203.92
   6  -4 -12 5134.92  251.68
   6   4 -12 5282.63  242.35
  -6  -4  13   94.66   15.65
   6  -4 -13  124.20   15.87
   6  -4 -13  106.76    8.39
   6   4 -13  101.39   11.62
  -6  -4  14  980.04   55.89
   6  -4 -14 1007.43   56.13
   6  -4 -14 1011.67   31.15
   6  -4 -14 1082.61   56.83
   6   4 -14 1016.09   45.69
  -6  -4  15   64.54   14.25
   6  -4 -15   47.26    9.52
   6  -4 -15   57.19   14.75
   6  -4 -15   58.40    5.73
   6   4 -15   68.87   17.90
  -6  -4  16  976.98   62.33
   6  -4 -16 1119.69   25.89
   6  -4 -16 1155.16   66.11
   6  -4 -16 1155.33   49.33
   6   4 -16 1133.41   50.81
  -6  -4  17   33.57   16.33
   6  -4 -17   35.45   14.56
   6  -4 -17   23.73    8.89
   6   4 -17   48.06   10.39
  -6  -4  18  389.40   37.68
   6  -4 -18  306.01   22.15
   6  -4 -18  386.75   58.33
   6   4 -18  334.85   24.18
   6  -4 -19   13.78    8.32
   6  -4 -19   11.88   13.35
   6   4 -19    3.19    8.98
   6  -4 -20  218.92   32.75
   6  -4 -20  200.69   30.92
   6   4 -20  255.82   22.56
   6  -4 -21   29.22   11.31
   6  -4 -21   27.14   17.73
   6   4 -21   28.76   12.29
   6  -4 -22   67.00   14.01
   6  -4 -22   50.13   22.04
   6   4 -22   31.84   14.39
   6  -4 -23  203.31   23.43
   6  -4 -23  163.56   59.87
   6   4 -23  174.55   24.07
   6  -4 -24  442.46   38.65
   6  -4 -24  399.51   61.76
   6   4 -24  476.83   37.30
  -6  -6 -18  677.54   66.35
  -6   6 -18  681.07   48.44
  -6   6 -18  815.07   37.55
  -6  -6 -17  327.93   41.75
  -6   6 -17  306.06   38.16
  -6   6 -17  376.69   20.69
  -6  -6 -16  113.03   24.72
  -6   6 -16  104.66   14.18
  -6   6 -16  122.96   11.32
  -6  -6 -15   70.93   20.83
  -6   6 -15   81.04    8.26
  -6   6 -15   51.80   10.90
  -6   6 -15   47.58   15.21
  -6  -6 -14 1192.81   80.43
  -6   6 -14 1182.53   42.47
  -6   6 -14 1104.96   48.91
  -6   6 -14 1123.37   45.42
  -6  -6 -13   71.06   32.54
  -6   6 -13  100.05    7.85
  -6   6 -13  100.28   10.17
  -6   6 -13   88.10   10.21
   6   6  13   87.81    7.81
  -6  -6 -12  279.72   47.13
  -6   6 -12  298.10   12.23
  -6   6 -12  298.22   16.62
  -6   6 -12  264.67   20.99
   6   6  12  209.30   21.16
   6   6  12  285.04   19.08
  -6  -6 -11  688.87   45.88
  -6   6 -11  703.63   22.19
  -6   6 -11  648.47   42.52
  -6   6 -11  626.25   33.17
   6   6  11  688.00   25.96
   6   6  11  786.54   36.76
  -6  -6 -10 3049.32  164.65
  -6   6 -10 3257.82  112.40
  -6   6 -10 3009.08  112.71
  -6   6 -10 3218.44  134.47
   6   6  10 3062.62  121.29
   6   6  10 3166.13  140.92
  -6  -6  -9  427.52   32.06
  -6   6  -9  467.59   18.66
  -6   6  -9  455.40   21.98
  -6   6  -9  442.82   15.04
   6   6   9  492.88   34.93
   6   6   9  467.38   19.22
  -6  -6  -8  271.43   22.86
  -6   6  -8  279.90    8.44
  -6   6  -8  284.55    9.86
  -6   6  -8  274.71   16.15
   6   6   8  275.80   17.02
   6   6   8  281.39   20.80
  -6  -6  -7   90.93   13.96
  -6   6  -7   97.73    6.10
  -6   6  -7   79.15    6.88
  -6   6  -7   89.56    9.57
   6   6   7   89.27   13.54
   6   6   7   76.83    9.73
  -6  -6  -6 1105.74   71.81
  -6   6  -6 1041.89   28.02
  -6   6  -6 1057.04   39.81
  -6   6  -6 1122.90   28.81
   6   6   6 1059.93   39.77
   6   6   6 1030.87   38.24
  -6  -6  -5 2127.32   93.20
  -6   6  -5 2007.06   94.38
  -6   6  -5 2028.03   49.01
  -6   6  -5 2161.49   51.19
   6   6   5 2078.05   76.85
   6   6   5 1930.57   73.44
  -6  -6  -4 2232.34   94.96
  -6   6  -4 2209.55  101.00
  -6   6  -4 2355.25   53.90
  -6   6  -4 2246.61   52.19
   6   6   4 2160.95   80.50
   6   6   4 2047.46   79.22
  -6  -6  -3  622.45   41.68
  -6   6  -3  735.44   38.51
   6   6   3  684.38   27.34
   6   6   3  657.00   25.01
  -6  -6  -2 1008.42   41.43
  -6   6  -2 1145.91   39.34
   6   6   2 1089.00   37.70
  -6  -6  -1 2084.53   83.48
  -6   6  -1 2269.55   80.82
   6   6   1 2293.61   83.51
  -6  -6   0 6060.72  304.20
  -6   6   0 6478.49  301.44
   6   6   0 6891.21  317.38
  -6  -6   1  387.93   21.02
  -6   6   1  437.84   19.66
   6   6  -1  475.16   20.27
   6  -6  -2 6827.43  254.56
  -6  -6   2 6959.27  363.81
   6  -6  -2 7465.71  281.01
   6   6  -2 7211.23  349.21
  -6   6   2 7457.03  356.50
   6  -6  -3  930.65   18.63
  -6  -6   3  815.09   35.00
   6  -6  -3  874.32   16.76
  -6   6   3  892.75   30.45
   6   6  -3  946.59   34.64
   6  -6  -4 2630.96   72.47
  -6  -6   4 2635.36  109.53
   6  -6  -4 2790.79   85.68
   6   6  -4 2897.73  105.73
  -6   6   4 2704.63   95.76
   6  -6  -5   30.83    2.55
  -6  -6   5   30.24    7.76
   6  -6  -5   21.32    3.17
  -6   6   5   30.45    8.30
   6   6  -5   30.21    6.97
  -6  -6   6 1627.11   66.14
   6  -6  -6 1791.96   52.38
   6  -6  -6 1680.60   52.29
  -6   6   6 1821.53   56.41
   6   6  -6 1785.41   63.30
  -6  -6   7   23.73    7.91
   6  -6  -7   33.73    7.17
   6  -6  -7   17.63    5.70
  -6   6   7   22.68    4.33
   6   6  -7   24.35    6.70
  -6  -6   8  809.74   38.57
   6  -6  -8  772.00   26.67
   6  -6  -8  761.75   28.77
  -6   6   8  785.57   29.62
   6   6  -8  755.71   29.76
  -6  -6   9  296.00   22.06
   6  -6  -9  312.84   12.19
   6  -6  -9  301.38   14.49
  -6   6   9  322.58   15.24
   6   6  -9  324.65   26.26
   6  -6 -10  486.20   18.23
  -6  -6  10  495.20   29.62
   6  -6 -10  452.39   20.61
   6   6 -10  490.36   23.17
  -6   6  10  486.82   19.01
   6  -6 -11 1292.18   43.58
  -6  -6  11 1269.85   63.55
   6  -6 -11 1283.53   65.83
  -6   6  11 1261.05   40.52
   6   6 -11 1391.99   54.27
  -6  -6  12 1258.15   91.76
   6  -6 -12 1261.85   74.28
   6  -6 -12 1245.68   45.09
  -6   6  12 1282.99   33.54
   6   6 -12 1311.85   53.94
  -6  -6  13  628.97   41.59
   6  -6 -13  634.80   50.52
   6  -6 -13  648.47   26.74
   6   6 -13  704.22   48.95
  -6  -6  14  674.39   44.82
   6  -6 -14  673.10   29.14
   6  -6 -14  670.60   56.78
   6   6 -14  693.17   34.76
  -6  -6  15  107.05   31.37
   6  -6 -15  119.83   20.38
   6  -6 -15  109.52   26.72
   6   6 -15  128.78   13.92
  -6  -6  16 1935.74  117.34
   6  -6 -16 1796.31   96.37
   6  -6 -16 1842.66   77.40
   6   6 -16 1868.60   82.20
  -6  -6  17  290.32   35.58
   6  -6 -17  315.87   21.11
   6  -6 -17  357.04   31.62
   6   6 -17  349.96   35.42
  -6  -6  18  209.76   32.16
   6  -6 -18  248.98   28.89
   6  -6 -18  240.04   19.21
   6   6 -18  251.59   33.34
  -6  -6  19   -3.02   14.22
   6  -6 -19   -6.17    8.40
   6  -6 -19   -6.47   12.47
   6   6 -19   -1.59    8.60
  -6  -6  20  803.95   71.19
   6  -6 -20  827.28   66.35
   6  -6 -20  750.89   64.30
   6   6 -20  819.13   47.41
   6  -6 -21  178.21   30.86
   6  -6 -21  174.46   21.06
   6   6 -21  191.66   22.20
   6  -6 -22   29.99   31.45
   6  -6 -22   34.25   13.19
   6   6 -22   31.97   13.14
   6  -6 -23  372.14   32.88
   6  -6 -23  278.32   50.74
   6   6 -23  377.51   32.02
  -6  -8 -17  175.98   37.75
  -6   8 -17  183.72   19.16
  -6   8 -17  214.94   14.98
  -6  -8 -16    9.22   16.32
  -6   8 -16   12.42   12.82
  -6   8 -16    7.95    6.19
  -6  -8 -15   21.42   17.04
  -6   8 -15   19.04    6.54
  -6   8 -15   28.35    8.60
  -6  -8 -14  681.35   60.59
  -6   8 -14  681.18   33.39
  -6   8 -14  641.46   32.09
  -6   8 -14  737.78   36.74
  -6  -8 -13  200.41   30.52
  -6   8 -13  198.14   16.01
  -6   8 -13  182.66   16.44
  -6   8 -13  216.60   14.06
   6   8  13  201.47   21.87
   6   8  13  208.24   10.70
  -6  -8 -12   15.23   23.19
  -6   8 -12    9.85    7.44
  -6   8 -12   14.94    8.72
  -6   8 -12   16.57    4.37
   6   8  12   22.20    8.70
   6   8  12    6.42   10.24
  -6  -8 -11   20.47   14.76
  -6   8 -11   29.82   12.27
  -6   8 -11   23.69    5.62
  -6   8 -11   27.03    4.49
   6   8  11   24.20    9.45
   6   8  11   31.85    6.20
  -6  -8 -10  610.11   44.30
  -6   8 -10  598.09   23.60
  -6   8 -10  540.52   19.46
  -6   8 -10  552.65   26.54
   6   8  10  562.37   43.75
   6   8  10  539.16   22.31
  -6  -8  -9  219.09   24.96
  -6   8  -9  250.68   16.41
  -6   8  -9  240.73   10.04
  -6   8  -9  258.00    8.64
   6   8   9  206.16   17.22
   6   8   9  228.47   13.70
  -6  -8  -8  843.75   73.39
  -6   8  -8  861.13   22.11
  -6   8  -8  840.77   37.38
  -6   8  -8  887.34   30.23
   6   8   8  828.56   38.72
   6   8   8  819.92   32.79
  -6  -8  -7   22.86   11.61
  -6   8  -7   39.51    5.51
  -6   8  -7   27.34    2.66
  -6   8  -7   18.34    7.93
   6   8   7   12.59   13.39
   6   8   7   29.40    6.68
  -6  -8  -6   77.04   14.53
  -6   8  -6   82.05    3.91
  -6   8  -6   74.64    3.33
  -6   8  -6   68.38    9.89
   6   8   6   73.65   10.26
   6   8   6   73.75    8.85
  -6  -8  -5   80.31   13.26
  -6   8  -5   75.33    2.55
  -6   8  -5   89.65    9.67
  -6   8  -5   85.68    3.08
   6   8   5   80.84   10.31
   6   8   5   83.07    9.42
  -6  -8  -4  133.61   24.99
  -6   8  -4  154.68    3.13
  -6   8  -4  140.04    3.73
  -6   8  -4  153.61   12.08
   6   8   4  142.85   12.00
  -6  -8  -3   52.50   11.35
  -6   8  -3   59.35   13.65
   6   8   3   59.49    8.78
  -6  -8  -2 1667.00   73.12
  -6   8  -2 1537.84   59.02
   6   8   2 1638.96   63.27
  -6  -8  -1  258.86   32.45
  -6   8  -1  290.05   15.42
   6   8   1  277.35   16.28
  -6  -8   0  311.22   21.61
  -6   8   0  318.41   15.83
   6   8   0  316.42   26.45
   6  -8  -1    6.15    2.10
  -6  -8   1    9.64    7.73
  -6   8   1    4.12    5.21
  -6  -8   2 8550.52  492.16
   6  -8  -2 8370.23  357.96
  -6   8   2 7552.45  393.36
  -6  -8   3  762.53   38.32
   6  -8  -3  776.12   21.79
  -6   8   3  732.34   37.81
   6   8  -3  999.74   51.59
  -6  -8   4 5761.00  302.62
   6  -8  -4 5887.83  246.24
  -6   8   4 5562.93  251.67
   6   8  -4 5722.27  266.88
  -6  -8   5  220.20   18.61
   6  -8  -5  224.50    9.17
  -6   8   5  192.54   11.26
   6   8  -5  210.57   14.72
  -6  -8   6  372.77   24.09
   6  -8  -6  412.64   20.58
   6   8  -6  414.16   20.11
  -6   8   6  382.19   23.28
  -6  -8   7  223.97   29.89
   6  -8  -7  219.39   10.93
  -6   8   7  222.48   10.59
   6   8  -7  193.67   14.66
   6  -8  -8  615.68   23.78
  -6  -8   8  604.03   51.99
  -6   8   8  638.12   20.82
   6   8  -8  674.53   42.06
  -6  -8   9   85.22   14.71
   6  -8  -9   98.03   14.89
  -6   8   9  113.48   10.48
   6   8  -9   99.88   11.91
  -6  -8  10  120.65   16.56
   6  -8 -10  113.18   10.53
  -6   8  10  126.70   10.24
   6   8 -10  117.64   12.21
   6  -8 -11  820.46   37.11
  -6  -8  11  771.47   47.37
  -6   8  11  784.49   22.56
   6   8 -11  788.11   36.18
  -6  -8  12  570.40   37.59
   6  -8 -12  562.15   30.65
   6  -8 -12  561.87   23.57
  -6   8  12  561.35   21.34
   6   8 -12  651.27   46.81
   6  -8 -13   48.56    8.74
  -6  -8  13   63.42   14.42
   6  -8 -13   50.09   18.31
  -6   8  13   60.01    4.06
   6   8 -13   44.68   11.60
  -6  -8  14  208.03   24.70
   6  -8 -14  217.19   15.50
   6  -8 -14  171.76   30.46
   6   8 -14  196.89   18.29
  -6  -8  15  266.31   33.75
   6  -8 -15  287.89   29.45
   6  -8 -15  304.45   25.03
   6   8 -15  294.98   34.02
  -6  -8  16 2448.43  152.56
   6  -8 -16 2348.25  102.34
   6  -8 -16 2500.63  135.97
   6   8 -16 2357.44  112.58
  -6  -8  17    2.83   13.99
   6  -8 -17   -7.80    7.56
   6  -8 -17   -5.25   11.73
   6   8 -17   -7.19    8.81
  -6  -8  18  348.13   62.31
   6  -8 -18  335.91   23.80
   6  -8 -18  288.71   53.69
   6   8 -18  341.08   26.35
  -6  -8  19  197.11   31.64
   6  -8 -19  188.02   30.07
   6  -8 -19  197.99   44.97
   6   8 -19  182.04   20.88
  -6  -8  20 1098.83  139.82
   6  -8 -20 1106.81  129.42
   6  -8 -20 1265.97   66.68
   6   8 -20 1316.45   98.61
  -6  -8  21   12.60   14.96
   6  -8 -21   -1.08    8.94
   6  -8 -21   -2.88   13.20
   6   8 -21   -5.07   13.54
   6  -8 -22   35.76   14.43
   6  -8 -22   50.87   23.02
   6   8 -22   48.89   21.91
  -6 -10 -15   53.92   24.04
  -6 -10 -14  202.46   35.80
  -6  10 -14  230.90   13.05
  -6  10 -14  192.35   24.73
   6  10  14  205.44   25.27
  -6 -10 -13  485.43   51.96
  -6  10 -13  486.64   27.99
  -6  10 -13  521.24   28.40
  -6  10 -13  483.46   24.46
   6  10  13  521.50   38.26
  -6 -10 -12    0.52   13.39
  -6  10 -12    4.31    3.80
  -6  10 -12   10.93    7.59
  -6  10 -12   -1.83    6.50
   6  10  12   -8.28    8.52
   6  10  12   -3.46    5.05
  -6 -10 -11    9.41   23.18
  -6  10 -11    4.68    4.12
  -6  10 -11   15.16    5.40
  -6  10 -11    0.35    7.76
   6  10  11   12.70    8.93
   6  10  11    7.32    9.14
  -6 -10 -10 1349.27   95.25
  -6  10 -10 1544.32   47.12
  -6  10 -10 1315.85   61.60
  -6  10 -10 1517.26   51.84
   6  10  10 1273.91   69.18
   6  10  10 1277.13   66.94
  -6 -10  -9 1205.62   80.12
  -6  10  -9 1203.44   33.43
  -6  10  -9 1110.90   75.19
   6  10   9 1029.89   75.11
   6  10   9 1042.05   59.33
  -6 -10  -8  588.68   48.80
  -6  10  -8  615.23   16.17
  -6  10  -8  563.91   31.68
   6  10   8  558.44   32.86
   6  10   8  618.98   41.81
  -6 -10  -7    7.29   12.71
  -6  10  -7   26.43    8.13
   6  10   7   -0.18    8.49
   6  10   7   11.96   12.22
  -6 -10  -6 1341.14   81.19
  -6  10  -6 1589.78   43.81
  -6  10  -6 1430.61   64.37
   6  10   6 1494.88   90.68
  -6 -10  -5   -0.70    9.05
  -6  10  -5    0.85    2.66
  -6  10  -5    0.62    6.88
   6  10   5   -9.23    7.16
  -6 -10  -4 1517.49   82.02
  -6  10  -4 1650.02   41.77
  -6  10  -4 1569.95   70.57
   6  10   4 1597.19   71.28
  -6 -10  -3  437.50   37.62
   6 -10   3  559.39   10.86
  -6  10  -3  584.42   13.29
   6  10   3  544.13   30.42
  -6  10  -3  608.58   29.76
  -6 -10  -2 1986.49  101.83
   6 -10   2 2057.38   54.08
  -6  10  -2 2049.55   51.25
  -6  10  -2 2117.57   88.86
   6  10   2 2145.73  115.77
  -6 -10  -1   68.47   13.11
   6 -10   1   55.11    2.73
  -6  10  -1   54.98    2.15
  -6  10  -1   72.81    9.54
   6  10   1   33.38   11.06
  -6 -10   0  370.24   27.77
   6 -10   0  386.63    9.03
  -6  10   0  403.18   10.30
  -6  10   0  430.82   21.22
   6  10   0  416.59   23.23
  -6 -10   1   -4.64   13.38
   6 -10  -1   -2.11    2.17
  -6  10   1    7.81    5.67
  -6  10   1    3.36    2.76
   6  10  -1    4.39    6.30
  -6 -10   2 1012.27   54.49
   6 -10  -2  965.01   24.86
  -6  10   2  973.37   38.93
   6  10  -2 1062.85   46.50
  -6  10   2 1069.66   24.97
  -6 -10   3 3128.89  163.21
   6 -10  -3 3655.15  123.95
  -6  10   3 3251.80  156.94
   6 -10  -4  848.39   25.15
  -6 -10   4  815.38   47.21
  -6  10   4  808.46   30.88
  -6 -10   5  774.11   67.68
   6 -10  -5  882.19   36.62
   6  10  -5  897.42   38.61
  -6  10   5  751.23   29.27
   6 -10  -6   94.55    7.75
  -6 -10   6   82.77   15.95
  -6  10   6   78.07   13.27
   6  10  -6   67.21   12.12
  -6 -10   7  661.94   40.69
   6 -10  -7  744.64   27.90
  -6  10   7  705.80   25.22
   6  10  -7  752.61   51.53
   6 -10  -8  705.59   39.80
  -6 -10   8  675.43   43.16
  -6  10   8  696.73   32.43
   6  10  -8  748.27   35.39
  -6 -10   9  172.63   21.13
   6 -10  -9  157.20   13.10
  -6  10   9  174.77    9.10
   6  10  -9  159.85   16.88
   6 -10 -10 2615.28  118.95
  -6 -10  10 2332.23  173.75
  -6  10  10 2711.91   96.26
   6  10 -10 2660.09  122.08
  -6 -10  11  229.19   28.62
   6 -10 -11  273.78   21.26
  -6  10  11  288.99   11.73
   6  10 -11  309.87   21.41
   6 -10 -12 2140.78  105.55
  -6 -10  12 2042.25  121.11
  -6  10  12 2295.70   85.69
   6  10 -12 2258.43  103.19
  -6 -10  13   -0.13   12.81
   6 -10 -13   11.07   16.18
  -6  10  13   12.70    3.49
   6  10 -13   -8.49   13.92
  -6 -10  14  220.50   47.68
   6 -10 -14  269.19   24.04
   6  10 -14  208.28   20.37
  -6  10  14  239.73    8.36
   6 -10 -15  798.84   52.24
  -6 -10  15  735.17   59.51
   6 -10 -15  719.76   35.12
   6  10 -15  735.44   40.37
  -6  10  15  725.49   19.21
  -6 -10  16  849.84   67.71
   6 -10 -16  916.04   61.84
   6 -10 -16  867.87   42.60
   6  10 -16  858.86   67.45
  -6 -10  17    2.04   14.19
   6 -10 -17    8.50   12.58
   6 -10 -17    4.21    7.87
   6  10 -17    6.12    9.37
  -6 -10  18   21.88   18.07
   6 -10 -18   13.82   10.04
   6 -10 -18   33.36   16.41
   6  10 -18   43.65   12.10
  -6 -10  19  180.73   56.29
   6 -10 -19  230.86   20.61
   6 -10 -19  182.08   32.42
   6  10 -19  215.94   23.57
  -6 -10  20   92.41   26.80
   6 -10 -20   98.18   25.00
   6 -10 -20   80.19   15.49
   6  10 -20   88.29   16.82
  -6 -10  21  171.96   68.59
   6 -10 -21  233.57   41.21
   6 -10 -21  159.99   40.51
   6  10 -21  269.64   25.94
  -6 -12 -14    8.85   18.54
   6  12  14    7.70   12.92
  -6 -12 -13  220.40   41.10
   6  12  13  258.41   44.34
  -6 -12 -12   29.17   18.81
   6  12  12   17.38   11.96
  -6 -12 -11    5.73   16.00
  -6  12 -11   16.27   15.27
   6  12  11   10.16   11.46
   6  12  11    0.03   16.92
  -6 -12 -10  871.81   77.71
  -6  12 -10 1047.03   31.85
  -6  12 -10  995.55   53.55
   6  12  10  938.07   44.77
   6  12  10 1021.06   56.80
  -6 -12  -9  371.90   43.62
  -6  12  -9  400.92   28.09
  -6  12  -9  399.51   13.27
   6  12   9  391.59   28.67
   6  12   9  384.65   23.92
  -6 -12  -8  325.53   39.31
  -6  12  -8  348.43   11.08
  -6  12  -8  372.81   26.14
   6  12   8  358.51   23.81
   6  12   8  365.43   26.66
  -6 -12  -7   20.81   24.05
  -6  12  -7   25.30    9.46
   6  12   7   18.38   10.09
   6  12   7   -1.97    9.09
  -6 -12  -6 2025.57  130.05
  -6  12  -6 2008.80   97.45
  -6  12  -6 2097.60   59.94
   6  12   6 1995.01  131.88
  -6 -12  -5  582.20   51.84
   6 -12   5  580.11   20.47
  -6  12  -5  628.32   34.85
   6  12   5  559.28   36.65
  -6  12  -5  615.20   19.09
  -6 -12  -4  437.85   37.32
   6 -12   4  381.00   10.70
  -6  12  -4  389.19    9.62
   6  12   4  424.02   25.63
  -6  12  -4  383.32   25.79
  -6 -12  -3   31.48   15.69
   6 -12   3   40.52    5.21
  -6  12  -3   17.61   16.26
   6  12   3   33.21   16.92
  -6  12  -3   28.96    2.68
  -6 -12  -2  667.91   48.60
   6 -12   2  735.50   24.23
  -6  12  -2  744.54   21.12
  -6  12  -2  763.37   55.07
   6  12   2  701.47   37.54
  -6 -12  -1 1272.41  104.51
   6 -12   1 1373.41   45.20
  -6  12  -1 1342.90   37.87
  -6  12  -1 1435.73   61.62
   6  12   1 1436.51   65.25
  -6 -12   0   43.23   14.54
   6 -12   0   49.28    4.34
  -6  12   0   59.37    5.21
  -6  12   0   57.78   10.56
   6  12   0   42.98   11.52
  -6 -12   1  249.34   29.01
   6 -12  -1  333.01   11.90
  -6  12   1  290.68    8.31
  -6  12   1  314.11   20.03
   6  12  -1  244.86   34.90
  -6 -12   2   33.40   23.65
   6 -12  -2   34.43    5.62
  -6  12   2   43.35    9.28
  -6  12   2   48.06    3.85
   6  12  -2   42.65   10.81
  -6 -12   3  703.74   47.50
   6 -12  -3  783.03   25.99
  -6  12   3  856.60   35.65
  -6  12   3  752.74   27.78
  -6 -12   4  982.56   64.23
   6 -12  -4 1072.34   37.07
  -6  12   4 1188.09   35.78
  -6  12   4 1149.07   46.85
   6 -12  -5  192.93   17.32
  -6 -12   5  192.29   36.58
  -6  12   5  186.80   20.64
   6  12  -5  202.16   18.06
  -6 -12   6   49.86   15.81
   6 -12  -6   82.59    8.35
  -6  12   6   65.78    8.32
   6  12  -6   54.01   12.16
  -6 -12   7  295.69   26.78
   6 -12  -7  279.75   16.96
   6  12  -7  304.95   20.89
  -6  12   7  284.77   14.79
  -6 -12   8 1508.35   87.99
   6 -12  -8 1688.06   92.42
  -6  12   8 1587.83   58.76
   6  12  -8 1519.82   70.37
  -6 -12   9   41.24   29.99
   6 -12  -9   64.82   11.57
  -6  12   9   73.54    7.50
   6  12  -9   26.55   20.49
  -6 -12  10 1324.96   87.78
   6 -12 -10 1478.21   69.26
  -6  12  10 1394.49   48.92
   6  12 -10 1374.76   66.07
  -6 -12  11  325.75   33.87
   6 -12 -11  321.10   24.40
  -6  12  11  297.61   19.53
   6  12 -11  216.27   36.81
  -6 -12  12 1636.39  107.90
   6 -12 -12 1673.49  114.63
  -6  12  12 1651.22   67.89
   6  12 -12 1714.86   80.97
   6 -12 -13  153.24   20.20
  -6 -12  13  136.13   28.54
  -6  12  13  166.71   13.29
   6  12 -13  148.42   18.35
  -6 -12  14  371.20   40.15
   6 -12 -14  371.97   34.33
   6  12 -14  402.16   45.37
  -6  12  14  391.81   19.90
  -6 -12  15  312.24   59.41
   6 -12 -15  296.04   31.18
   6  12 -15  346.82   26.49
  -6  12  15  304.44   11.07
  -6 -12  16   22.73   16.00
   6 -12 -16    8.78   21.61
   6  12 -16    9.01   10.64
  -6 -12  17   23.67   17.47
   6 -12 -17    4.29   24.57
   6 -12 -17   18.65    9.84
   6  12 -17   23.00   11.88
  -6 -12  18    9.18   25.53
   6 -12 -18   -7.41   14.39
   6 -12 -18   11.02    9.00
   6  12 -18    4.76   15.01
  -6 -12  19  328.75   52.20
   6 -12 -19  365.02   44.52
   6  12 -19  392.83   30.44
  -6 -14 -12   32.98   22.36
   6  14  12   22.56   14.26
  -6 -14 -11   -3.40   16.95
   6  14  11    4.72   10.21
  -6 -14 -10  220.93   59.47
  -6  14 -10  226.18   23.52
   6  14  10  260.01   24.86
   6  14  10  233.49   20.35
  -6 -14  -9    1.10   15.10
  -6  14  -9    2.31    8.95
   6  14   9   10.38   13.31
   6  14   9   -1.74    9.52
  -6 -14  -8  131.62   30.73
  -6  14  -8  158.32   19.62
   6  14   8  151.23   19.92
  -6 -14  -7  125.39   28.26
  -6  14  -7  125.63   18.52
   6  14   7  134.49   17.80
   6 -14   6  143.07   13.26
  -6 -14  -6  153.41   29.76
  -6  14  -6  155.47   31.08
   6  14   6  107.22   32.02
  -6  14  -6  171.85    7.17
   6 -14   5 1288.31   41.89
  -6 -14  -5 1168.54   92.26
  -6  14  -5 1278.50   95.08
   6  14   5 1268.81   71.44
  -6  14  -5 1282.19   36.30
   6 -14   4  285.78   12.45
  -6 -14  -4  286.49   58.56
  -6  14  -4  337.69   39.64
   6  14   4  318.35   26.35
  -6  14  -4  315.46   10.12
   6 -14   3    4.17    3.76
  -6 -14  -3   19.49   12.51
  -6  14  -3    3.55   13.70
   6  14   3    4.95    8.61
  -6  14  -3   -1.74    2.69
  -6 -14  -2  370.25   67.89
   6 -14   2  436.03   24.49
  -6  14  -2  432.25   12.76
  -6  14  -2  490.85   44.99
   6  14   2  462.48   30.88
  -6 -14  -1 1339.50   93.75
   6 -14   1 1375.90   47.68
  -6  14  -1 1361.19   45.45
  -6  14  -1 1343.36   87.55
   6  14   1 1365.34   99.13
  -6 -14   0  142.83   26.94
   6 -14   0  135.41    9.10
  -6  14   0  148.19    6.53
  -6  14   0  125.10   23.73
   6  14   0  139.60   19.04
  -6 -14   1  379.13   41.59
   6 -14  -1  367.03   24.46
  -6  14   1  347.14   36.76
  -6  14   1  384.75   12.74
   6  14  -1  448.14   29.77
   6 -14  -2 1064.10   38.87
  -6  14   2 1084.69   50.20
  -6  14   2 1149.23   42.35
   6  14  -2 1158.82   83.37
   6 -14  -3  185.34   18.28
  -6  14   3  185.56    9.00
  -6  14   3  188.16   15.70
   6  14  -3  191.14   18.69
  -6 -14   4  174.03   28.20
   6 -14  -4  163.33   12.74
  -6  14   4  261.48   16.83
  -6  14   4  207.76   15.38
  -6 -14   5  247.49   32.55
   6 -14  -5  200.83   14.83
  -6  14   5  229.56   16.20
  -6  14   5  262.15   12.42
  -6 -14   6 1094.79   78.53
   6 -14  -6 1185.91   51.77
  -6  14   6 1162.49   64.13
   6  14  -6 1093.46   59.48
   6 -14  -7 1346.99   60.68
  -6 -14   7 1245.75   85.55
  -6  14   7 1344.95   54.55
   6  14  -7 1368.61   68.25
   6 -14  -8   81.80   13.10
  -6 -14   8   75.59   21.17
  -6  14   8   90.71    9.69
   6  14  -8   89.77   14.14
  -6 -14   9    5.55   20.81
   6 -14  -9   12.70   13.07
  -6  14   9    4.20    5.53
   6  14  -9   -2.31    8.48
  -6 -14  10  381.15   42.42
   6 -14 -10  421.27   30.11
   6  14 -10  401.52   29.98
  -6  14  10  455.60   19.92
  -6 -14  11  334.06   40.23
   6 -14 -11  338.20   42.77
   6  14 -11  305.94   26.89
  -6  14  11  357.20   16.28
  -6 -14  12  411.82   69.89
   6 -14 -12  456.53   36.89
  -6  14  12  439.28   26.61
   6  14 -12  446.66   47.24
   6 -14 -13  349.05   31.70
  -6 -14  13  304.87   39.81
  -6  14  13  296.00   21.06
   6  14 -13  325.45   26.59
   6 -14 -14   32.65   24.78
  -6 -14  14   25.74   18.42
  -6  14  14   26.64    8.40
   6  14 -14   42.63   12.20
  -6 -14  15   85.41   22.46
   6 -14 -15   56.49   20.02
   6  14 -15   72.28   23.41
  -6 -14  16  194.58   37.10
   6 -14 -16  265.23   33.87
   6  14 -16  245.12   23.69
  -6 -14  17  163.59   55.17
   6 -14 -17  146.13   29.85
   6  14 -17  161.39   20.79
  -6 -16  -9  241.03   72.80
  -6  16  -9  277.77   27.70
   6  16   9  250.18   28.32
   6  16   9  243.24   26.23
  -6 -16  -8  232.61   40.90
  -6  16  -8  191.68   24.98
   6  16   8  190.72   24.47
  -6 -16  -7   40.34   24.60
  -6  16  -7   55.94   15.31
   6  16   7   42.86   15.04
  -6 -16  -6   24.30   27.92
  -6  16  -6   28.08   18.40
   6  16   6    1.97   11.42
  -6 -16  -5  500.70   60.24
  -6  16  -5  614.78   61.68
   6  16   5  620.76   43.89
  -6 -16  -4   93.81   26.19
  -6  16  -4   89.96   27.66
   6  16   4   79.91   18.02
  -6 -16  -3   22.17   17.25
  -6  16  -3    9.53   17.97
   6  16   3   11.98   11.77
  -6 -16  -2  661.37   61.40
   6 -16   2  647.24   38.88
  -6  16  -2  677.13   61.77
   6  16   2  645.33   67.21
  -6  16  -2  639.77   27.94
  -6 -16  -1  250.54   35.94
   6 -16   1  214.92   14.53
  -6  16  -1  223.74    9.90
  -6  16  -1  229.59   33.74
   6  16   1  193.91   23.59
  -6 -16   0  236.99   35.63
   6 -16   0  222.62   21.76
  -6  16   0  237.74   15.80
  -6  16   0  258.32   33.17
   6  16   0  214.03   23.92
  -6 -16   1    0.92   18.38
   6 -16  -1   21.29    7.49
  -6  16   1   14.60   17.13
  -6  16   1   28.62    4.84
   6  16  -1   32.42   12.21
  -6 -16   2 1393.07   99.30
   6 -16  -2 1359.66   58.03
  -6  16   2 1433.75   69.16
  -6  16   2 1445.36   59.48
   6 -16  -3  125.37   21.13
  -6  16   3  151.44   15.96
  -6  16   3  148.57    9.11
   6 -16  -4  419.60   37.30
  -6  16   4  426.08   25.23
   6  16  -4  450.45   32.11
  -6  16   4  413.17   26.34
  -6 -16   5    9.82   14.01
   6 -16  -5    2.26   12.17
  -6  16   5    7.27    7.32
  -6  16   5    2.46    5.44
   6  16  -5    4.59   10.06
  -6 -16   6  220.93   57.49
   6 -16  -6  250.57   33.32
  -6  16   6  266.85   30.57
  -6  16   6  295.93   16.88
   6  16  -6  349.45   29.33
   6 -16  -7 1488.92   97.05
  -6 -16   7 1345.91   99.44
  -6  16   7 1427.86   62.65
   6  16  -7 1583.30   81.99
  -6 -16   8   93.07   22.40
   6 -16  -8   79.59   14.24
  -6  16   8   68.81   10.21
   6  16  -8   78.64   15.18
  -6 -16   9   97.13   39.35
   6 -16  -9  116.26   15.79
  -6  16   9   88.10   16.76
   6  16  -9   96.47   17.01
  -6 -16  10   13.76   15.26
   6 -16 -10    4.39   10.98
  -6  16  10   10.82    6.07
   6  16 -10   -0.73   10.66
  -6 -16  11  565.05   59.41
   6 -16 -11  636.07   48.39
   6  16 -11  667.96   42.32
  -6  16  11  619.76   37.98
  -6 -16  12   58.21   25.56
   6 -16 -12   70.04   20.20
   6  16 -12   64.30   25.65
  -6  16  12   96.07    9.32
  -6 -16  13    6.93   14.56
   6 -16 -13    1.12   11.89
  -6  16  13   -5.80    4.99
   6  16 -13    8.95    8.97
  -6 -16  14   65.34   38.43
   6 -16 -14   58.32   19.10
   6  16 -14   48.08   14.20
  -6 -18  -4   36.96   22.29
  -6  18  -4   29.83   22.84
   6  18   4   21.82   13.74
  -6 -18  -3   64.07   27.52
  -6  18  -3   80.21   27.49
   6  18   3   75.51   27.54
  -6 -18  -2  218.87   40.92
  -6  18  -2  137.57   37.13
   6  18   2  208.31   23.61
  -6 -18  -1  477.28   61.10
  -6  18  -1  490.47   55.62
   6  18   1  426.49   56.72
  -6 -18   0  246.31   41.24
  -6  18   0  281.72   40.66
   6  18   0  254.19   27.19
  -6 -18   1   66.22   25.76
  -6  18   1   86.64   15.59
   6  18  -1   94.60   28.07
  -6 -18   2   -0.56   16.95
   6 -18  -2   -1.24   12.89
  -6  18   2   -5.01    9.20
  -6  18   2   -2.83    4.97
   6  18  -2  -19.14   10.56
  -6 -18   3  633.82   64.33
   6 -18  -3  606.43   54.21
  -6  18   3  615.77   40.16
  -6  18   3  654.38   26.44
   6  18  -3  672.11   65.25
  -6 -18   4    0.41   14.52
   6 -18  -4    9.34   12.21
  -6  18   4   -7.43    8.15
  -6  18   4   10.44    9.18
   6  18  -4   -3.89    9.71
  -6 -18   5   58.35   24.35
   6 -18  -5   58.90   22.49
  -6  18   5   71.91   13.04
  -6  18   5   68.12   10.20
   6  18  -5   70.80   26.31
  -6 -18   6   95.31   30.57
   6 -18  -6  100.10   17.94
  -6  18   6  140.11   25.96
  -6  18   6  145.24   13.40
   6  18  -6  180.21   22.12
  -6 -18   7  752.61  101.32
   6 -18  -7  696.92   47.01
  -6  18   7  761.57   39.95
   6  18  -7  781.88   52.09
  -6 -18   8   34.85   21.47
   6 -18  -8   26.74   14.05
  -6  18   8   41.03    9.67
   6  18  -8   38.90   14.47
  -6 -18   9  355.31   53.94
   6 -18  -9  430.33   37.85
  -6  18   9  398.30   37.06
   6  18  -9  479.96   35.99
  -7  -1 -18   50.54   15.43
  -7  -1 -18   38.04   15.18
  -7   1 -18   -0.58    9.13
  -7   1 -18   56.93   14.27
  -7  -1 -17    0.89    7.07
  -7  -1 -17   10.13   11.10
  -7   1 -17   -0.35    5.00
  -7   1 -17    9.52   10.66
  -7   1 -17    6.34   10.43
  -7  -1 -16 1108.03   71.31
  -7  -1 -16 1184.29   70.42
  -7   1 -16 1220.12   44.34
  -7   1 -16 1118.99   66.60
  -7   1 -16 1164.64   49.75
  -7  -1 -15   68.41   15.38
  -7  -1 -15   53.97    9.56
  -7   1 -15   53.50   11.71
  -7   1 -15   62.58    8.75
  -7   1 -15   58.64   12.71
  -7  -1 -14  949.22   53.40
  -7   1 -14 1012.01   39.61
  -7   1 -14  980.87   35.76
  -7   1 -14  921.41   49.15
  -7  -1 -13   -2.15    7.82
  -7  -1 -13    4.57    4.07
  -7   1 -13   -0.15    4.39
  -7   1 -13   -0.30    4.87
  -7   1 -13    0.35    6.91
  -7  -1 -12 1764.20   85.71
  -7  -1 -12 1932.67   66.05
  -7   1 -12 1859.08   80.42
  -7   1 -12 1880.95   83.77
  -7   1 -12 1828.16   79.72
  -7  -1 -11  906.56   43.40
  -7  -1 -11  971.41   41.02
  -7   1 -11  884.93   31.00
  -7   1 -11  948.31   55.51
  -7   1 -11  918.78   32.01
  -7  -1 -10  460.26   35.43
  -7  -1 -10  417.93   21.72
  -7   1 -10  453.23   17.30
  -7   1 -10  407.68   19.17
  -7  -1  -9   20.81    7.65
  -7  -1  -9   24.41    4.72
  -7   1  -9   24.57    5.20
  -7   1  -9   24.68    5.71
   7   1   9   21.32    6.74
  -7  -1  -8  556.93   22.98
  -7  -1  -8  540.94   18.29
  -7   1  -8  538.77   19.75
  -7   1  -8  553.74   27.84
   7   1   8  539.81   24.37
  -7  -1  -7  241.95   12.57
   7  -1   7  207.03   14.82
  -7  -1  -7  223.35   10.29
  -7   1  -7  253.36   10.76
   7   1   7  263.27   12.30
  -7   1  -7  244.24   11.09
   7   1   7  213.79   13.54
   7  -1   6 1164.28   46.54
  -7  -1  -6 1274.18   39.89
  -7  -1  -6 1218.52   41.26
  -7   1  -6 1173.36   38.48
   7   1   6 1194.95   45.65
   7   1   6 1243.41   37.64
  -7   1  -6 1299.48   46.28
  -7  -1  -5   11.40    3.88
  -7  -1  -5    5.19    3.91
   7  -1   5    3.43    5.43
  -7   1  -5   -1.93    3.96
  -7   1  -5    2.51    4.99
   7   1   5    1.49    3.32
   7   1   5   -4.14    8.40
  -7  -1  -4  523.03   17.40
  -7  -1  -4  517.49   18.34
   7  -1   4  571.56   14.13
   7  -1   4  481.10   21.72
  -7   1  -4  557.36   20.08
   7   1   4  484.59   21.87
   7   1   4  475.99   14.89
  -7   1  -4  572.07   19.93
   7  -1   3  653.44   39.98
  -7  -1  -3  720.70   32.83
  -7  -1  -3  678.90   20.38
   7  -1   3  656.37   18.74
  -7   1  -3  662.20   16.01
   7   1   3  655.49   17.99
  -7   1  -3  682.79   24.36
   7   1   3  676.08   27.72
  -7  -1  -2 9986.82  517.69
   7  -1   2 9630.57  460.23
  -7  -1  -210066.91  539.36
   7  -1   2 9472.51  545.11
  -7   1  -210075.73  541.58
   7   1   2 9835.97  496.50
   7   1   2 9543.39  580.48
  -7   1  -2 9602.42  465.45
   7  -1   1   55.14    4.80
  -7  -1  -1   53.27    5.02
  -7  -1  -1   65.66    6.63
   7  -1   1   49.89    8.09
  -7   1  -1   54.45    3.01
  -7   1  -1   45.55    6.92
   7   1   1   48.29    7.90
   7   1   1   49.37    6.80
  -7  -1   0  460.27   18.06
  -7  -1   0  476.57   14.53
   7  -1   0  441.27    9.74
   7  -1   0  434.18   20.47
  -7   1   0  428.79    9.69
   7   1   0  423.18   20.50
   7   1   0  441.74   12.33
  -7   1   0  458.14   17.64
   7  -1  -1  160.58   12.20
  -7  -1   1  177.89    7.78
   7  -1  -1  170.33    4.97
  -7   1   1  180.52   10.18
  -7   1   1  164.13    7.74
   7   1  -1  177.19   12.33
   7   1  -1  155.29    6.76
  -7  -1   2 4019.54  159.45
   7  -1  -2 3860.74  129.00
   7  -1  -2 3742.83  154.78
  -7   1   2 3689.29  127.47
  -7   1   2 3750.34  142.34
   7   1  -2 3665.91  152.19
   7   1  -2 3649.30  125.83
  -7  -1   3  472.22   15.36
   7  -1  -3  461.25   20.67
   7  -1  -3  484.13   11.94
   7   1  -3  444.56   20.32
  -7   1   3  462.64   17.86
  -7   1   3  465.09   12.06
   7   1  -3  443.40   13.72
  -7  -1   4 2808.65  109.55
   7  -1  -4 2720.46  102.91
   7  -1  -4 2609.73   86.82
  -7   1   4 2793.66   96.69
   7   1  -4 2813.19   91.11
  -7   1   4 2592.16   89.36
   7   1  -4 2679.29  103.11
  -7  -1   5    1.88    4.10
   7  -1  -5   -0.17    7.68
   7  -1  -5    0.41    2.74
  -7   1   5   -5.89    4.26
   7   1  -5   -5.87    3.33
  -7   1   5    0.99    2.91
   7   1  -5   -8.61    5.07
   7  -1  -610380.18  574.90
  -7  -1   611120.28  633.16
   7  -1  -610953.90  633.67
   7   1  -610562.13  651.11
  -7   1   611160.68  611.94
   7   1  -611347.67  648.49
   7  -1  -7 2120.28   75.81
  -7  -1   7 2034.50   73.20
   7  -1  -7 2095.16   76.87
   7   1  -7 2086.06   83.60
  -7   1   7 2116.00   70.57
   7   1  -7 2056.72   75.65
   7  -1  -8  117.40    9.03
  -7  -1   8   94.34    9.48
   7  -1  -8  113.35    7.49
   7   1  -8  106.01    7.81
  -7   1   8  110.44    8.44
   7   1  -8  117.49    9.21
   7  -1  -9    2.70    4.03
  -7  -1   9    8.30    8.28
   7  -1  -9   -2.99    6.79
   7   1  -9   11.70    4.44
  -7   1   9   -3.51    4.53
   7   1  -9   -0.36    4.61
  -7  -1  10 1573.73   61.85
   7  -1 -10 1790.77   70.67
   7  -1 -10 1701.87   56.48
   7   1 -10 1757.41   75.79
   7   1 -10 1611.60   55.48
  -7   1  10 1617.74   76.12
  -7  -1  11   75.74    9.87
   7  -1 -11   69.98    7.67
   7  -1 -11   81.31    6.73
   7   1 -11   75.64    7.97
   7   1 -11   86.63    8.06
  -7   1  11   71.89    9.21
  -7  -1  12  124.23   21.59
   7  -1 -12  129.42    9.94
   7  -1 -12  124.25    8.22
   7   1 -12  135.83    9.31
   7   1 -12  137.87   16.04
  -7  -1  13   36.06   10.08
   7  -1 -13   25.98    7.07
   7  -1 -13   36.31    5.34
   7   1 -13   26.27    7.45
   7   1 -13   45.65    6.28
  -7  -1  14  736.32   41.57
   7  -1 -14  810.93   45.99
   7  -1 -14  753.23   25.28
   7   1 -14  773.03   28.06
   7   1 -14  760.53   33.39
  -7  -1  15  593.82   36.77
   7  -1 -15  522.82   39.25
   7  -1 -15  576.83   26.86
   7   1 -15  573.79   29.08
   7   1 -15  558.77   21.97
   7  -1 -16   19.10    7.32
   7  -1 -16   16.38   12.98
   7   1 -16   15.61    8.53
   7   1 -16   10.67    8.63
   7  -1 -17   24.85    5.01
   7  -1 -17   36.14   10.13
   7   1 -17   27.35    9.33
   7   1 -17   24.45    9.67
   7  -1 -18 5095.18  210.69
   7  -1 -18 4725.09  280.16
   7   1 -18 4704.85  210.61
   7   1 -18 4970.93  251.20
   7  -1 -19    4.06    6.12
   7  -1 -19   -9.93   14.31
   7   1 -19   20.13    8.96
   7   1 -19    4.62    4.79
   7  -1 -20   58.89   22.02
   7  -1 -20   58.57    5.48
   7   1 -20   47.41   13.74
   7   1 -20   57.06   10.98
   7  -1 -21    2.02    9.20
   7   1 -21    0.50    9.33
   7   1 -21    2.22    4.31
   7  -1 -22  713.52   48.76
   7   1 -22  826.15   49.67
   7  -1 -23   83.25   17.24
   7  -1 -23   53.53   29.82
   7   1 -23   91.48   17.12
   7  -1 -24   24.91   11.91
   7  -1 -24  -11.55   22.17
   7   1 -24   -3.30   11.73
  -7  -3 -18  208.54   31.41
  -7   3 -18  190.66   24.78
  -7  -3 -17    8.81   13.84
  -7  -3 -17   18.82    8.55
  -7   3 -17   -1.86    6.84
  -7   3 -17   13.63    6.35
  -7   3 -17   17.22   17.33
  -7  -3 -16  376.87   37.88
  -7   3 -16  359.66   42.96
  -7   3 -16  408.13   20.49
  -7   3 -16  392.23   20.16
  -7  -3 -15    5.47   13.07
  -7   3 -15   20.30   14.47
  -7   3 -15   11.26   10.18
  -7   3 -15   21.82   10.38
  -7  -3 -14 1101.65   68.86
  -7   3 -14 1035.95   70.20
  -7   3 -14 1114.45   42.34
  -7   3 -14 1164.32   45.43
  -7  -3 -13   57.25   13.72
  -7   3 -13   48.72    6.94
  -7   3 -13   45.53   15.58
  -7   3 -13   61.58    8.03
  -7  -3 -12   19.55   10.83
  -7   3 -12   40.54   12.11
  -7   3 -12   24.50    5.34
  -7   3 -12   29.27   10.31
  -7  -3 -11   22.68    9.63
  -7   3 -11   19.38    9.03
  -7   3 -11   13.46    7.21
  -7   3 -11   15.41    9.22
   7   3  11   16.13    6.26
  -7  -3 -10  840.46   62.07
  -7   3 -10  848.23   31.62
  -7   3 -10  906.03   27.63
  -7   3 -10  845.52   30.37
   7   3  10  838.14   33.64
  -7  -3  -9   46.86   11.01
  -7   3  -9   66.61    7.31
  -7   3  -9   60.22    5.16
  -7   3  -9   52.91    6.26
   7   3   9   72.59    9.00
   7   3   9   57.07    7.90
  -7  -3  -8 1213.61   53.12
  -7   3  -8 1144.46   41.23
  -7   3  -8 1159.58   39.02
  -7   3  -8 1215.62   45.26
   7   3   8 1153.69   44.75
   7   3   8 1141.93   41.18
  -7  -3  -7  265.74   25.53
  -7   3  -7  245.60   12.41
  -7   3  -7  247.13    9.20
  -7   3  -7  233.94    7.67
   7   3   7  213.29   14.09
   7   3   7  223.24   18.23
  -7  -3  -6  480.35   22.09
  -7   3  -6  461.97   18.93
  -7   3  -6  497.91   12.03
  -7   3  -6  546.72   19.25
   7   3   6  488.41   26.34
   7   3   6  476.83   22.49
  -7  -3  -5   11.66    6.14
  -7   3  -5   13.36    2.53
  -7   3  -5   19.34    5.26
  -7   3  -5   11.53    3.68
   7   3   5   21.94    8.02
   7   3   5   11.20    9.32
  -7  -3  -4 3132.63  143.52
   7  -3   4 2945.55  126.76
  -7   3  -4 2993.10  114.32
  -7   3  -4 3282.55   92.79
  -7   3  -4 3282.28  100.71
   7   3   4 2926.59  121.13
  -7  -3  -3   42.79    6.77
   7  -3   3   42.85    8.21
  -7   3  -3   52.17    3.30
  -7   3  -3   42.13    6.73
   7   3   3   64.21    5.89
   7   3   3   50.51    7.81
   7  -3   2 2372.54   97.93
  -7  -3  -2 2491.73   90.10
  -7   3  -2 2459.12   88.20
   7   3   2 2321.20   91.74
  -7   3  -2 2603.58   61.31
   7   3   2 2523.95   84.35
   7  -3   1 1193.90   47.23
  -7  -3  -1 1187.73   52.10
  -7   3  -1 1239.54   43.03
   7   3   1 1169.52   43.99
  -7   3  -1 1226.10   22.34
   7   3   1 1272.97   38.36
  -7  -3   0   80.64   12.09
   7  -3   0   87.51    9.44
  -7   3   0   88.47    2.01
   7   3   0   94.08    6.64
   7   3   0   98.55    8.83
  -7   3   0   98.32   12.99
  -7  -3   1  555.75   21.15
   7  -3  -1  544.53    8.87
   7  -3  -1  519.05   22.48
   7   3  -1  506.00   23.07
   7   3  -1  576.91   18.43
  -7   3   1  563.30    9.38
  -7   3   1  598.27   21.79
  -7  -3   2 1318.27   44.22
   7  -3  -2 1391.84   66.81
   7  -3  -2 1359.47   28.59
  -7   3   2 1454.84   47.63
   7   3  -2 1297.87   49.90
  -7   3   2 1345.59   28.99
   7   3  -2 1403.79   41.88
  -7  -3   3 1289.94   43.99
   7  -3  -3 1244.24   46.72
   7  -3  -3 1229.28   26.19
  -7   3   3 1262.86   30.37
   7   3  -3 1260.47   47.89
   7   3  -3 1301.47   39.13
  -7   3   3 1330.37   56.46
   7  -3  -4  770.08   16.53
  -7  -3   4  759.71   37.25
   7  -3  -4  756.20   29.30
  -7   3   4  778.43   17.08
  -7   3   4  768.81   26.16
   7   3  -4  795.93   32.26
   7   3  -4  849.48   34.91
  -7  -3   5  101.91    9.06
   7  -3  -5   98.37   14.20
   7  -3  -5  105.24    4.61
  -7   3   5  106.71   11.98
   7   3  -5  105.86    8.20
  -7  -3   6 1836.16   68.10
   7  -3  -6 1875.28   65.95
   7  -3  -6 1865.67   51.33
  -7   3   6 1875.77   59.71
   7   3  -6 1920.42   63.84
  -7  -3   7  972.56   37.59
   7  -3  -7  960.62   33.74
   7  -3  -7  984.85   26.68
  -7   3   7  964.93   29.47
   7   3  -7 1021.48   35.10
   7  -3  -8  396.03   18.96
  -7  -3   8  441.20   20.85
   7  -3  -8  413.43   16.92
   7   3  -8  475.97   27.30
  -7   3   8  404.82   20.46
  -7  -3   9    4.80    6.46
   7  -3  -9   13.94    4.07
   7  -3  -9    7.27    4.70
  -7   3   9    7.43    3.93
   7   3  -9   15.21    5.34
  -7  -3  10 3714.47  194.71
   7  -3 -10 3494.19  129.81
   7  -3 -10 3446.06  145.96
   7   3 -10 3307.57  130.43
  -7  -3  11    9.28    7.47
   7  -3 -11    7.46    6.48
   7  -3 -11    9.68    7.34
   7   3 -11   -2.70    5.49
  -7  -3  12  296.63   22.85
   7  -3 -12  290.48   18.01
   7  -3 -12  303.13   14.82
   7   3 -12  317.02   17.81
  -7  -3  13 1177.36   59.86
   7  -3 -13 1134.78   42.94
   7  -3 -13 1167.60   36.24
   7   3 -13 1203.74   48.34
  -7  -3  14 3770.77  201.47
   7  -3 -14 3822.48  166.20
   7  -3 -14 3902.78  146.68
   7   3 -14 4022.63  211.68
  -7  -3  15  119.19   17.71
   7  -3 -15  118.75   12.15
   7  -3 -15  110.81    6.94
   7   3 -15  142.39   13.85
  -7  -3  16  359.53   32.13
   7  -3 -16  355.61   22.67
   7  -3 -16  411.15   18.34
   7   3 -16  377.82   23.39
  -7  -3  17   96.42   19.38
   7  -3 -17   68.31    5.26
   7  -3 -17   61.24   10.85
   7   3 -17   69.17   12.01
  -7  -3  18 1317.62   92.24
   7  -3 -18 1404.45   45.41
   7  -3 -18 1333.43   60.89
   7   3 -18 1458.48   67.98
   7  -3 -19    4.35    4.11
   7  -3 -19   -3.44   14.52
   7  -3 -19   30.19    8.37
   7   3 -19    9.53    9.36
   7  -3 -20   70.26   20.16
   7  -3 -20   41.68   20.86
   7   3 -20   57.73   13.63
   7  -3 -21   23.54   18.01
   7  -3 -21   37.34   10.04
   7   3 -21   -5.26    7.40
   7   3 -21   37.08   11.14
   7  -3 -22  288.51   42.52
   7  -3 -22  270.56   25.48
   7   3 -22  288.49   25.73
   7   3 -22  265.49   18.32
   7  -3 -23  270.87   44.51
   7  -3 -23  288.32   26.91
   7   3 -23  272.90   28.28
   7  -3 -24   10.56   10.72
   7  -3 -24   -7.52   18.07
   7   3 -24   -1.47   11.30
  -7  -5 -17   67.14   27.82
  -7   5 -17    1.28   12.15
  -7   5 -17    0.00    8.29
  -7   5 -17   49.23    7.87
  -7  -5 -16  250.53   49.91
  -7   5 -16  245.69   15.56
  -7   5 -16  198.51   20.26
  -7  -5 -15   18.05   26.52
  -7   5 -15   39.46    9.95
  -7   5 -15   35.88    7.23
  -7  -5 -14  457.97   60.23
  -7   5 -14  451.21   21.79
  -7   5 -14  449.50   37.32
  -7   5 -14  437.51   27.80
  -7  -5 -13   59.13   15.75
  -7   5 -13   54.18    9.89
  -7   5 -13   44.32   14.07
  -7   5 -13   27.89   12.99
  -7  -5 -12  740.11   49.68
  -7   5 -12  698.32   39.77
  -7   5 -12  773.89   32.49
  -7   5 -12  723.53   32.42
   7   5  12  737.67   29.68
  -7  -5 -11   68.42   14.23
  -7   5 -11   60.59    8.96
  -7   5 -11   67.18   11.63
  -7   5 -11   80.35    9.26
   7   5  11   43.65   11.09
   7   5  11   60.77    7.90
  -7  -5 -10 1220.65   64.64
  -7   5 -10 1214.88   49.60
  -7   5 -10 1245.11   41.52
  -7   5 -10 1263.26   45.81
   7   5  10 1218.23   48.10
   7   5  10 1452.89   60.83
  -7  -5  -9   -6.03   13.17
  -7   5  -9    4.32    8.78
  -7   5  -9    0.46    3.43
  -7   5  -9   -1.14    4.40
   7   5   9    3.18    5.08
   7   5   9    3.30    5.96
  -7  -5  -8 1777.24   85.76
  -7   5  -8 1790.44   87.09
  -7   5  -8 1823.60   54.34
  -7   5  -8 1786.59   56.33
   7   5   8 1718.68   68.54
   7   5   8 1699.13   67.86
  -7  -5  -7  133.10   15.20
  -7   5  -7  137.99   11.05
  -7   5  -7  127.23    5.37
  -7   5  -7  118.00    4.67
   7   5   7  127.61   10.96
   7   5   7  100.35   10.40
  -7  -5  -6 2681.79  121.75
  -7   5  -6 2640.57   81.73
  -7   5  -6 2613.98  103.71
  -7   5  -6 2817.49   83.30
   7   5   6 2464.99  102.63
   7   5   6 2436.35  116.01
  -7  -5  -5  105.88   21.04
  -7   5  -5  111.53    4.36
  -7   5  -5  110.78   10.24
  -7   5  -5  113.37    3.33
   7   5   5  116.94   16.53
   7   5   5   83.71    9.42
  -7  -5  -4 1470.01   60.95
  -7   5  -4 1375.82   51.42
  -7   5  -4 1443.88   28.10
  -7   5  -4 1539.93   28.83
   7   5   4 1393.45   50.42
   7   5   4 1299.58   52.71
  -7  -5  -3  113.81   10.88
  -7   5  -3  112.94    9.46
   7   5   3  128.26    9.04
   7   5   3  102.18   10.03
  -7  -5  -2 3193.61  155.96
  -7   5  -2 3401.15  131.48
   7   5   2 3138.48  131.29
   7   5   2 3366.62  143.99
  -7  -5  -1   -5.97    8.59
  -7   5  -1    4.62    7.72
   7   5   1   -3.96    5.14
   7   5   1    4.84    7.53
  -7  -5   0  858.05   47.71
  -7   5   0  939.69   33.35
   7   5   0  869.94   37.22
   7   5   0  959.98   32.53
  -7  -5   1  585.55   33.44
   7  -5  -1  475.68   23.75
   7   5  -1  529.62   20.17
  -7   5   1  480.33   20.37
  -7  -5   2 3000.65  142.59
   7  -5  -2 2892.22  120.53
  -7   5   2 3054.22  113.41
   7   5  -2 3108.12  113.37
  -7  -5   3  146.07   18.23
   7  -5  -3  153.20   11.40
   7  -5  -3  148.80    3.90
   7  -5  -3  152.90    4.15
   7   5  -3  160.57   10.29
  -7   5   3  166.37   16.55
  -7  -5   4  314.43   26.82
   7  -5  -4  326.55   25.72
   7  -5  -4  342.20    9.46
   7  -5  -4  372.42    7.83
   7   5  -4  383.82   16.40
  -7   5   4  371.27   15.44
  -7  -5   5   37.42   12.29
   7  -5  -5   38.17    2.95
   7  -5  -5   52.30    7.19
   7  -5  -5   42.44    3.22
   7   5  -5   47.03    7.06
  -7   5   5   44.57    5.93
  -7  -5   6 3594.93  156.69
   7  -5  -6 3759.91  154.02
   7  -5  -6 3601.82  118.22
   7  -5  -6 3695.01  137.98
   7   5  -6 3715.93  147.48
  -7   5   6 4011.80  149.91
  -7  -5   7 1052.60   63.79
   7  -5  -7 1120.38   37.41
   7  -5  -7 1369.32   41.47
   7  -5  -7 1145.69   41.88
   7   5  -7 1259.73   45.28
  -7   5   7 1193.77   48.60
   7  -5  -8  468.06   14.90
  -7  -5   8  502.55   41.31
   7  -5  -8  599.38   20.95
   7  -5  -8  494.98   19.97
   7   5  -8  511.12   21.85
  -7   5   8  521.13   17.31
  -7  -5   9  437.93   26.76
   7  -5  -9  438.08   17.28
   7  -5  -9  440.70   14.91
   7  -5  -9  485.30   20.32
   7   5  -9  464.16   21.90
  -7   5   9  436.13   14.61
  -7  -5  10 5987.92  326.21
   7  -5 -10 6201.76  276.59
   7  -5 -10 5825.71  267.41
   7  -5 -10 6336.41  308.11
   7   5 -10 6167.01  298.81
  -7   5  10 5698.83  248.29
   7  -5 -11  141.99    9.31
  -7  -5  11  147.49   17.67
   7  -5 -11  151.71   13.33
   7  -5 -11  146.67    8.88
   7   5 -11  169.71   13.22
  -7   5  11  162.85    7.48
  -7  -5  12  366.46   27.96
   7  -5 -12  368.97   14.01
   7  -5 -12  427.97   25.18
   7  -5 -12  348.62   16.94
   7   5 -12  375.36   21.78
  -7  -5  13   61.05   14.24
   7  -5 -13   62.32   12.75
   7  -5 -13   64.00    8.40
   7  -5 -13   64.47    9.24
   7   5 -13   62.58   10.55
  -7  -5  14 4116.84  236.22
   7  -5 -14 4350.39  167.95
   7  -5 -14 4779.53  250.74
   7  -5 -14 4340.32  195.19
   7   5 -14 4308.44  205.38
  -7  -5  15 1795.24  102.75
   7  -5 -15 1958.65   59.30
   7  -5 -15 2037.90  106.17
   7  -5 -15 1949.18   80.04
   7   5 -15 1807.42   80.32
  -7  -5  16   81.97   18.46
   7  -5 -16   76.85   11.22
   7  -5 -16   72.56   26.82
   7   5 -16   70.99   19.60
  -7  -5  17  516.42   44.30
   7  -5 -17  479.31   26.00
   7  -5 -17  472.22   36.65
   7   5 -17  507.96   30.57
  -7  -5  18  530.14   46.99
   7  -5 -18  494.02   42.84
   7  -5 -18  512.74   28.60
   7   5 -18  538.83   33.04
  -7  -5  19   53.56   22.42
   7  -5 -19   61.93   12.32
   7  -5 -19   62.94   19.04
   7   5 -19   79.57   13.98
  -7  -5  20   17.36   14.04
   7  -5 -20    6.91   12.75
   7  -5 -20    7.33   12.26
   7   5 -20  -12.45    8.82
   7  -5 -21  358.69   27.74
   7  -5 -21  350.56   42.53
   7   5 -21  381.94   31.48
   7  -5 -22  354.93   27.52
   7  -5 -22  287.86   65.85
   7   5 -22  311.43   30.31
   7  -5 -23   39.84   13.92
   7  -5 -23   26.12   22.63
   7   5 -23   39.90   14.69
  -7  -7 -16  557.21   56.98
  -7   7 -16  557.12   33.81
  -7   7 -16  643.28   28.02
  -7  -7 -15    4.85   14.71
  -7   7 -15   17.61    7.57
  -7   7 -15    6.47    5.61
  -7  -7 -14  210.88   29.79
  -7   7 -14  217.07   11.87
  -7   7 -14  184.24   24.11
  -7   7 -14  183.42   15.18
  -7   7 -13   52.97    7.97
  -7   7 -13   46.52    8.84
  -7   7 -13   34.42    5.95
   7   7  13   38.53    7.46
  -7  -7 -12 1051.51   72.17
  -7   7 -12 1054.94   41.99
  -7   7 -12 1005.43   43.88
  -7   7 -12  945.00   35.78
   7   7  12 1169.13   56.11
   7   7  12 1032.66   39.04
  -7  -7 -11   52.11   16.14
  -7   7 -11   52.76    7.75
  -7   7 -11   31.45    8.39
  -7   7 -11   35.02    5.75
   7   7  11   11.37   11.75
   7   7  11   45.43   16.06
  -7  -7 -10  906.29   57.94
  -7   7 -10  888.07   25.12
  -7   7 -10  784.34   35.92
  -7   7 -10  836.47   26.39
   7   7  10  785.62   39.49
   7   7  10  791.78   46.60
  -7  -7  -9   -4.03   14.37
  -7   7  -9   16.44    9.31
  -7   7  -9    3.46    3.77
  -7   7  -9   -0.50    2.97
   7   7   9   -3.25    6.01
   7   7   9   -9.45    8.18
  -7  -7  -8  553.82   37.11
  -7   7  -8  581.93   28.24
  -7   7  -8  541.75   16.37
  -7   7  -8  531.82   13.97
   7   7   8  560.05   35.79
   7   7   8  610.41   40.91
  -7  -7  -7  177.01   20.69
  -7   7  -7  215.17    8.27
  -7   7  -7  211.50   15.62
   7   7   7  215.18   15.64
   7   7   7  168.02   21.04
  -7  -7  -6 1733.12  116.51
  -7   7  -6 1970.71   51.21
  -7   7  -6 1936.05   48.28
  -7   7  -6 1936.03   79.72
   7   7   6 1871.59   75.83
   7   7   6 1709.85   91.63
  -7  -7  -5  327.04   25.61
  -7   7  -5  385.07    5.98
  -7   7  -5  396.14   20.81
  -7   7  -5  390.80    6.44
   7   7   5  371.74   20.59
   7   7   5  338.95   19.44
  -7  -7  -4   95.24   14.27
  -7   7  -4  134.01   11.02
   7   7   4  104.93   10.74
   7   7   4   90.98   10.68
  -7  -7  -3  526.07   29.99
  -7   7  -3  553.69   25.29
   7   7   3  509.85   25.55
   7   7   3  515.31   24.26
  -7  -7  -2 2019.62   90.08
  -7   7  -2 2070.79   81.71
   7   7   2 2122.57   90.97
   7   7   2 1970.05   98.00
  -7  -7  -1  434.32   25.46
  -7   7  -1  437.77   21.00
   7   7   1  385.85   31.53
  -7  -7   0 1114.13   73.06
  -7   7   0 1093.29   42.25
  -7  -7   1 2437.97  112.24
  -7   7   1 2548.53  119.28
   7   7  -1 2741.62  130.71
  -7  -7   2 6960.86  375.53
  -7   7   2 6498.11  319.00
   7   7  -2 6808.30  373.12
   7  -7  -3  811.35   16.56
  -7  -7   3  809.83   40.26
   7  -7  -3  905.36   19.06
   7   7  -3  834.48   49.33
  -7   7   3  803.05   31.16
   7  -7  -4 1636.38   39.54
  -7  -7   4 1640.98   72.67
   7  -7  -4 1559.79   36.01
   7   7  -4 1521.28   58.09
  -7   7   4 1516.75   53.40
   7  -7  -5   12.26    2.79
  -7  -7   5   30.89    8.49
   7  -7  -5   15.32    2.27
  -7   7   5    9.65    5.21
   7   7  -5   10.59    6.41
   7  -7  -6 3151.14  110.74
  -7  -7   6 3198.18  149.47
   7  -7  -6 3579.16  121.63
   7   7  -6 3351.73  137.95
  -7   7   6 3263.86  122.96
  -7  -7   7  235.02   18.80
   7  -7  -7  222.85    9.85
   7  -7  -7  224.63   11.46
  -7   7   7  236.33   11.38
   7   7  -7  225.13   15.09
  -7  -7   8   42.72   17.42
   7  -7  -8   41.04    5.62
   7  -7  -8   34.35    4.38
  -7   7   8   46.57    5.50
   7   7  -8   52.59   14.13
  -7  -7   9  421.02   41.15
   7  -7  -9  384.61   16.61
   7  -7  -9  397.55   13.88
  -7   7   9  399.74   14.71
   7   7  -9  413.61   22.39
  -7  -7  10  761.60   44.29
   7  -7 -10  770.20   41.74
   7  -7 -10  787.90   26.10
  -7   7  10  818.93   24.91
   7   7 -10  761.04   34.65
   7  -7 -11  132.96   17.93
  -7  -7  11  107.08   16.44
   7  -7 -11   88.04    7.56
   7   7 -11  112.11   12.18
  -7   7  11   96.54    6.27
   7  -7 -12   34.38   10.72
  -7  -7  12   51.38   13.14
   7  -7 -12   40.30    9.51
   7   7 -12   35.31   10.78
  -7   7  12   46.46    4.65
   7  -7 -13  459.77   28.96
  -7  -7  13  492.09   54.00
   7  -7 -13  503.76   31.73
  -7   7  13  480.48   14.81
   7   7 -13  521.82   29.51
  -7  -7  14  502.88   41.59
   7  -7 -14  571.22   34.52
   7  -7 -14  617.77   27.65
   7   7 -14  579.91   47.04
  -7  -7  15  925.15   68.61
   7  -7 -15 1014.21   44.05
   7  -7 -15  923.84   52.95
   7   7 -15  964.12   47.85
  -7  -7  16   27.96   17.15
   7  -7 -16   40.02    9.17
   7  -7 -16   36.44   13.03
   7   7 -16   44.55   11.65
  -7  -7  17   34.33   16.83
   7  -7 -17   28.55    9.13
   7  -7 -17   24.43   14.13
   7   7 -17   38.72   11.38
  -7  -7  18  991.15  115.09
   7  -7 -18  954.62   66.79
   7  -7 -18 1011.34   48.36
   7   7 -18 1054.53   78.73
  -7  -7  19   12.65   15.65
   7  -7 -19    7.43   21.58
   7  -7 -19   12.33   14.25
   7   7 -19    6.29    9.92
  -7  -7  20   84.39   38.93
   7  -7 -20   67.15   13.93
   7  -7 -20   36.41   32.59
   7   7 -20   62.62   15.52
  -7  -7  21  268.48   46.26
   7  -7 -21  317.76   27.45
   7  -7 -21  303.99   40.25
   7   7 -21  338.30   27.40
   7  -7 -22 1105.97   63.28
   7  -7 -22  999.34   89.82
   7   7 -22 1047.25   62.36
  -7  -9 -15   74.09   26.29
  -7  -9 -14   92.49   25.86
  -7  -9 -13    6.20   13.79
  -7   9 -13    2.55    4.90
  -7   9 -13    4.45    6.57
   7   9  13   -7.39    9.99
  -7  -9 -12  730.67   91.28
  -7   9 -12  744.85   37.50
  -7   9 -12  800.29   25.63
  -7   9 -12  610.88   24.74
   7   9  12  646.47   29.86
   7   9  12  786.19   69.07
  -7  -9 -11 1497.29  104.91
  -7   9 -11 1526.36   72.49
  -7   9 -11 1749.46   53.71
  -7   9 -11 1454.04   50.59
   7   9  11 1496.06   76.68
   7   9  11 1588.85   67.70
  -7  -9 -10  990.07   72.37
  -7   9 -10 1009.03   48.37
  -7   9 -10 1008.45   28.24
  -7   9 -10  972.71   29.79
   7   9  10  939.68   48.46
   7   9  10  932.80   42.78
  -7  -9  -9   54.74   19.14
  -7   9  -9   50.48   11.80
  -7   9  -9   71.38    4.55
  -7   9  -9   74.21    7.51
   7   9   9   56.19   10.71
   7   9   9   71.04   11.86
  -7  -9  -8  431.50   58.25
  -7   9  -8  475.87   41.16
  -7   9  -8  456.02   10.98
  -7   9  -8  448.23   11.50
   7   9   8  399.62   25.69
   7   9   8  460.50   25.41
  -7  -9  -7  583.58   41.75
  -7   9  -7  649.12   16.07
  -7   9  -7  611.89   13.23
  -7   9  -7  560.21   44.01
   7   9   7  528.09   30.91
   7   9   7  605.68   31.09
  -7  -9  -6 1005.39   59.79
  -7   9  -6 1102.85   22.54
  -7   9  -6 1099.13   23.20
  -7   9  -6  971.98   45.23
   7   9   6 1019.19   63.02
   7   9   6 1102.82   49.46
  -7  -9  -5   42.77   13.66
  -7   9  -5   50.16    9.91
   7   9   5   60.30   10.49
   7   9   5   43.13   16.79
  -7  -9  -4   -4.28    9.04
  -7   9  -4    0.48    6.95
   7   9   4   -4.94    6.98
   7   9   4   -9.73    7.58
  -7  -9  -3  168.30   18.61
  -7   9  -3  166.77   14.51
   7   9   3  161.68   14.39
  -7  -9  -2   66.32   20.60
  -7   9  -2   61.02    9.70
   7   9   2   33.33   16.52
  -7  -9  -1  254.50   23.34
  -7   9  -1  282.28   17.88
   7   9   1  308.70   19.15
  -7  -9   0 1559.39   79.31
  -7   9   0 1616.86   84.17
   7   9   0 1647.65   68.34
  -7  -9   1  852.72   66.59
  -7   9   1  686.13   45.96
   7   9  -1  721.21   34.46
   7  -9  -2 4046.13  124.94
  -7  -9   2 4150.33  217.36
   7  -9  -2 4144.52  132.53
  -7   9   2 4219.32  185.06
   7   9  -2 4456.64  198.52
   7  -9  -3  684.51   14.12
  -7  -9   3  654.25   39.69
   7  -9  -3  692.80   15.02
  -7   9   3  675.84   29.64
   7  -9  -4 2296.05   75.03
  -7  -9   4 2293.86  113.64
  -7   9   4 2283.76   88.53
  -7  -9   5 1017.81   58.74
   7  -9  -5 1229.86   42.03
  -7   9   5 1086.38   54.06
   7   9  -5 1111.97   50.07
  -7  -9   6 1088.79   87.76
   7  -9  -6 1279.34   39.13
   7   9  -6 1246.82   52.23
  -7   9   6 1152.35   43.02
  -7  -9   7  806.98   47.14
   7  -9  -7  949.07   30.72
   7   9  -7  923.35   41.70
  -7   9   7  874.40   30.98
  -7  -9   8  279.08   24.43
   7  -9  -8  297.95   14.07
   7  -9  -8  280.99   10.99
  -7   9   8  281.29   12.98
   7   9  -8  259.11   19.72
  -7  -9   9  129.93   18.03
   7  -9  -9  117.68   15.95
   7  -9  -9  126.66    7.98
  -7   9   9  128.31   12.75
   7   9  -9  113.03   13.96
  -7  -9  10  748.66   67.02
   7  -9 -10  740.23   24.72
   7  -9 -10  708.52   31.46
  -7   9  10  714.77   23.42
   7   9 -10  809.42   55.52
  -7  -9  11  118.50   20.18
   7  -9 -11  146.16   14.57
   7  -9 -11  145.23    9.69
  -7   9  11  150.41    8.78
   7   9 -11  155.94   16.57
   7  -9 -12   56.70    7.91
  -7  -9  12   60.53   16.16
   7  -9 -12   79.35   17.65
   7   9 -12   68.77   19.67
  -7   9  12   58.03    5.75
  -7  -9  13   97.54   21.19
   7  -9 -13  107.11   15.87
   7  -9 -13  102.51   14.11
  -7   9  13  100.43    6.30
   7   9 -13   80.27   13.68
   7  -9 -14 1979.36   78.83
  -7  -9  14 1923.32  120.66
   7  -9 -14 1848.16   95.40
   7   9 -14 1954.21   90.99
  -7   9  14 1920.48   60.34
  -7  -9  15   47.08   19.84
   7  -9 -15   76.80   13.90
   7  -9 -15   52.39    9.64
   7   9 -15   78.32   21.10
  -7  -9  16   37.10   19.39
   7  -9 -16   43.97    9.68
   7  -9 -16   53.24   15.03
   7   9 -16   58.75   13.07
  -7  -9  17  195.45   32.84
   7  -9 -17  202.98   17.17
   7  -9 -17  183.49   26.07
   7   9 -17  238.77   21.67
  -7  -9  18  808.06   72.58
   7  -9 -18  771.14   59.54
   7  -9 -18  825.70   61.37
   7   9 -18  899.18   50.55
  -7  -9  19    5.89   16.97
   7  -9 -19   11.47   14.34
   7  -9 -19   16.14    9.45
   7   9 -19   10.66   11.11
  -7  -9  20   82.25   29.33
   7  -9 -20   89.12   25.73
   7  -9 -20  158.84   17.21
   7   9 -20   82.59   30.19
  -7  -9  21   10.58   36.02
   7  -9 -21   24.97   18.83
   7  -9 -21   38.06   12.43
   7   9 -21   16.13   21.56
  -7 -11 -14  461.97   60.98
   7  11  14  562.25   44.53
  -7 -11 -13   14.95   22.90
   7  11  13   58.50   15.84
  -7 -11 -12  321.23   41.83
   7  11  12  317.62   27.59
   7  11  12  296.93   20.24
  -7 -11 -11  457.21   75.57
  -7  11 -11  494.17   48.26
   7  11  11  453.33   32.81
   7  11  11  436.87   25.26
  -7 -11 -10  339.22   38.93
  -7  11 -10  343.44   25.19
   7  11  10  355.88   34.48
   7  11  10  339.80   27.18
  -7 -11  -9   64.95   21.70
  -7  11  -9   85.64   13.43
   7  11   9   71.02   22.77
   7  11   9   81.82   19.72
  -7 -11  -8  971.49   73.76
  -7  11  -8 1001.39   31.12
  -7  11  -8 1099.86   25.97
  -7  11  -8 1035.60   52.44
   7  11   8  920.87   51.84
   7  11   8 1022.56   50.66
  -7 -11  -7  677.14   56.23
  -7  11  -7  683.77   18.70
  -7  11  -7  742.52   18.21
  -7  11  -7  686.76   37.65
   7  11   7  623.17   38.36
   7  11   7  676.18   37.69
  -7 -11  -6  878.39   62.26
  -7  11  -6  836.85   18.46
  -7  11  -6  833.86   15.70
  -7  11  -6  845.70   41.82
   7  11   6  948.96   67.82
   7  11   6  836.86   46.01
  -7 -11  -5  167.70   37.95
  -7  11  -5  131.23   15.83
   7  11   5  150.18   16.95
  -7 -11  -4  538.28   47.19
  -7  11  -4  559.30   31.13
   7  11   4  578.70   33.60
  -7 -11  -3  809.53   56.18
  -7  11  -3  912.55   42.47
   7  11   3  921.82   64.08
  -7 -11  -2 1335.47   79.13
  -7  11  -2 1460.70   62.02
   7  11   2 1416.82   67.58
  -7 -11  -1    0.12   19.34
  -7  11  -1    7.17    7.82
   7  11   1   29.52    8.59
  -7 -11   0  379.87   32.03
   7 -11   0  407.20    8.64
   7  11   0  431.47   27.07
  -7  11   0  401.57   23.63
   7 -11  -1  170.05    6.97
  -7  11   1  177.93   14.76
   7 -11  -2 2203.20   68.89
   7  11  -2 2426.32  107.36
  -7  11   2 2236.46   94.16
  -7 -11   3    5.05    9.15
   7 -11  -3    3.07    2.68
  -7  11   3   -2.64    6.10
   7  11  -3    8.49    7.71
  -7 -11   4  121.90   18.69
   7 -11  -4  109.06    6.66
  -7  11   4   89.23   17.07
   7 -11  -5  798.23   25.42
  -7 -11   5  697.98   73.73
  -7  11   5  794.18   33.94
  -7 -11   6  414.88   35.66
   7 -11  -6  450.82   25.55
  -7  11   6  424.23   21.12
   7  11  -6  461.97   27.81
  -7 -11   7  662.77   44.56
   7 -11  -7  711.40   37.64
  -7  11   7  736.15   40.52
   7  11  -7  630.60   53.66
  -7 -11   8  211.03   26.82
   7 -11  -8  272.68   14.68
   7  11  -8  209.68   20.76
  -7  11   8  224.45   13.72
  -7 -11   9 1044.72  104.92
   7 -11  -9 1368.82   57.22
   7  11  -9 1263.41   63.48
  -7  11   9 1264.70   58.18
  -7 -11  10 2078.85  131.88
   7 -11 -10 2243.34   99.57
   7  11 -10 2204.72  104.23
  -7  11  10 2141.81   79.65
  -7 -11  11  663.96   54.03
   7 -11 -11  658.00   35.58
   7  11 -11  639.14   37.90
  -7  11  11  644.61   23.28
  -7 -11  12  247.80   49.23
   7 -11 -12  260.15   31.97
   7  11 -12  208.24   21.69
   7 -11 -13  190.17   20.60
  -7 -11  13  217.48   29.94
   7 -11 -13  202.02   14.38
  -7  11  13  178.44   14.39
   7  11 -13  199.00   32.32
   7 -11 -14 1938.28   82.10
  -7 -11  14 1882.72  126.56
   7 -11 -14 1905.95  103.69
   7  11 -14 2055.46  101.23
  -7  11  14 2052.55   80.21
   7 -11 -15   13.35    7.25
  -7 -11  15   17.43   23.40
   7 -11 -15   12.95   11.77
   7  11 -15   14.23   10.35
  -7  11  15    6.18    3.66
   7 -11 -16  100.10   19.40
  -7 -11  16   92.60   23.80
   7 -11 -16   93.66   30.73
   7  11 -16  114.43   26.07
  -7  11  16   81.90    5.54
  -7 -11  17  565.44   58.47
   7 -11 -17  605.16   74.16
   7 -11 -17  604.88   32.39
   7  11 -17  603.63   38.55
  -7 -11  18  136.68   31.50
   7 -11 -18  143.40   16.63
   7 -11 -18  146.47   42.52
   7  11 -18  175.38   19.42
  -7 -11  19   45.49   23.69
   7 -11 -19   57.01   20.84
   7 -11 -19   69.14   12.52
   7  11 -19   34.46   13.79
  -7 -11  20   37.18   24.40
   7 -11 -20   35.26   20.72
   7 -11 -20  -11.71   21.40
   7  11 -20   61.44   13.67
  -7 -13 -12  290.69   45.83
   7  13  12  316.80   30.47
  -7 -13 -11  106.49   27.01
   7  13  11   70.95   13.56
   7  13  11   95.16   27.26
  -7 -13 -10   66.80   34.72
  -7  13 -10   42.03   12.50
   7  13  10   43.17   18.64
   7  13  10   63.55   14.49
  -7 -13  -9  -10.35   16.20
  -7  13  -9   36.58    9.96
   7  13   9    1.66   10.49
   7  13   9    1.02    8.91
  -7 -13  -8  309.35   40.87
  -7  13  -8  316.86   25.88
   7  13   8  293.39   26.92
   7  13   8  297.68   24.75
  -7 -13  -7  184.20   33.08
  -7  13  -7  175.56   31.65
   7  13   7  182.08   21.50
   7  13   7  216.03   20.94
  -7 -13  -6  249.68   34.73
  -7  13  -6  265.60   38.86
  -7 -13  -5   29.06   16.28
  -7  13  -5   21.50   18.29
   7  13   5   16.21   11.34
  -7 -13  -4  384.67   65.00
  -7  13  -4  376.81    6.71
  -7  13  -4  405.06   28.93
   7  13   4  348.24   31.28
   7 -13   3 1704.62   38.99
  -7 -13  -3 1677.84  114.40
  -7  13  -3 1633.74   36.16
   7  13   3 1681.91   85.45
  -7  13  -3 1776.28   84.66
  -7 -13  -2  419.54   67.48
   7 -13   2  419.72   11.62
  -7  13  -2  414.68    8.44
  -7  13  -2  477.73   28.82
   7  13   2  433.73   29.60
  -7 -13  -1  422.83   41.43
   7 -13   1  396.87   12.66
  -7  13  -1  407.03   11.27
   7  13   1  440.83   30.79
  -7  13  -1  407.54   27.37
  -7 -13   0  410.73   67.19
   7 -13   0  418.13   15.42
  -7  13   0  408.15   38.92
   7  13   0  382.75   29.81
  -7 -13   1  666.77   55.40
   7 -13  -1  599.43   22.81
  -7  13   1  646.18   47.18
   7  13  -1  728.71   38.90
   7 -13  -2 1278.00   39.09
  -7  13   2 1136.70   51.29
   7 -13  -3    9.71    4.42
  -7  13   3    8.17    7.02
  -7 -13   4    5.49   14.15
   7 -13  -4   11.57    7.60
  -7  13   4   10.99    6.70
   7 -13  -5  451.49   19.22
  -7  13   5  479.88   24.74
   7 -13  -6  377.10   26.57
  -7  13   6  386.80   32.52
   7  13  -6  416.16   26.93
  -7 -13   7   -5.08   11.80
   7 -13  -7   -0.10    9.32
   7  13  -7  -11.34   14.10
  -7  13   7   -1.80    6.13
  -7 -13   8  659.82   58.38
   7 -13  -8  730.74   35.28
   7  13  -8  741.75   42.13
  -7  13   8  721.46   31.20
  -7 -13   9  456.59   49.35
   7 -13  -9  537.69   30.19
   7  13  -9  485.69   33.62
  -7  13   9  567.64   23.86
  -7 -13  10  778.54   61.99
   7 -13 -10  849.36   43.41
   7  13 -10  811.07   45.57
  -7  13  10  786.18   31.78
  -7 -13  11   88.43   23.61
   7 -13 -11   92.83   15.14
   7  13 -11   97.17   25.05
  -7  13  11  102.61    9.21
  -7 -13  12  123.34   26.64
   7 -13 -12  144.72   18.60
   7  13 -12  150.81   17.95
  -7  13  12  143.70   15.20
  -7 -13  13   23.33   20.48
   7 -13 -13   46.12   13.86
  -7  13  13   39.80    9.86
   7  13 -13   54.72   12.92
  -7 -13  14  649.04   97.13
   7 -13 -14  800.53   54.91
   7  13 -14  789.25   47.35
  -7  13  14  757.77   27.14
   7 -13 -15  426.71   58.47
  -7 -13  15  409.36   47.36
   7 -13 -15  424.10   24.80
   7  13 -15  436.28   32.87
  -7  13  15  421.68   22.24
  -7 -13  16  101.64   26.61
   7 -13 -16   83.96   21.31
   7 -13 -16  124.40   13.48
   7  13 -16   71.75   16.53
  -7 -13  17  103.88   27.50
   7 -13 -17  123.70   22.85
   7 -13 -17   92.84   14.65
   7  13 -17   76.86   27.80
  -7 -13  18  109.76   31.05
   7 -13 -18  100.81   25.34
   7 -13 -18   80.50   24.90
   7  13 -18  126.91   19.14
  -7 -15  -9    2.57   32.39
   7  15   9    9.37   11.56
   7  15   9   13.43   10.28
  -7 -15  -8    2.01   18.83
  -7  15  -8   18.30   17.03
   7  15   8   19.65   11.35
   7  15   8   -0.07   11.31
  -7 -15  -7  202.53   40.04
  -7  15  -7  222.48   38.61
   7  15   7  199.14   24.36
  -7 -15  -6  174.76   59.72
  -7  15  -6  249.73   25.59
   7  15   6  221.57   24.45
  -7 -15  -5   -8.66   15.45
  -7  15  -5   16.73   10.13
   7  15   5   -4.51   10.13
  -7 -15  -4  -11.35   16.66
  -7  15  -4   -7.18   11.21
   7  15   4  -16.41   19.41
  -7 -15  -3 1225.83  144.27
  -7  15  -3 1374.21   76.48
   7  15   3 1390.21   77.53
  -7 -15  -2  308.09   44.92
  -7  15  -2  362.56   29.03
   7  15   2  332.13   31.23
   7 -15   1  660.76   28.72
  -7 -15  -1  547.06   91.30
  -7  15  -1  666.63   39.30
   7  15   1  647.91   44.29
  -7 -15   0  397.98   46.18
   7 -15   0  393.39   22.08
  -7  15   0  379.54   15.66
  -7  15   0  361.28   27.74
   7  15   0  440.73   32.40
  -7 -15   1  200.53   58.46
   7 -15  -1  245.29   19.42
  -7  15   1  304.20   11.14
  -7  15   1  278.57   22.49
   7  15  -1  293.36   27.08
  -7 -15   2  596.65   60.49
   7 -15  -2  677.78   27.06
  -7  15   2  679.34   56.54
  -7  15   2  781.55   24.34
   7  15  -2  733.36   46.11
   7 -15  -3   80.59    8.39
  -7  15   3   77.75   12.29
   7 -15  -4  154.03   17.99
  -7  15   4  141.10   14.93
   7 -15  -5  469.47   33.43
  -7  15   5  493.06   26.31
   7  15  -5  466.38   52.87
   7 -15  -6  411.34   23.61
  -7  15   6  391.24   23.04
   7  15  -6  430.06   32.45
   7 -15  -7   20.76    8.76
  -7 -15   7   24.74   16.00
  -7  15   7    3.89   13.04
   7  15  -7   30.83   11.17
   7 -15  -8   39.75   15.48
  -7 -15   8   30.67   18.15
  -7  15   8   21.73    8.31
   7  15  -8   39.54   11.98
  -7 -15   9  314.13   38.72
   7 -15  -9  292.68   22.95
   7  15  -9  283.92   41.83
  -7  15   9  309.89   18.56
  -7 -15  10  137.22   27.99
   7 -15 -10  123.29   17.09
  -7  15  10  130.65   11.50
   7  15 -10  143.29   19.35
  -7 -15  11   66.97   46.41
   7 -15 -11  127.72   30.35
   7  15 -11  152.71   31.83
  -7  15  11  180.45   19.10
  -7 -15  12  -17.10   15.65
   7 -15 -12   -2.85   10.88
   7  15 -12   -4.08    9.71
  -7  15  12   10.74    5.55
  -7 -15  13  171.95   35.78
   7 -15 -13  155.99   42.34
  -7  15  13  212.70   13.21
   7  15 -13  232.07   22.38
  -7 -15  14  159.81   33.02
   7 -15 -14  157.37   26.30
   7  15 -14  172.60   33.05
  -7 -15  15  130.88   34.82
   7 -15 -15  132.93   27.10
   7  15 -15  189.14   21.68
  -7 -17  -5   16.19   32.11
  -7  17  -5    6.49   12.53
   7  17   5   17.12   13.13
  -7 -17  -4  102.44   31.99
  -7  17  -4   88.05   19.54
   7  17   4  123.98   20.79
  -7 -17  -3  347.92   49.93
  -7  17  -3  330.34   31.25
   7  17   3  313.11   32.69
  -7 -17  -2  249.53   45.56
  -7  17  -2  255.97   26.06
   7  17   2  253.80   28.19
  -7 -17  -1   12.63   18.34
  -7  17  -1    6.29   10.73
   7  17   1    8.79   11.94
  -7 -17   0  131.68   52.28
  -7  17   0  161.26   20.86
   7  17   0  193.42   21.68
  -7 -17   1  126.74   30.91
  -7  17   1  155.77   18.79
   7  17  -1  140.01   21.27
  -7 -17   2   70.13   43.83
  -7  17   2   99.62   24.64
   7  17  -2   85.12   17.47
  -7 -17   3  109.07   25.98
   7 -17  -3   74.59   10.84
  -7  17   3   89.80   22.52
   7 -17  -4  163.32   15.02
  -7  17   4  147.44   17.16
   7 -17  -5  712.12   39.26
  -7  17   5  707.05   39.45
   7  17  -5  766.76   49.46
  -7 -17   6  535.18   56.87
   7 -17  -6  485.22   30.69
  -7  17   6  465.49   29.67
   7  17  -6  559.59   40.48
  -7 -17   7  955.61   87.55
   7 -17  -7 1032.25   54.58
  -7  17   7 1040.61   69.71
   7  17  -7 1122.37   66.19
   7 -17  -8   12.70    8.48
  -7 -17   8    0.65   16.78
  -7  17   8    6.76    7.12
   7  17  -8  -29.40   11.05
  -7 -17   9  442.23   51.69
   7 -17  -9  399.99   32.57
  -7  17   9  465.83   27.17
   7  17  -9  450.33   54.16
  -7 -17  10  290.53   44.86
   7 -17 -10  301.56   43.44
  -7  17  10  292.74   29.32
   7  17 -10  266.71   28.06
  -7 -17  11   50.84   42.21
   7 -17 -11   49.30   16.95
  -7  17  11   73.56    9.97
   7  17 -11   54.69   15.87
  -8   0 -17   -2.45    6.93
  -8   0 -17   35.40   18.15
  -8   0 -16  229.87   15.15
  -8   0 -16  179.02   37.69
  -8   0 -16  152.48   12.42
  -8   0 -15   -5.47   15.16
  -8   0 -15    0.47    5.06
  -8   0 -15    2.66    5.68
  -8   0 -14 1712.77   87.28
  -8   0 -14 1586.38  112.70
  -8   0 -14 1779.74   67.16
  -8   0 -13   -7.69    7.50
  -8   0 -13    6.69    7.49
  -8   0 -13    1.92    5.23
  -8   0 -12 1225.65   59.34
  -8   0 -12 1325.08   47.62
  -8   0 -11    0.17    6.51
  -8   0 -11   -2.22    4.47
  -8   0 -10    4.53    6.68
  -8   0 -10    9.52    4.79
  -8   0  -9   -2.73    4.32
  -8   0  -9    3.94    8.79
   8   0   9   -1.06    6.78
  -8   0  -8 2098.60   89.09
  -8   0  -8 2037.99   76.32
   8   0   8 2076.74   91.93
  -8   0  -7    0.02    6.55
  -8   0  -7    0.21    6.54
   8   0   7   -0.18    6.39
  -8   0  -6  137.12    8.80
  -8   0  -6  145.31   14.58
   8   0   6  162.47    8.59
   8   0   6  123.09   13.50
  -8   0  -5    2.30    3.46
  -8   0  -5    3.18    6.58
   8   0   5   -6.42    5.96
   8   0   5   -0.18    3.00
  -8   0  -4 4453.55  207.86
  -8   0  -4 4640.16  182.42
   8   0   4 4769.69  227.46
   8   0   4 4474.47  168.52
  -8   0  -3   -2.76    4.11
  -8   0  -3    1.08    2.93
   8   0   3    8.35    8.88
   8   0   3   -0.17    2.39
  -8   0  -2   94.79    7.88
  -8   0  -2   92.44    8.52
   8   0   2   98.33    7.44
   8   0   2  102.10   10.53
  -8   0  -1   -0.16    4.08
  -8   0  -1    1.71    2.65
   8   0   1   -2.08    2.68
   8   0   1    1.78    5.45
  -8   0   0 4526.68  186.13
  -8   0   0 4588.05  181.01
   8   0   0 4465.53  203.77
   8   0   0 4537.40  162.12
  -8   0   1    2.97    3.00
  -8   0   1   -5.04    7.44
   8   0  -1    2.77    2.34
   8   0  -1   -2.05    5.52
  -8   0   2 2698.14   96.91
  -8   0   2 2505.86   77.88
   8   0  -2 2357.19   69.98
   8   0  -2 2427.63   98.33
  -8   0   3    4.56    3.02
  -8   0   3   -2.78    4.79
   8   0  -3   -1.56    2.57
  -8   0   413298.52  816.99
   8   0  -412629.48  821.04
   8   0  -412869.61  745.71
  -8   0   5   10.65    4.35
   8   0  -5    9.96    6.63
   8   0  -5    8.23    3.56
  -8   0   6  223.48   11.14
   8   0  -6  184.20   22.06
   8   0  -6  242.13   10.07
  -8   0   7   -1.03    4.33
   8   0  -7    2.78    3.73
   8   0  -7   -0.02    5.14
  -8   0   8 8488.37  475.54
   8   0  -8 8264.12  447.56
   8   0  -8 8336.56  414.04
  -8   0   9    1.61    4.84
   8   0  -9    2.62    4.96
   8   0  -9   -0.37    4.05
  -8   0  10  721.34   29.29
   8   0 -10  740.89   33.95
   8   0 -10  691.59   37.75
  -8   0  11    7.38   10.51
   8   0 -11    5.54    4.78
   8   0 -11    4.47    4.77
  -8   0  12  326.31   21.74
   8   0 -12  350.59   16.81
   8   0 -12  357.77   15.78
  -8   0  13    6.24    6.93
   8   0 -13   -1.22    4.98
   8   0 -13   -1.40    4.28
  -8   0  14    5.55    8.68
   8   0 -14   14.80    6.37
   8   0 -14    4.93    5.01
   8   0 -15    1.32    6.23
   8   0 -15    1.85    4.59
   8   0 -16 2326.00  100.44
   8   0 -16 2177.57   97.63
   8   0 -17   -3.61    6.87
   8   0 -17    1.98    7.40
   8   0 -18 1581.83   73.15
   8   0 -18 1598.28   57.92
   8   0 -19   -6.34    8.09
   8   0 -19   -0.95    4.71
   8   0 -20 2103.93   90.63
   8   0 -20 1843.05   95.33
   8   0 -21    2.25    4.91
   8   0 -21   15.68    9.75
   8   0 -22  380.57   32.21
   8   0 -23    2.37   10.10
   8   0 -24  725.46   50.75
  -8  -2 -17   34.02   16.85
  -8  -2 -17   38.99   17.01
  -8   2 -17   49.39    7.95
  -8   2 -17    0.95   14.56
  -8   2 -17   42.14   14.56
  -8  -2 -16  495.25   44.09
  -8  -2 -16  519.90   29.94
  -8   2 -16  539.34   26.36
  -8   2 -16  563.30   35.29
  -8   2 -16  534.05   38.39
  -8  -2 -15   57.96   16.84
  -8   2 -15   63.28    8.26
  -8   2 -15   66.14   13.76
  -8   2 -15   55.40   12.64
  -8  -2 -14   52.18   16.21
  -8   2 -14   60.83    8.55
  -8   2 -14   68.24    8.73
  -8   2 -14   73.06   11.96
  -8  -2 -13  396.11   47.13
  -8   2 -13  428.30   30.01
  -8   2 -13  452.67   19.52
  -8   2 -13  378.80   24.70
  -8  -2 -12 1020.24   75.95
  -8   2 -12 1021.84   45.09
  -8   2 -12 1041.69   40.77
  -8   2 -12 1017.37   47.05
  -8  -2 -11    3.59    7.99
  -8   2 -11    9.42    6.07
  -8   2 -11    0.59    5.27
  -8   2 -11    7.17    4.20
  -8  -2 -10   12.70    8.48
  -8   2 -10   19.09    5.89
  -8   2 -10   15.60    6.71
  -8   2 -10    6.10    9.08
   8   2  10   22.41   12.37
  -8  -2  -9   76.87   10.98
  -8   2  -9   58.47    7.29
  -8   2  -9   73.72    8.01
  -8   2  -9   69.29    5.97
   8   2   9   77.38   10.80
  -8  -2  -8 1809.49   76.82
  -8   2  -8 1713.76   80.06
  -8   2  -8 1741.70   71.96
   8   2   8 1717.27   75.40
   8   2   8 1895.34   67.98
  -8  -2  -7 1685.71   67.66
  -8   2  -7 1605.69   74.38
  -8   2  -7 1660.44   52.36
   8   2   7 1628.46   70.80
   8   2   7 1498.25   52.70
  -8  -2  -6  657.00   26.87
   8  -2   6  680.50   34.54
  -8   2  -6  653.60   37.33
   8   2   6  687.37   47.68
   8   2   6  632.00   22.13
  -8   2  -6  707.80   20.65
  -8  -2  -5  622.74   36.13
   8  -2   5  610.93   47.59
  -8   2  -5  727.24   37.57
   8   2   5  644.03   21.85
   8   2   5  670.27   31.91
  -8   2  -5  696.69   18.90
  -8  -2  -4 2926.44  112.16
   8  -2   4 3152.99  141.70
  -8   2  -4 3004.17  135.43
  -8   2  -4 3073.17   94.32
   8   2   4 2928.79  126.80
   8   2   4 3083.47  108.58
  -8  -2  -3   76.61    6.94
   8  -2   3   79.27   16.54
  -8   2  -3   74.83   12.31
   8   2   3   75.45    5.92
   8   2   3   78.96   14.82
  -8   2  -3   61.89    3.39
   8  -2   2   84.23    3.13
  -8  -2  -2   89.88    7.17
   8  -2   2   96.89   11.06
  -8   2  -2   90.00    3.32
   8   2   2   76.54    6.13
   8   2   2   80.81    9.75
  -8   2  -2   81.52    8.23
   8  -2   1  303.21    6.24
  -8  -2  -1  311.73   12.96
   8  -2   1  331.33   26.57
  -8   2  -1  314.81    6.66
   8   2   1  309.29   17.50
   8   2   1  342.22   17.05
  -8   2  -1  335.88   15.28
  -8  -2   0 2054.12   81.56
   8  -2   0 1957.70   81.43
   8  -2   0 2136.85   55.19
  -8   2   0 2052.48   54.83
   8   2   0 2037.39   81.87
  -8   2   0 2080.04   73.43
   8   2   0 2199.64   68.30
   8  -2  -1  446.90   11.30
  -8  -2   1  453.14   23.01
   8  -2  -1  416.40   22.12
  -8   2   1  421.22   17.76
   8   2  -1  430.26   22.09
   8   2  -1  447.58   20.39
  -8   2   1  440.22    9.16
  -8  -2   2    5.58    4.15
   8  -2  -2    2.15    1.58
   8  -2  -2    1.22    5.65
  -8   2   2   -0.68    1.78
   8   2  -2    6.36    5.66
  -8   2   2    3.05    4.38
   8   2  -2    1.92    3.22
  -8  -2   3    7.97    4.59
   8  -2  -3    7.60    6.22
   8  -2  -3    6.80    2.13
  -8   2   3    5.35    5.18
   8   2  -3   11.28    5.97
   8   2  -3   -8.20    6.23
  -8   2   3    9.34    3.47
  -8  -2   4 3777.36  152.73
   8  -2  -4 4346.84  155.02
   8  -2  -4 3939.30  197.60
  -8   2   4 4153.41  185.98
  -8   2   4 3867.64  140.70
   8   2  -4 4095.05  154.74
   8   2  -4 3740.92  167.08
  -8  -2   5 2174.52   95.33
   8  -2  -5 2177.36   85.52
   8  -2  -5 2273.12   73.55
  -8   2   5 2163.65   72.79
   8   2  -5 2298.28   76.99
  -8   2   5 2306.25   79.71
   8   2  -5 2187.40  108.79
  -8  -2   6  765.86   40.59
   8  -2  -6  820.18   31.86
   8  -2  -6  748.91   19.96
  -8   2   6  794.50   23.21
   8   2  -6  900.26   38.67
  -8   2   6  820.52   37.72
   8   2  -6  789.19   32.87
  -8  -2   7   -5.79    9.08
   8  -2  -7   10.35    5.71
   8  -2  -7   14.08    3.49
  -8   2   7    8.60    4.89
   8   2  -7    1.00    8.01
  -8   2   7    1.54    3.82
   8   2  -7    9.80    6.10
   8  -2  -8 4475.12  172.03
  -8  -2   8 4320.17  218.73
   8  -2  -8 4356.98  212.02
  -8   2   8 4150.11  187.60
   8   2  -8 4240.22  216.01
   8   2  -8 4775.56  217.68
  -8  -2   9  335.64   18.35
   8  -2  -9  377.99   13.83
   8  -2  -9  359.21   16.65
  -8   2   9  336.51   15.72
   8   2  -9  362.11   16.05
   8   2  -9  353.88   18.64
   8  -2 -10  303.48   12.66
  -8  -2  10  286.08   19.20
   8  -2 -10  265.08   13.81
  -8   2  10  269.74   14.58
   8   2 -10  288.16   16.15
   8   2 -10  250.89   13.46
  -8  -2  11   22.44    9.79
   8  -2 -11   49.54    6.31
   8  -2 -11   28.45    9.95
   8   2 -11   49.02    6.86
   8   2 -11   33.96    7.83
  -8  -2  12 2255.17  103.22
   8  -2 -12 2263.29   82.37
   8  -2 -12 2126.18   78.12
   8   2 -12 2291.85   86.81
   8   2 -12 2170.02   86.40
  -8  -2  13    7.46    8.98
   8  -2 -13    3.42    5.94
   8  -2 -13   14.47    4.88
   8   2 -13   10.22    6.73
   8   2 -13    8.20    6.65
  -8  -2  14  312.98   38.80
   8  -2 -14  281.99   18.06
   8  -2 -14  311.69   14.20
   8   2 -14  349.81   30.06
   8   2 -14  345.53   19.33
  -8  -2  15  110.75   17.67
   8  -2 -15  120.50   20.03
   8  -2 -15  121.79    8.72
   8   2 -15  135.39   12.30
   8   2 -15  133.31   13.30
  -8  -2  16 1946.09  113.12
   8  -2 -16 2184.11   89.91
   8  -2 -16 2240.05  121.15
   8   2 -16 2143.45   92.44
   8   2 -16 2277.44   94.88
  -8  -2  17   19.48   15.76
   8  -2 -17   40.48    5.97
   8  -2 -17   39.39   15.05
   8   2 -17   47.39   10.46
   8   2 -17   38.30    8.66
   8  -2 -18  297.73   12.94
   8  -2 -18  257.21   32.48
   8   2 -18  315.71   23.08
   8   2 -18  276.10   18.28
   8  -2 -19  165.22   27.27
   8  -2 -19  160.96   14.07
   8   2 -19  185.91   18.75
   8   2 -19  176.44   21.39
   8  -2 -20  999.78   75.82
   8  -2 -20 1007.28   31.88
   8   2 -20  974.48   55.76
   8   2 -20 1024.78   43.49
   8  -2 -21  142.21   17.71
   8   2 -21  148.82   18.53
   8   2 -21  113.24   11.90
   8  -2 -22   -1.55   26.11
   8  -2 -22   85.62   15.90
   8   2 -22  103.01   16.11
   8   2 -22   69.40   16.06
   8  -2 -23   -0.39   10.21
   8  -2 -23  -12.13   19.26
   8   2 -23   15.32   10.81
   8  -2 -24  914.57   94.09
   8  -2 -24  805.05   55.01
   8   2 -24  783.36   56.42
  -8  -4 -16  879.05   69.80
  -8   4 -16  943.48   41.88
  -8   4 -16  866.69   69.07
  -8   4 -16  932.37   39.38
  -8  -4 -15   -8.97   12.40
  -8   4 -15   13.33   12.39
  -8   4 -15    5.52    5.41
  -8   4 -15    1.58   10.24
  -8  -4 -14    3.18   11.86
  -8   4 -14    6.51   11.49
  -8   4 -14    6.66    8.11
  -8   4 -14    3.74    6.33
  -8  -4 -13   32.72   12.67
  -8   4 -13   25.30   11.92
  -8   4 -13    9.79    6.95
  -8   4 -13   17.90    5.42
  -8  -4 -12 1321.86   79.73
  -8   4 -12 1429.50   72.69
  -8   4 -12 1388.36   46.17
  -8   4 -12 1354.69   53.95
   8   4  12 1386.80   60.49
  -8  -4 -11  -13.41   14.47
  -8   4 -11   -5.33    9.07
  -8   4 -11   -2.67    7.56
  -8   4 -11   -6.54    3.69
   8   4  11    9.22    6.64
  -8  -4 -10  496.00   33.19
  -8   4 -10  532.68   24.09
  -8   4 -10  504.03   19.55
  -8   4 -10  546.84   23.36
   8   4  10  503.64   26.53
   8   4  10  544.91   28.81
  -8  -4  -9   84.77   13.43
  -8   4  -9   73.06    9.16
  -8   4  -9   61.10    6.31
  -8   4  -9   83.01    8.21
   8   4   9   77.15   11.17
   8   4   9  101.00   15.38
  -8  -4  -8 2118.91   99.53
  -8   4  -8 2121.01   84.70
  -8   4  -8 2236.50   71.27
  -8   4  -8 2108.30   70.82
   8   4   8 2146.39   92.78
   8   4   8 2035.70   81.07
  -8  -4  -7  271.42   19.83
  -8   4  -7  278.84   15.58
  -8   4  -7  268.15   13.13
  -8   4  -7  243.09    7.47
   8   4   7  240.29   27.58
   8   4   7  226.54   14.01
  -8  -4  -6 2900.48  130.32
  -8   4  -6 2779.44  114.59
  -8   4  -6 2951.88   96.68
  -8   4  -6 2760.50   80.58
   8   4   6 2648.34  104.52
   8   4   6 2921.72  130.47
  -8  -4  -5   15.08    6.09
  -8   4  -5    1.62    1.75
  -8   4  -5    0.39    5.34
  -8   4  -5   -1.98    2.59
   8   4   5   -2.73    4.55
   8   4   5   -1.89    5.65
  -8  -4  -4 5656.56  322.43
  -8   4  -4 6533.17  246.86
  -8   4  -4 6034.14  294.82
  -8   4  -4 6443.93  241.46
   8   4   4 6346.42  333.06
   8   4   4 6164.86  290.78
   8  -4   3   70.16   11.64
  -8  -4  -3   47.66    8.91
  -8   4  -3   67.99    2.09
  -8   4  -3   58.70    1.85
   8   4   3   81.46    7.00
   8   4   3   66.74   10.74
  -8   4  -3   69.84    8.46
  -8  -4  -2   41.63    7.32
   8  -4   2   47.57   10.12
   8   4   2   41.11    8.44
  -8   4  -2   41.24    7.50
   8   4   2   42.13    6.52
  -8  -4  -1 1237.38   45.68
   8  -4   1 1233.25   75.62
  -8   4  -1 1237.97   45.37
   8   4   1 1343.40   44.25
   8   4   1 1133.64   63.06
  -8  -4   0 1610.39   58.68
   8  -4   0 1660.32   70.32
   8   4   0 1716.18   56.40
  -8   4   0 1595.46   58.05
   8   4   0 1500.60   61.64
  -8  -4   1  191.53   12.25
   8  -4  -1  179.09   15.82
   8   4  -1  204.36   16.34
   8   4  -1  182.81   13.65
  -8  -4   2  365.11   16.49
   8  -4  -2  354.26   29.01
   8  -4  -2  346.68    4.72
   8   4  -2  329.71   19.64
   8   4  -2  373.99   14.69
  -8   4   2  361.25   16.50
  -8  -4   3  200.40   12.69
   8  -4  -3  188.14   13.59
   8  -4  -3  187.69    5.01
   8   4  -3  215.54   10.86
   8   4  -3  194.70   15.08
  -8   4   3  192.75   11.63
  -8  -4   4 1694.23   64.70
   8  -4  -4 1574.28   63.06
   8  -4  -4 1894.32   49.23
   8   4  -4 1783.72   60.82
   8   4  -4 1681.28   70.34
  -8   4   4 1713.25   72.76
  -8  -4   5  134.46   10.91
   8  -4  -5  153.15   11.25
   8  -4  -5  163.65    7.57
   8   4  -5  143.20   10.29
   8   4  -5  132.25   14.92
  -8   4   5  135.24    9.25
  -8  -4   6   40.62    7.92
   8  -4  -6   27.22   12.12
   8  -4  -6   42.73    3.37
  -8   4   6   36.14    6.02
   8   4  -6   57.49    7.12
  -8  -4   7   48.41    8.65
   8  -4  -7   43.64    7.88
   8  -4  -7   51.17    4.12
  -8   4   7   58.21    6.54
   8   4  -7   49.32    7.53
  -8  -4   8 7093.08  384.52
   8  -4  -8 6842.41  348.08
   8  -4  -8 6892.05  308.16
  -8   4   8 6984.96  354.36
   8   4  -8 6759.93  332.11
  -8  -4   9    3.58    7.10
   8  -4  -9    1.99    4.84
   8  -4  -9    6.47    5.52
  -8   4   9   -0.42    4.02
   8   4  -9   -3.04    5.30
   8  -4 -10   62.87    6.46
  -8  -4  10   75.45   18.89
   8  -4 -10   68.02    7.72
   8   4 -10   74.25    9.37
  -8   4  10   60.65    6.43
  -8  -4  11  492.80   30.05
   8  -4 -11  524.62   20.39
   8  -4 -11  462.05   17.69
   8   4 -11  512.80   24.38
  -8  -4  12 4073.88  208.10
   8  -4 -12 3845.70  161.39
   8  -4 -12 3945.10  184.34
   8   4 -12 4108.04  181.69
  -8  -4  13  354.56   29.62
   8  -4 -13  385.64   16.35
   8  -4 -13  382.83   27.41
   8   4 -13  366.36   21.98
  -8  -4  14  208.32   22.80
   8  -4 -14  192.37   16.69
   8  -4 -14  228.88   14.84
   8   4 -14  197.19   17.33
  -8  -4  15   52.75   15.02
   8  -4 -15   39.48    9.15
   8  -4 -15   54.11    9.19
   8   4 -15   50.99   10.17
  -8  -4  16 1206.32  105.21
   8  -4 -16 1268.09   40.35
   8  -4 -16 1371.03   57.14
   8   4 -16 1357.91   82.17
  -8  -4  17   24.39   13.87
   8  -4 -17    4.56   12.65
   8  -4 -17   20.87    7.81
   8  -4 -17    8.48    6.56
   8   4 -17   19.11    9.31
  -8  -4  18  130.92   46.09
   8  -4 -18  183.74    8.95
   8  -4 -18  205.20   28.91
   8  -4 -18  245.86   26.12
   8   4 -18  226.01   19.27
  -8  -4  19  229.54   31.98
   8  -4 -19  203.98    8.44
   8  -4 -19  248.70   32.24
   8  -4 -19  177.87   28.81
   8   4 -19  210.96   20.70
   8  -4 -20  127.67   28.95
   8  -4 -20  127.00   26.44
   8   4 -20  161.95   19.31
   8  -4 -21  205.66   21.68
   8  -4 -21  283.23   58.79
   8   4 -21  267.10   25.45
   8  -4 -22   -4.67   14.76
   8  -4 -22   14.90    9.36
   8   4 -22    9.65   10.34
   8   4 -22   -4.15    7.70
   8  -4 -23    2.34   16.50
   8  -4 -23   -1.49   10.24
   8   4 -23   16.33   11.13
   8   4 -23    4.55    7.90
  -8  -6 -15   95.21   37.24
  -8   6 -15   78.77   12.82
  -8   6 -15  110.83    9.41
  -8  -6 -14   24.50   15.60
  -8   6 -14   26.53    8.18
  -8   6 -14   22.64    5.89
  -8  -6 -13   13.35   11.31
  -8   6 -13    3.88    5.98
  -8   6 -13   -4.32    4.26
  -8   6 -13   -1.06    5.58
   8   6  13   -5.58    9.77
  -8  -6 -12  737.18   51.91
  -8   6 -12  685.07   46.63
  -8   6 -12  710.29   23.24
  -8   6 -12  672.34   27.18
   8   6  12  754.61   48.78
  -8  -6 -11   23.38   13.05
  -8   6 -11   20.29    4.44
  -8   6 -11   19.94    5.33
  -8   6 -11    9.24    7.58
   8   6  11   23.25   12.22
   8   6  11   31.57    9.57
  -8  -6 -10  261.34   41.56
  -8   6 -10  274.86   14.08
  -8   6 -10  239.90   16.90
  -8   6 -10  263.46   11.09
   8   6  10  267.43   27.85
   8   6  10  244.58   17.98
  -8  -6  -9  120.49   17.12
  -8   6  -9  123.86   11.88
  -8   6  -9  120.95    8.31
  -8   6  -9  118.62    9.85
   8   6   9  104.74   20.22
   8   6   9  106.49   19.40
  -8  -6  -8  756.03   45.11
  -8   6  -8  792.06   36.02
  -8   6  -8  799.31   18.71
  -8   6  -8  758.09   24.95
   8   6   8  754.27   35.04
   8   6   8  786.06   37.77
  -8  -6  -7  372.49   42.83
  -8   6  -7  390.41    8.75
  -8   6  -7  403.47   22.47
  -8   6  -7  393.02   12.35
   8   6   7  370.26   20.44
   8   6   7  369.70   22.75
  -8  -6  -6  156.07   16.88
  -8   6  -6  183.93   22.33
  -8   6  -6  162.10    4.75
  -8   6  -6  164.83    3.79
   8   6   6  157.80   15.19
   8   6   6  148.49   12.80
  -8  -6  -5   67.32   19.13
  -8   6  -5   64.93   16.30
   8   6   5   60.75   15.07
   8   6   5   82.35   17.45
  -8  -6  -4  928.75   45.92
  -8   6  -4  978.91   55.88
   8   6   4  949.47   52.27
   8   6   4  940.69   43.94
  -8  -6  -3  378.41   36.09
  -8   6  -3  386.01   32.28
   8   6   3  387.51   18.48
   8   6   3  368.62   22.56
  -8  -6  -2   81.51   12.21
  -8   6  -2   78.88   10.69
   8   6   2   94.10   11.67
   8   6   2   80.81    8.89
  -8  -6  -1  737.43   34.94
  -8   6  -1  705.91   30.21
   8   6   1  671.81   34.24
   8   6   1  674.43   27.81
  -8  -6   0 3620.81  168.56
  -8   6   0 3707.98  157.72
   8   6   0 3685.67  176.84
   8   6   0 3633.20  149.74
  -8  -6   1 1159.68   51.19
  -8   6   1 1122.21   43.00
   8   6  -1 1065.32   52.31
   8   6  -1 1085.97   41.30
  -8  -6   2  116.61   19.51
  -8   6   2  104.88   10.02
   8   6  -2   92.84    9.49
  -8  -6   3   80.20   21.15
  -8   6   3   91.20   15.40
   8   6  -3  117.01    9.32
  -8  -6   4 5180.55  255.85
   8  -6  -4 5070.60  249.76
   8  -6  -4 5378.93  186.69
   8  -6  -4 4934.18  165.06
   8   6  -4 4965.78  221.54
  -8   6   4 4728.35  211.01
  -8  -6   5   21.94    8.62
   8  -6  -5   23.25    7.59
   8  -6  -5   16.08    3.57
   8  -6  -5   20.37    3.84
   8   6  -5   17.95    6.44
  -8   6   5   12.13    5.54
  -8  -6   6   15.98    7.33
   8  -6  -6    5.32    3.68
   8  -6  -6    9.76    4.38
   8  -6  -6   15.12    5.98
   8   6  -6    3.32    5.99
  -8   6   6    5.22    4.92
  -8  -6   7   94.06   12.55
   8  -6  -7   84.73    6.99
   8  -6  -7   78.88    5.84
   8  -6  -7   60.14    9.51
   8   6  -7   73.59    9.69
  -8   6   7   92.86    7.64
   8  -6  -8 1293.52   51.34
  -8  -6   8 1388.72   65.30
   8  -6  -8 1428.48   56.11
   8  -6  -8 1423.41   40.05
   8   6  -8 1454.50   57.95
  -8   6   8 1334.42   44.89
  -8  -6   9   37.89   11.53
   8  -6  -9   47.09    7.10
   8  -6  -9   46.30    8.13
   8  -6  -9   47.66    6.48
   8   6  -9   39.83    9.46
  -8   6   9   48.39    5.71
  -8  -6  10    5.08   14.27
   8  -6 -10    6.24    4.90
   8  -6 -10   14.47    6.60
   8  -6 -10    8.05    5.21
   8   6 -10    6.60    6.55
  -8   6  10   -3.76    4.09
   8  -6 -11  473.30   20.29
  -8  -6  11  519.51   33.97
   8  -6 -11  484.32   23.17
   8  -6 -11  481.29   18.04
   8   6 -11  519.58   38.86
  -8   6  11  539.06   17.89
  -8  -6  12 1537.50   84.57
   8  -6 -12 1617.03   56.26
   8  -6 -12 1568.98   56.94
   8  -6 -12 1696.57   72.10
   8   6 -12 1755.87   75.35
  -8   6  12 1673.51   54.06
  -8  -6  13 1968.61  142.83
   8  -6 -13 1914.85   69.41
   8  -6 -13 2088.41   94.30
   8  -6 -13 2028.84   75.68
   8   6 -13 2233.42   96.30
  -8  -6  14  469.99   37.89
   8  -6 -14  460.67   30.24
   8  -6 -14  499.46   22.44
   8   6 -14  486.60   29.09
  -8  -6  15  357.07   37.60
   8  -6 -15  397.61   21.05
   8  -6 -15  360.58   28.55
   8   6 -15  391.17   25.78
  -8  -6  16 2024.26  172.00
   8  -6 -16 2113.87   89.06
   8  -6 -16 1901.98  104.53
   8   6 -16 2088.19   97.37
  -8  -6  17   55.38   18.98
   8  -6 -17   37.72    9.65
   8  -6 -17   51.75   14.91
   8   6 -17   25.97   19.47
  -8  -6  18  281.57   57.47
   8  -6 -18  253.12   31.66
   8  -6 -18  310.02   31.46
   8   6 -18  301.27   23.87
  -8  -6  19    6.12   15.06
   8  -6 -19   -5.88   13.26
   8  -6 -19    8.96   20.51
   8   6 -19    9.87    9.38
  -8  -6  20  793.16  113.83
   8  -6 -20  785.05   96.67
   8  -6 -20  852.20   46.91
   8   6 -20  896.74   52.45
  -8  -6  21    7.32   15.35
   8  -6 -21    3.32    8.86
   8  -6 -21    1.16   13.10
   8   6 -21   -6.53    9.36
   8  -6 -22  207.50   22.49
   8  -6 -22  257.55   35.01
   8   6 -22  178.33   24.45
   8  -6 -23   70.04   15.85
   8  -6 -23   46.57   25.65
   8   6 -23   55.96   16.92
  -8  -8 -15   51.06   20.81
  -8  -8 -14  434.23   46.38
  -8  -8 -13  112.97   36.92
   8   8  13   66.65   17.72
   8   8  13  116.22   17.79
  -8  -8 -12  876.70   71.24
  -8   8 -12  933.92   63.81
   8   8  12  890.16   43.17
   8   8  12  984.44   55.59
  -8  -8 -11    7.82   12.54
  -8   8 -11    2.18    6.21
  -8   8 -11   -7.87    7.06
  -8   8 -11    3.70    3.20
   8   8  11   -0.49    6.67
   8   8  11   -1.99    7.93
  -8  -8 -10  430.08   42.53
  -8   8 -10  485.26   18.42
  -8   8 -10  434.96   20.40
  -8   8 -10  438.54   26.60
   8   8  10  398.06   27.96
   8   8  10  469.58   26.61
  -8  -8  -9  383.84   57.05
  -8   8  -9  381.19   10.83
  -8   8  -9  381.78   13.05
  -8   8  -9  392.00   24.12
   8   8   9  362.06   24.48
   8   8   9  370.13   23.20
  -8  -8  -8 1556.52   91.31
  -8   8  -8 1650.67   39.78
  -8   8  -8 1482.01   67.66
  -8   8  -8 1554.95   38.54
   8   8   8 1540.73   71.37
   8   8   8 1349.49   64.06
  -8  -8  -7   53.02   14.71
  -8   8  -7   63.23    2.37
  -8   8  -7   57.02   10.96
  -8   8  -7   63.21    2.72
   8   8   7   56.82   16.48
   8   8   7   56.40   17.92
  -8  -8  -6  266.02   38.44
  -8   8  -6  283.62   19.34
   8   8   6  293.07   18.11
   8   8   6  283.03   21.09
  -8  -8  -5  244.82   24.70
  -8   8  -5  291.89   28.22
   8   8   5  307.56   19.43
   8   8   5  255.98   20.17
  -8  -8  -4  274.87   36.08
  -8   8  -4  273.69   29.68
   8   8   4  282.69   18.36
   8   8   4  233.98   20.13
  -8  -8  -3   82.03   13.67
  -8   8  -3   79.52   18.82
   8   8   3   95.39   20.09
   8   8   3   62.34   17.14
  -8  -8  -2   76.08   14.00
  -8   8  -2   52.88   18.41
   8   8   2   87.14   13.17
   8   8   2   74.57   10.33
  -8  -8  -1  715.35   40.44
  -8   8  -1  687.77   34.75
   8   8   1  767.32   33.81
  -8  -8   0 3863.43  200.85
  -8   8   0 4073.41  184.38
   8   8   0 4074.54  184.06
  -8   8   1  685.71   32.65
   8   8  -1  754.92   33.78
  -8   8   2  599.09   27.55
   8   8  -2  591.63   28.64
  -8  -8   3   82.47   13.27
  -8   8   3   77.23    9.91
  -8  -8   4 5333.49  296.53
   8  -8  -4 5449.22  192.90
   8  -8  -4 5808.06  209.82
  -8   8   4 5568.00  296.83
   8  -8  -5  718.34   20.12
  -8  -8   5  684.73   39.02
   8  -8  -5  700.62   21.84
   8   8  -5  712.59   35.08
  -8   8   5  705.41   29.24
  -8  -8   6  293.82   39.64
   8  -8  -6  332.05    9.14
   8  -8  -6  393.04   11.83
  -8   8   6  386.69   17.20
   8   8  -6  384.95   21.41
  -8  -8   7  191.44   19.40
   8  -8  -7  204.54   10.72
   8  -8  -7  207.68   13.90
  -8   8   7  182.93   11.80
   8   8  -7  197.26   15.85
  -8  -8   8  263.26   24.30
   8  -8  -8  290.32   12.96
   8  -8  -8  276.68   10.17
  -8   8   8  284.72   13.35
   8   8  -8  335.08   30.24
  -8  -8   9  380.62   30.93
   8  -8  -9  400.53   17.49
   8  -8  -9  448.64   15.05
  -8   8   9  397.80   16.68
   8   8  -9  461.85   25.38
  -8  -8  10  110.11   17.95
   8  -8 -10  116.72    9.94
   8  -8 -10  112.09    8.12
  -8   8  10  106.28   12.55
   8   8 -10  136.87   14.62
  -8  -8  11   79.88   17.61
   8  -8 -11  101.57   17.56
   8  -8 -11   93.75    7.87
  -8   8  11  105.25    7.26
   8   8 -11  113.31   14.21
   8  -8 -12  436.66   24.23
  -8  -8  12  408.87   34.57
   8  -8 -12  429.09   17.99
  -8   8  12  412.14   14.82
   8   8 -12  411.07   38.49
   8  -8 -13  363.18   16.95
  -8  -8  13  289.74   30.78
   8  -8 -13  319.12   22.52
   8   8 -13  320.34   22.84
  -8   8  13  332.73   13.07
   8  -8 -14  411.83   20.29
  -8  -8  14  357.38   60.12
   8  -8 -14  376.50   26.91
   8   8 -14  416.22   26.48
  -8   8  14  406.90   14.77
  -8  -8  15   -3.65   13.24
   8  -8 -15    6.98    6.40
   8  -8 -15    3.55    8.67
   8   8 -15    4.84    8.80
  -8  -8  16  888.06   70.38
   8  -8 -16  869.20   39.16
   8  -8 -16  839.32   51.74
   8   8 -16  989.72   51.04
  -8  -8  17   54.76   22.35
   8  -8 -17   76.21   17.81
   8  -8 -17   78.15   16.90
   8   8 -17   64.13   14.86
  -8  -8  18   66.01   23.99
   8  -8 -18   87.22   12.50
   8  -8 -18   53.16   18.85
   8   8 -18   84.06   26.26
  -8  -8  19  158.22   32.62
   8  -8 -19  160.80   17.48
   8  -8 -19  145.77   25.67
   8   8 -19  178.97   35.13
  -8  -8  20 1275.41  112.06
   8  -8 -20 1461.91   73.38
   8  -8 -20 1259.72   96.39
   8   8 -20 1449.69   81.93
  -8  -8  21  270.30   49.50
   8  -8 -21  325.99   26.78
   8  -8 -21  280.88   38.97
   8   8 -21  275.20   31.19
  -8  -8  22  208.16   48.14
   8  -8 -22  287.54   25.33
   8  -8 -22  182.76   39.63
   8   8 -22  237.34   29.58
  -8 -10 -13  244.44   42.35
   8  10  13  305.90   30.80
  -8 -10 -12  385.61   71.28
   8  10  12  378.84   24.13
   8  10  12  341.51   46.35
  -8 -10 -11  251.38   56.83
  -8  10 -11  318.29   37.25
   8  10  11  286.41   25.65
   8  10  11  264.08   21.04
  -8 -10 -10  246.73   31.55
  -8  10 -10  389.52   33.97
   8  10  10  152.35   21.33
   8  10  10  181.13   18.14
  -8 -10  -9  600.71   54.86
  -8  10  -9  673.23   39.91
   8  10   9  669.16   37.70
   8  10   9  681.11   57.65
  -8 -10  -8 1565.01  142.62
  -8  10  -8 1697.18   81.08
   8  10   8 1526.80   75.32
   8  10   8 1610.65   77.40
  -8 -10  -7  217.02   27.47
  -8  10  -7  184.40   18.54
   8  10   7  226.16   17.78
   8  10   7  146.52   18.11
  -8 -10  -6   47.53   15.21
  -8  10  -6   16.59   10.11
   8  10   6   40.06   16.51
   8  10   6   27.79    9.32
  -8 -10  -5  -12.24   18.72
  -8  10  -5    9.44    8.19
   8  10   5    8.13    7.71
   8  10   5   -1.30    8.32
  -8 -10  -4 1189.11   72.12
  -8  10  -4 1158.45   54.88
   8  10   4 1084.88   52.23
   8  10   4 1165.52   60.55
  -8 -10  -3  190.66   33.51
  -8  10  -3  191.31   16.02
   8  10   3  140.00   24.35
   8  10   3   84.36   17.82
  -8 -10  -2  708.55   47.12
  -8  10  -2  825.20   39.30
   8  10   2  715.65   36.57
  -8 -10  -1    7.71   15.67
  -8  10  -1    6.29    6.95
   8  10   1   -3.09    6.94
  -8 -10   0  587.00   41.46
  -8  10   0  679.34   35.06
   8  10   0  703.84   35.60
  -8 -10   1   74.40   16.61
  -8  10   1   92.53   12.13
  -8  10   2  234.38   17.69
   8  10  -2  232.52   19.31
   8 -10  -3  595.99   13.46
   8 -10  -3  596.76   12.32
  -8  10   3  616.50   43.34
   8  10  -3  659.58   34.07
   8 -10  -4  585.70   14.09
  -8 -10   4  541.33   40.82
   8 -10  -4  638.18   13.56
  -8  10   4  568.40   28.51
  -8 -10   5  123.51   20.20
   8 -10  -5  137.43    4.65
   8 -10  -5  131.82    8.66
  -8  10   5  138.99   12.16
  -8 -10   6  666.28   46.09
   8 -10  -6  776.63   23.17
   8 -10  -6  676.56   18.06
  -8  10   6  746.50   31.05
   8  10  -6  730.44   38.37
  -8 -10   7   67.77   15.66
   8 -10  -7   74.53   11.30
   8 -10  -7   81.00    5.16
  -8  10   7   86.67    9.26
   8  10  -7   41.57   13.94
   8 -10  -8 2579.70  113.28
  -8 -10   8 2295.54  131.97
   8 -10  -8 2456.56   81.47
   8  10  -8 2454.70  112.57
  -8  10   8 2514.49   98.27
  -8 -10   9  283.23   47.02
   8 -10  -9  311.80   12.92
   8 -10  -9  312.93   16.36
  -8  10   9  277.26   15.47
   8  10  -9  319.30   22.66
  -8 -10  10   -0.34   10.38
   8 -10 -10    5.55    6.09
   8 -10 -10    0.03    3.85
  -8  10  10   -1.73    4.51
   8  10 -10   24.12   13.40
  -8 -10  11  148.22   27.20
   8 -10 -11  161.36   15.60
   8 -10 -11  173.20   10.24
  -8  10  11  167.47   10.25
   8  10 -11  160.10   18.54
   8 -10 -12 2345.85  108.36
  -8 -10  12 2324.35  187.34
   8 -10 -12 2139.53   82.89
  -8  10  12 2136.30   93.19
   8  10 -12 2325.05  109.74
  -8 -10  13  237.58   33.22
   8 -10 -13  249.16   21.42
   8 -10 -13  227.15   14.39
  -8  10  13  226.82   16.56
   8  10 -13  248.95   22.99
   8 -10 -14  316.72   17.64
  -8 -10  14  298.17   37.13
   8 -10 -14  281.73   25.70
   8  10 -14  320.85   26.83
  -8  10  14  289.90   17.34
   8 -10 -15  402.57   33.30
  -8 -10  15  435.00   69.49
   8 -10 -15  420.64   33.00
   8  10 -15  501.50   51.12
  -8  10  15  448.22   22.95
  -8 -10  16  108.54   27.17
   8 -10 -16  126.50   33.41
   8 -10 -16   97.87   20.52
   8  10 -16  146.79   17.57
  -8 -10  17   42.92   21.46
   8 -10 -17   43.58   10.43
   8  10 -17   58.39   13.64
  -8 -10  18    2.90   14.84
   8 -10 -18    0.84   18.65
   8 -10 -18   -3.86    7.42
   8  10 -18    9.87    9.54
  -8 -10  19   77.52   26.57
   8 -10 -19   78.68   32.86
   8 -10 -19   81.68   13.66
   8  10 -19   72.50   15.48
  -8 -10  20  297.90   51.07
   8 -10 -20  280.07   61.00
   8 -10 -20  357.19   27.73
   8  10 -20  370.93   48.81
  -8 -12 -12  130.40   34.35
   8  12  12  172.04   22.62
  -8 -12 -11   75.42   22.32
   8  12  11   64.08   23.27
   8  12  11   30.60   11.42
  -8 -12 -10  138.24   49.34
   8  12  10  142.83   17.58
   8  12  10  164.03   19.78
  -8 -12  -9   96.89   27.44
  -8  12  -9  116.81   18.47
   8  12   9   96.20   28.14
   8  12   9  134.38   16.25
  -8 -12  -8  854.64   69.34
  -8  12  -8  883.42   50.52
   8  12   8  811.89   47.96
   8  12   8  777.43   46.08
  -8 -12  -7   12.70   22.69
  -8  12  -7  -10.76   15.63
   8  12   7    3.62    8.92
   8  12   7   16.70   14.18
  -8 -12  -6  281.04   38.62
  -8  12  -6  386.45   40.76
   8  12   6  314.48   40.42
   8  12   6  353.27   27.47
  -8 -12  -5  663.99   56.67
  -8  12  -5  756.87   60.70
   8  12   5  687.29   41.75
   8  12   5  677.58   45.26
  -8 -12  -4  748.45   95.84
  -8  12  -4  901.56   46.42
   8  12   4  817.73   49.99
  -8 -12  -3  371.77   43.19
  -8  12  -3  429.95   29.09
   8  12   3  462.50   31.46
  -8 -12  -2  596.19   79.83
  -8  12  -2  582.15   35.34
   8  12   2  643.39   37.05
  -8 -12  -1  438.73   42.12
  -8  12  -1  369.61   40.90
   8  12   1  452.39   30.77
  -8 -12   0 1027.59  110.62
  -8  12   0 1031.43   69.16
   8  12   0 1020.66   55.43
  -8 -12   1  883.14   67.48
  -8  12   1  828.96   59.62
   8  12  -1  851.55   45.50
   8 -12  -2  173.40    5.83
  -8 -12   2  179.90   25.69
   8 -12  -2  157.42    3.38
  -8  12   2  152.91   15.00
   8 -12  -3  228.47   10.77
  -8 -12   3  258.14   30.55
   8 -12  -3  260.78    6.46
  -8  12   3  243.41   17.86
   8 -12  -4  338.58   10.78
  -8 -12   4  299.51   36.23
  -8  12   4  320.21   20.08
   8  12  -4  353.05   25.66
   8 -12  -5  252.74   10.70
  -8 -12   5  219.09   48.41
  -8  12   5  264.78   18.13
   8  12  -5  237.14   33.52
   8 -12  -6   55.75   10.11
  -8 -12   6   44.22   18.82
  -8  12   6   71.79   15.57
   8  12  -6   61.68   12.78
  -8 -12   7   62.40   19.90
   8 -12  -7   90.42    8.22
  -8  12   7   76.69   10.41
   8  12  -7   72.36   14.94
  -8 -12   8 1243.87  128.61
   8 -12  -8 1344.17   51.63
   8  12  -8 1336.24   67.28
  -8  12   8 1345.97   53.44
  -8 -12   9  564.33   52.47
   8 -12  -9  543.21   20.06
   8 -12  -9  597.36   29.04
  -8  12   9  577.15   26.32
   8  12  -9  570.47   35.76
  -8 -12  10  138.23   29.06
   8 -12 -10  184.33   10.38
   8 -12 -10  213.14   25.45
  -8  12  10  183.18   12.61
   8  12 -10  158.13   20.32
  -8 -12  11   -0.79   21.39
   8 -12 -11    2.03    4.80
   8 -12 -11   -3.00    7.49
  -8  12  11   -1.32    4.85
   8  12 -11  -13.45    9.51
  -8 -12  12 2547.11  173.50
   8 -12 -12 2583.56  106.74
   8 -12 -12 2566.93  160.45
  -8  12  12 2638.60  122.89
   8  12 -12 2804.30  139.55
   8 -12 -13  332.45   26.06
  -8 -12  13  307.33   41.20
   8 -12 -13  339.11   28.46
   8  12 -13  259.08   45.24
  -8  12  13  323.68   15.28
   8 -12 -14   48.51   14.88
  -8 -12  14   66.48   37.73
   8 -12 -14   62.45   15.30
   8  12 -14   57.72   15.70
  -8  12  14   81.58    7.22
   8 -12 -15   20.66    8.06
  -8 -12  15   38.51   18.49
   8 -12 -15   43.06   21.56
   8  12 -15   45.15   12.14
  -8  12  15   20.06    5.04
   8 -12 -16  135.17   13.40
  -8 -12  16   96.35   28.34
   8 -12 -16  114.44   21.89
   8  12 -16  119.59   29.46
  -8  12  16  113.43   11.37
  -8 -12  17  393.00   51.11
   8 -12 -17  415.46   40.84
   8 -12 -17  404.41   26.10
   8  12 -17  451.89   34.36
  -8 -12  18    3.79   17.74
   8 -12 -18   -6.10   13.67
   8 -12 -18   -5.48   13.42
   8  12 -18  -10.38   11.03
  -8 -12  19   12.66   18.50
   8 -12 -19    3.51   14.59
   8 -12 -19    9.14    9.28
   8  12 -19    2.30   11.35
  -8 -14  -9    5.73   30.03
   8  14   9    4.89   11.59
   8  14   9   15.55   10.48
  -8 -14  -8  388.28   51.25
  -8  14  -8  398.28   48.23
   8  14   8  424.69   34.00
   8  14   8  365.87   51.12
  -8 -14  -7    9.61   16.11
  -8  14  -7   18.48   10.16
   8  14   7   -7.85   10.35
   8  14   7    5.74   11.47
  -8 -14  -6   11.48   25.37
  -8  14  -6    5.63    9.79
   8  14   6    0.40   10.15
   8  14   6    9.83   11.93
  -8 -14  -5  788.32   73.40
  -8  14  -5  846.28   51.31
   8  14   5  798.60   54.46
  -8 -14  -4  194.62   35.29
  -8  14  -4  214.99   22.34
   8  14   4  180.32   39.20
  -8 -14  -3 1001.33  127.72
  -8  14  -3 1123.51   63.38
   8  14   3 1148.61   67.95
  -8 -14  -2    3.69   17.01
  -8  14  -2   19.00   10.31
   8  14   2    4.72   11.36
  -8 -14  -1  266.77   59.38
  -8  14  -1  258.51   23.11
   8  14   1  289.46   25.25
  -8 -14   0  911.16   75.01
  -8  14   0  799.88   45.38
   8  14   0  916.96   54.01
  -8 -14   1  424.47   68.22
   8 -14  -1  336.79    7.93
  -8  14   1  325.64   24.41
   8  14  -1  360.49   47.13
  -8 -14   2   33.63   19.73
  -8  14   2   47.79   11.30
   8  14  -2   68.10   14.36
   8 -14  -3  208.07   14.42
  -8  14   3  161.27   28.64
   8 -14  -4  895.09   40.03
  -8  14   4  826.14   43.05
   8 -14  -5   10.32    7.55
  -8 -14   5   -4.07   14.26
  -8  14   5  -17.74    7.27
   8 -14  -6   82.25    8.54
  -8 -14   6   62.52   22.97
  -8  14   6   75.35   11.42
   8 -14  -7  367.90   19.28
  -8 -14   7  369.20   39.88
  -8  14   7  365.02   33.05
   8  14  -7  372.02   30.02
  -8 -14   8  575.95   87.34
   8 -14  -8  629.19   30.94
  -8  14   8  622.94   29.57
   8  14  -8  603.33   42.25
  -8 -14   9  365.55   44.63
   8 -14  -9  390.84   24.65
   8  14  -9  390.58   30.73
  -8  14   9  354.54   20.44
  -8 -14  10   15.99   14.92
   8 -14 -10    8.89   13.13
   8  14 -10    4.61   10.34
  -8  14  10    3.55    6.09
  -8 -14  11   39.44   17.97
   8 -14 -11   31.71   10.33
   8  14 -11   26.87   11.84
  -8  14  11   14.42    7.26
  -8 -14  12  328.80   43.54
   8 -14 -12  316.84   27.79
   8 -14 -12  371.78   18.36
  -8  14  12  336.03   17.85
   8  14 -12  366.58   29.66
  -8 -14  13  208.16   56.80
   8 -14 -13  207.38   25.32
   8 -14 -13  224.37   15.28
   8  14 -13  211.33   35.96
  -8 -14  14   10.18   17.68
   8 -14 -14    5.22    7.48
   8 -14 -14  -22.22   20.87
  -8  14  14   21.37    5.82
   8  14 -14   20.66   11.07
   8 -14 -15    9.23   12.79
  -8 -14  15   13.15   17.69
   8 -14 -15    0.36    7.47
   8  14 -15    7.09   10.67
  -8  14  15    7.40    4.95
  -8 -14  16  158.44   38.84
   8 -14 -16  208.55   27.76
   8 -14 -16  211.49   29.42
   8  14 -16  190.11   24.13
  -8 -16  -6   95.74   33.48
  -8  16  -6  100.58   19.16
   8  16   6  117.17   20.37
   8  16   6   81.85   24.09
  -8 -16  -5  345.07   51.22
  -8  16  -5  301.91   30.73
   8  16   5  329.88   33.74
  -8 -16  -4  128.86   36.50
  -8  16  -4  159.77   20.91
   8  16   4  150.45   23.87
  -8 -16  -3  151.22   37.66
  -8  16  -3  165.14   22.13
   8  16   3  180.02   23.61
  -8 -16  -2    8.94   31.10
  -8  16  -2   16.63   11.09
   8  16   2   12.46   12.45
  -8 -16  -1   86.16   28.42
  -8  16  -1   83.76   15.52
   8  16   1   82.28   18.82
  -8 -16   0  578.47  101.49
  -8  16   0  630.38   40.04
   8  16   0  663.42   45.23
  -8 -16   1   -2.52   15.27
  -8  16   1    5.97    8.90
   8  16  -1    3.43   11.06
  -8 -16   2  116.63   29.23
  -8  16   2  145.33   17.10
   8  16  -2  135.57   34.46
  -8  16   3  376.13   28.72
   8  16  -3  417.72   36.97
  -8  16   4  986.07   76.39
   8 -16  -5  285.43   17.75
  -8 -16   5  289.00   42.49
  -8  16   5  280.51   23.61
   8 -16  -6   29.64    8.48
  -8 -16   6   12.17   31.12
  -8  16   6   28.05   10.31
   8  16  -6   -4.88   21.57
   8 -16  -7  307.12   21.11
  -8 -16   7  271.56   41.52
  -8  16   7  286.64   22.29
   8  16  -7  330.72   29.67
  -8 -16   8  328.20   44.54
   8 -16  -8  296.30   22.05
  -8  16   8  306.12   32.67
   8  16  -8  305.81   47.18
  -8 -16   9  708.27   74.12
   8 -16  -9  766.12   43.92
  -8  16   9  811.82   39.48
   8  16  -9  787.24   49.79
   8 -16 -10  -10.79    8.58
  -8 -16  10   29.68   16.03
  -8  16  10    5.64    6.74
   8  16 -10    9.86   10.74
  -8 -16  11   79.58   27.75
   8 -16 -11   70.28   24.06
   8  16 -11   78.06   17.19
  -8  16  11   92.33   10.77
  -8 -16  12   10.72   17.34
   8 -16 -12    3.70   10.87
   8  16 -12    3.14   11.18
  -8  16  12    6.99   10.50
  -8 -16  13   19.61   38.18
   8 -16 -13   46.23   25.57
  -8  16  13   37.20    7.97
   8  16 -13   37.73   14.06
  -8 -18   2   13.14   23.94
  -8  18   2   28.22   11.98
  -8 -18   3  185.59   41.71
  -8  18   3  186.90   21.24
  -8  18   4  137.62   29.56
  -8  18   5  907.40   55.08
  -9  -1 -16   93.34   20.77
  -9   1 -16  109.42   19.41
  -9  -1 -15    0.23    7.29
  -9  -1 -15   25.55   11.94
  -9   1 -15    8.11   10.67
  -9   1 -15   13.70   11.26
  -9   1 -15   15.68    6.82
  -9  -1 -14 1115.42   46.35
  -9  -1 -14 1117.75   65.74
  -9   1 -14 1055.16   43.30
  -9   1 -14 1034.93   56.00
  -9   1 -14 1014.42   77.92
  -9  -1 -13  137.71   17.17
  -9   1 -13  140.33   11.00
  -9   1 -13  113.77   10.41
  -9   1 -13  119.06   23.78
  -9  -1 -12   78.08   14.23
  -9   1 -12  105.09   10.15
  -9   1 -12   83.29   12.88
  -9   1 -12  115.54   13.91
  -9  -1 -11    8.96    5.38
  -9  -1 -11    7.61   12.53
  -9   1 -11   -0.75    4.69
  -9   1 -11   12.31    8.98
  -9   1 -11   13.46    6.97
  -9  -1 -10  600.79   24.71
  -9  -1 -10  581.27   30.43
  -9   1 -10  552.09   34.36
  -9   1 -10  587.43   27.35
   9   1  10  540.64   32.78
  -9  -1  -9  115.98    9.55
  -9  -1  -9  115.52   12.19
  -9   1  -9   84.07   14.78
  -9   1  -9  127.82   10.04
   9   1   9  112.99   22.57
  -9  -1  -8   13.66    5.48
  -9  -1  -8    5.26    8.12
   9  -1   8    9.36    8.71
  -9   1  -8    6.86    5.66
  -9   1  -8   10.82    5.08
   9   1   8    9.37    8.23
  -9  -1  -7  131.16   10.09
  -9  -1  -7  115.11   10.15
   9  -1   7  135.94   15.05
  -9   1  -7  121.08   10.28
   9   1   7  103.15   14.16
   9   1   7  115.73    9.18
  -9   1  -7  125.62   13.12
  -9  -1  -6 3530.68  147.31
  -9  -1  -6 3334.15  156.85
   9  -1   6 3447.98  173.52
  -9   1  -6 3537.81  148.33
   9   1   6 3421.72  198.02
   9   1   6 3661.87  138.99
  -9   1  -6 3619.98  152.41
  -9  -1  -5   38.91    7.21
  -9  -1  -5   47.32    6.18
   9  -1   5   33.51   10.91
  -9   1  -5   42.66    7.24
   9   1   5   30.68   10.30
   9   1   5   40.22    8.60
  -9   1  -5   39.14    4.86
  -9  -1  -4  874.62   33.43
  -9  -1  -4  860.40   29.70
   9  -1   4  822.23   42.07
   9  -1   4  963.68   25.41
  -9   1  -4  926.88   32.77
   9   1   4  840.37   25.87
   9   1   4  864.67   42.54
  -9   1  -4  832.09   33.05
   9  -1   3  104.95   12.76
  -9  -1  -3   84.73    7.16
  -9  -1  -3   85.23    9.15
   9  -1   3   84.87    6.98
  -9   1  -3   95.40    8.34
   9   1   3   90.33    6.02
   9   1   3  103.82   12.86
  -9   1  -3  106.74    9.10
  -9  -1  -2 2669.71  102.80
  -9  -1  -2 2643.82   93.18
   9  -1   2 2468.43   73.32
   9  -1   2 2733.51  123.83
  -9   1  -2 2780.38   85.51
  -9   1  -2 2518.01   97.89
   9   1   2 2671.80   87.83
   9   1   2 2705.11  123.00
   9  -1   1  260.11   10.30
  -9  -1  -1  285.42   11.58
  -9  -1  -1  272.53   14.64
   9  -1   1  291.30   20.28
  -9   1  -1  271.75   11.36
  -9   1  -1  240.16   14.20
   9   1   1  267.20   20.03
   9   1   1  286.19   14.35
  -9  -1   0    3.37    5.82
   9  -1   0   12.26    6.81
   9  -1   0   -5.93    3.12
  -9   1   0    6.62    7.88
   9   1   0    7.16    6.70
   9   1   0   -2.32    2.96
  -9   1   0   -0.15    3.78
   9  -1  -1    2.56    2.12
  -9  -1   1    1.52    3.76
   9  -1  -1    0.81    7.06
  -9   1   1    4.17    2.37
   9   1  -1    4.97    3.09
   9   1  -1    3.48    6.88
  -9   1   1   -5.00    4.99
   9  -1  -2 2344.07  102.11
  -9  -1   2 2292.88   77.82
   9  -1  -2 2266.23   63.47
  -9   1   2 2230.88   82.41
  -9   1   2 2189.78   72.81
   9   1  -2 2363.40  102.37
   9   1  -2 2265.08   71.06
   9  -1  -3    4.10    7.16
   9  -1  -3    7.03    2.46
  -9  -1   3    3.49    3.76
   9   1  -3    9.88    7.42
  -9   1   3    1.18    2.81
  -9   1   3   -1.72    8.16
   9   1  -3    0.89    3.38
  -9  -1   4   27.05    5.27
   9  -1  -4   30.17    9.13
   9  -1  -4   28.94    3.60
  -9   1   4   31.47    4.18
   9   1  -4   29.45   15.06
   9   1  -4   22.26    7.34
  -9   1   4   27.06    6.75
  -9  -1   5   31.84   10.17
   9  -1  -5   42.15    4.74
   9  -1  -5   37.91    9.89
  -9   1   5   46.76    5.02
  -9   1   5   49.90    7.32
   9   1  -5   43.53   10.04
   9   1  -5   43.63    5.64
  -9  -1   6 7792.38  446.20
   9  -1  -6 8386.13  477.68
   9  -1  -6 8104.76  413.64
   9   1  -6 8891.59  450.94
   9   1  -6 8523.46  490.95
  -9   1   6 8226.91  415.89
   9  -1  -7  623.11   28.37
  -9  -1   7  626.82   26.01
   9  -1  -7  658.24   27.40
   9   1  -7  650.79   22.86
  -9   1   7  608.10   21.93
   9   1  -7  668.06   32.40
   9  -1  -8 1649.90   84.45
  -9  -1   8 1710.87   64.25
   9  -1  -8 1630.53   63.73
  -9   1   8 1703.08   72.99
   9   1  -8 1918.28   64.61
   9   1  -8 1841.22   75.06
   9  -1  -9    7.01    5.86
  -9  -1   9    7.07    5.72
   9  -1  -9   -3.15    6.73
  -9   1   9    5.78    4.93
   9   1  -9    5.51    4.62
   9   1  -9    9.22    6.70
  -9  -1  10  219.92   15.59
   9  -1 -10  200.55   10.47
   9  -1 -10  212.41   13.79
  -9   1  10  182.47   12.15
   9   1 -10  200.28   17.32
   9   1 -10  216.48   15.57
   9  -1 -11  390.75   17.13
  -9  -1  11  447.50   24.37
   9  -1 -11  370.91   19.16
   9   1 -11  368.14   17.41
  -9   1  11  405.56   21.67
   9   1 -11  462.80   22.57
   9  -1 -12  271.85   14.10
  -9  -1  12  265.41   20.05
   9  -1 -12  225.20   14.82
   9   1 -12  263.75   15.19
  -9   1  12  277.17   18.66
   9   1 -12  265.83   16.78
   9  -1 -13   38.44    6.69
  -9  -1  13   28.77   16.23
   9  -1 -13   42.04   11.23
  -9   1  13   17.13    9.66
   9   1 -13   18.19    7.46
   9   1 -13   19.82    8.05
  -9  -1  14  527.04   33.73
   9  -1 -14  523.38   23.26
   9  -1 -14  550.68   25.99
   9   1 -14  550.89   26.70
   9   1 -14  554.78   26.94
  -9  -1  15   10.89   15.09
   9  -1 -15    5.51    5.62
   9  -1 -15    7.66    6.66
   9   1 -15    8.14    7.25
   9   1 -15    3.04    6.59
  -9  -1  16  839.05   54.07
   9  -1 -16  839.82   33.63
   9  -1 -16  925.74   41.60
   9   1 -16  795.24   39.89
   9   1 -16  923.03   39.78
   9  -1 -17   90.99   15.63
   9  -1 -17  110.58   13.16
   9   1 -17  142.32   14.17
   9   1 -17  104.44   11.88
   9  -1 -18 1084.72   51.82
   9  -1 -18 1048.37   53.29
   9   1 -18 1106.43   54.26
   9   1 -18 1060.70   46.38
   9  -1 -19   10.51    8.83
   9  -1 -19   13.30    5.65
   9   1 -19    4.35    8.96
   9   1 -19   10.57    6.94
   9  -1 -20  851.48   44.86
   9  -1 -20  777.30   30.42
   9   1 -20  833.86   51.47
   9   1 -20  810.56   46.56
   9  -1 -21   34.93    6.63
   9  -1 -21   16.17   11.54
   9   1 -21   24.89   12.12
   9   1 -21   29.22    8.24
   9  -1 -22  397.97   31.27
   9   1 -22  394.50   31.45
   9   1 -22  395.32   32.48
   9  -1 -23   31.54   11.95
   9   1 -23    2.35   12.45
   9  -1 -24  154.59   22.70
   9   1 -24  148.38   23.45
  -9  -3 -15   25.63   18.27
  -9   3 -15    0.01    5.83
  -9   3 -15   -4.42    7.96
  -9   3 -15    2.59    5.37
  -9  -3 -14 1180.54  107.26
  -9   3 -14 1203.21   50.87
  -9   3 -14 1195.57   58.27
  -9   3 -14 1231.58   61.16
  -9  -3 -13    3.04   18.05
  -9   3 -13   14.66   10.61
  -9   3 -13    8.50    7.05
  -9   3 -13    7.19    5.21
  -9  -3 -12  278.85   26.58
  -9   3 -12  267.45   16.56
  -9   3 -12  255.93   12.83
  -9   3 -12  261.07   17.53
  -9  -3 -11  229.35   24.16
  -9   3 -11  307.34   16.27
  -9   3 -11  282.13   24.78
  -9   3 -11  263.49   17.60
   9   3  11  268.85   21.05
  -9  -3 -10  872.94   47.39
  -9   3 -10  841.62   36.06
  -9   3 -10  865.17   32.43
  -9   3 -10  940.99   29.63
   9   3  10  872.07   44.82
  -9  -3  -9  759.50   58.36
  -9   3  -9  794.22   46.96
  -9   3  -9  746.75   26.68
  -9   3  -9  787.41   23.61
   9   3   9  693.40   38.46
   9   3   9  866.26   35.88
  -9  -3  -8  213.86   17.51
  -9   3  -8  202.59   11.70
  -9   3  -8  198.45    9.68
  -9   3  -8  160.84   22.62
   9   3   8  208.37   27.83
   9   3   8  180.05   19.85
  -9  -3  -7  148.10   23.93
  -9   3  -7  166.52   11.47
  -9   3  -7  150.21    6.29
  -9   3  -7  142.93   20.50
   9   3   7  166.49   16.19
   9   3   7  141.39   10.68
  -9  -3  -6 3478.22  160.23
  -9   3  -6 3603.26  133.79
  -9   3  -6 3444.58  122.12
  -9   3  -6 3514.43  153.18
   9   3   6 3421.67  169.56
   9   3   6 3385.95  136.29
  -9  -3  -5   66.25   15.69
   9  -3   5   57.50   12.99
  -9   3  -5   69.27    3.92
  -9   3  -5   72.32    9.50
  -9   3  -5   54.19    3.37
   9   3   5   72.15   12.03
   9   3   5   84.89    6.94
  -9  -3  -4   45.73    7.96
   9  -3   4   57.64   12.06
  -9   3  -4   54.42    4.74
  -9   3  -4   41.21    8.79
   9   3   4   41.43   11.18
   9   3   4   57.00    6.10
  -9  -3  -3   94.69    9.30
   9  -3   3   99.78   14.58
  -9   3  -3  107.74    5.22
  -9   3  -3   76.15   10.65
   9   3   3   93.97   13.05
   9   3   3  102.08    7.61
   9  -3   2 3714.64  187.72
  -9  -3  -2 3552.86  151.50
  -9   3  -2 3807.51  188.94
   9   3   2 3897.07  153.69
  -9   3  -2 4025.13  125.72
   9  -3   1  261.67   32.43
  -9  -3  -1  265.37   13.84
  -9   3  -1  234.18   15.74
   9   3   1  304.67   20.27
  -9   3  -1  278.69    5.04
   9   3   1  256.91   18.40
   9  -3   0  407.98    6.51
  -9  -3   0  431.90   26.97
   9  -3   0  430.00   25.99
  -9   3   0  456.23    9.19
  -9   3   0  426.74   20.74
   9   3   0  421.71   38.45
   9   3   0  447.21   16.39
   9  -3  -1    9.20    1.91
  -9  -3   1   16.28    5.16
   9  -3  -1    9.62    7.94
  -9   3   1   11.82    2.07
  -9   3   1   14.93    5.99
   9   3  -1   14.97    8.14
   9   3  -1   17.69    4.73
  -9  -3   2 1355.21   50.21
   9  -3  -2 1495.67   88.41
   9  -3  -2 1473.75   34.25
  -9   3   2 1391.69   51.77
  -9   3   2 1446.71   31.28
   9   3  -2 1529.17   48.70
   9   3  -2 1454.91   84.37
  -9  -3   3  212.59   12.93
   9  -3  -3  239.32   17.47
   9  -3  -3  223.31    5.28
  -9   3   3  211.33   19.90
  -9   3   3  215.85    5.35
   9   3  -3  205.02   16.84
   9   3  -3  227.19   17.93
  -9  -3   4  478.54   20.55
   9  -3  -4  529.58   28.39
   9  -3  -4  525.04   11.85
  -9   3   4  482.70   11.45
   9   3  -4  534.50   19.49
  -9   3   4  501.94   20.85
   9   3  -4  488.16   28.49
  -9  -3   5  674.64   27.87
   9  -3  -5  703.03   47.84
   9  -3  -5  649.81   15.99
  -9   3   5  698.29   24.86
  -9   3   5  669.98   21.43
   9   3  -5  733.58   26.01
   9   3  -5  692.22   35.03
   9  -3  -6 1867.17   78.72
  -9  -3   6 1728.74   68.30
   9  -3  -6 1798.74   51.05
  -9   3   6 1866.84   55.54
  -9   3   6 1783.77   63.27
   9   3  -6 1984.47   69.22
   9   3  -6 1871.23   81.46
  -9  -3   7  278.86   26.61
   9  -3  -7  304.75   10.00
   9  -3  -7  336.02   20.14
  -9   3   7  318.88   14.61
  -9   3   7  326.73   12.01
   9   3  -7  338.37   15.76
   9   3  -7  317.94   21.87
   9  -3  -8  844.21   24.54
  -9  -3   8  832.84   49.68
   9  -3  -8  790.31   34.48
  -9   3   8  865.59   30.23
   9   3  -8  884.30   60.07
   9   3  -8  803.60   30.20
   9  -3  -9   35.33    8.17
  -9  -3   9   38.39    9.94
   9  -3  -9   46.28    5.28
   9   3  -9   39.73   12.44
  -9   3   9   38.68    6.47
   9   3  -9   39.51   10.61
  -9  -3  10 3837.43  187.67
   9  -3 -10 3964.51  154.56
   9  -3 -10 3524.85  157.66
   9   3 -10 3912.22  168.40
   9   3 -10 4109.13  195.31
  -9  -3  11  189.94   19.08
   9  -3 -11  222.14   11.01
   9  -3 -11  199.91   20.54
   9   3 -11  202.10   14.69
   9   3 -11  249.69   18.54
  -9  -3  12  213.17   19.75
   9  -3 -12  175.13   18.34
   9  -3 -12  200.45   19.63
   9   3 -12  199.02   15.16
   9   3 -12  227.06   18.21
  -9  -3  13   -5.33    9.37
   9  -3 -13    6.91    8.54
   9  -3 -13  -14.03    5.63
   9   3 -13   -0.79    6.81
   9   3 -13   -6.72    7.71
  -9  -3  14 4929.19  333.82
   9  -3 -14 5305.43  247.99
   9  -3 -14 4842.75  225.58
   9   3 -14 4948.76  244.23
   9   3 -14 5268.52  269.89
  -9  -3  15  368.31   31.42
   9  -3 -15  408.00   22.03
   9  -3 -15  342.71   17.11
   9   3 -15  350.22   21.95
   9   3 -15  411.12   24.74
  -9  -3  16  547.33   40.52
   9  -3 -16  629.75   30.58
   9  -3 -16  537.19   22.44
   9   3 -16  551.69   45.35
   9   3 -16  591.31   32.10
  -9  -3  17   -6.06   11.16
   9  -3 -17    2.87    6.64
   9  -3 -17   -7.29    4.52
   9   3 -17   13.98    7.18
   9   3 -17   -3.40    7.13
  -9  -3  18  272.87   32.53
   9  -3 -18  260.36   19.70
   9  -3 -18  259.16   19.74
   9   3 -18  232.96   21.92
   9   3 -18  255.23   19.58
  -9  -3  19   34.93   17.37
   9  -3 -19   35.51   10.17
   9  -3 -19   26.29    5.98
   9   3 -19   42.54   11.70
   9   3 -19   31.79    9.64
   9  -3 -20  474.28   25.05
   9  -3 -20  497.10   31.01
   9   3 -20  494.69   34.56
   9   3 -20  452.45   42.56
   9  -3 -21    0.68   14.41
   9  -3 -21   -5.13    7.99
   9   3 -21    7.19    9.31
   9   3 -21   -1.24    6.68
   9  -3 -22   86.26   16.01
   9  -3 -22  111.57   27.35
   9   3 -22  101.12   16.72
   9   3 -22   64.60   12.51
   9  -3 -23  130.96   37.77
   9  -3 -23  162.61   20.66
   9   3 -23  159.80   21.72
   9   3 -23   98.93   23.58
  -9  -5 -15   -4.86   13.01
  -9   5 -15    0.00   11.12
  -9  -5 -14  570.63   50.22
  -9   5 -14  594.91   31.76
  -9  -5 -13    4.77   11.48
  -9   5 -13   -2.46    9.76
  -9   5 -13    6.78    6.45
  -9   5 -13   -0.28    4.27
   9   5  13    3.11    7.20
  -9  -5 -12    2.23   12.51
  -9   5 -12    5.25    5.96
  -9   5 -12    8.13    7.27
  -9   5 -12   19.10    4.45
   9   5  12   12.45   13.65
  -9  -5 -11   22.69   20.99
  -9   5 -11   21.25    5.90
  -9   5 -11   25.14    4.80
  -9   5 -11   18.86   12.74
   9   5  11   23.23   14.21
   9   5  11   29.34    9.58
  -9  -5 -10  938.55   58.20
  -9   5 -10  936.52   55.88
  -9   5 -10  923.67   40.44
  -9   5 -10  996.59   36.29
   9   5  10  842.08   61.88
   9   5  10 1015.71   47.18
  -9  -5  -9   46.79   13.28
  -9   5  -9   56.28    9.19
  -9   5  -9   48.26    5.39
  -9   5  -9   61.83    4.44
   9   5   9   52.35   11.43
   9   5   9   56.33    9.36
  -9  -5  -8   70.01   21.66
  -9   5  -8   56.75    9.86
  -9   5  -8   72.73    4.91
  -9   5  -8   72.31    4.05
   9   5   8   61.97   11.93
   9   5   8   55.78   15.64
  -9  -5  -7   -0.86    8.33
  -9   5  -7   10.93    2.44
  -9   5  -7    4.85    6.58
  -9   5  -7    4.25    2.23
   9   5   7   19.92   10.38
   9   5   7    7.41    8.07
  -9  -5  -6 1460.63   71.62
  -9   5  -6 1654.79   42.27
  -9   5  -6 1650.82   37.84
  -9   5  -6 1595.51   67.02
   9   5   6 1499.31   59.14
   9   5   6 1526.30   95.03
  -9  -5  -5  153.03   15.23
  -9   5  -5  143.87    3.40
  -9   5  -5  138.27    3.24
  -9   5  -5  111.08   13.43
   9   5   5  123.35   11.02
   9   5   5  141.12   15.07
  -9  -5  -4   17.26   12.07
  -9   5  -4   13.26    6.55
   9   5   4    8.44    8.03
   9   5   4   -2.19    5.63
  -9  -5  -3  115.88   12.16
  -9   5  -3  101.09   11.04
   9   5   3   76.78    9.46
   9   5   3   83.59   20.96
  -9  -5  -2 2182.92   94.53
  -9   5  -2 2173.69   88.47
   9   5   2 2091.88   98.66
   9   5   2 2072.15   78.41
  -9  -5  -1 1176.96   71.64
   9  -5   1 1144.49   57.56
  -9   5  -1 1204.17   49.07
   9   5   1 1220.32   43.86
   9   5   1 1103.65   54.24
  -9  -5   0  155.35   14.59
   9  -5   0  147.94   17.52
  -9   5   0  153.71   12.86
   9   5   0  172.18   11.05
   9   5   0  157.08   16.12
  -9  -5   1   64.95   10.79
   9  -5  -1   45.79   12.29
   9   5  -1   65.12   11.52
  -9   5   1   67.17   14.52
   9   5  -1   64.66    7.82
  -9  -5   2 1603.65   66.84
   9  -5  -2 1624.21   99.06
  -9   5   2 1666.43   62.86
   9   5  -2 1612.75   75.20
   9   5  -2 1574.90   57.53
  -9  -5   3   24.89    8.02
   9  -5  -3   18.11    8.65
  -9   5   3    9.80    6.68
   9   5  -3   22.39   14.92
   9   5  -3   14.60    5.59
  -9  -5   4 1119.68   48.54
   9  -5  -4 1027.16   49.94
   9  -5  -4 1084.40   25.05
   9  -5  -4 1120.01   25.45
   9   5  -4 1075.58   39.38
  -9   5   4 1033.66   40.40
   9   5  -4 1114.00   54.99
   9  -5  -5   31.99    4.64
  -9  -5   5   38.81    8.41
   9  -5  -5   22.51    2.57
   9  -5  -5   33.46    9.23
  -9   5   5   26.31   10.45
   9   5  -5   31.32    6.54
   9   5  -5   30.86   10.45
  -9  -5   6  779.15   52.66
   9  -5  -6  812.78   52.05
   9  -5  -6  711.47   17.56
   9  -5  -6  850.37   21.73
   9   5  -6  717.44   29.89
  -9   5   6  740.65   28.42
  -9  -5   7  368.40   24.30
   9  -5  -7  380.05   10.81
   9  -5  -7  418.66   33.03
  -9   5   7  364.59   25.90
   9   5  -7  413.79   19.38
  -9  -5   8  670.84   35.17
   9  -5  -8  608.31   18.01
   9  -5  -8  629.97   30.74
  -9   5   8  631.36   23.69
   9   5  -8  685.41   43.07
  -9  -5   9 1782.40   86.38
   9  -5  -9 1826.11   57.46
   9  -5  -9 1755.64   73.10
  -9   5   9 1737.96   76.58
   9   5  -9 1895.58   76.01
   9  -5 -10 2703.77  114.52
  -9  -5  10 2824.71  135.69
   9  -5 -10 2812.63   99.37
  -9   5  10 2575.55   96.07
   9   5 -10 2721.56  113.74
   9  -5 -11  460.36   17.16
  -9  -5  11  499.64   49.19
   9  -5 -11  448.09   20.61
   9   5 -11  486.49   37.46
  -9   5  11  484.60   17.88
  -9  -5  12  784.13   47.26
   9  -5 -12  760.02   30.50
   9  -5 -12  792.37   28.34
   9   5 -12  893.68   39.62
  -9  -5  13   -1.88    9.83
   9  -5 -13    1.40    8.01
   9  -5 -13   12.22    5.05
   9  -5 -13  -10.57    8.39
   9   5 -13    1.25    7.65
  -9  -5  14 1995.27  148.87
   9  -5 -14 2301.17  109.68
   9  -5 -14 2050.52   80.83
   9  -5 -14 2005.84   94.45
   9   5 -14 2091.51   94.93
  -9  -5  15   56.65   17.53
   9  -5 -15   99.93    9.96
   9  -5 -15   85.88   16.11
   9  -5 -15   68.52    8.14
   9   5 -15   73.07   12.84
  -9  -5  16  796.20   57.82
   9  -5 -16  721.93   27.25
   9  -5 -16  803.34   50.35
   9  -5 -16  753.79   34.17
   9   5 -16  746.05   41.35
  -9  -5  17  125.28   26.63
   9  -5 -17  139.12   14.67
   9  -5 -17  177.25   22.47
   9  -5 -17  145.91   13.41
   9   5 -17  156.22   26.25
  -9  -5  18   10.20   17.42
   9  -5 -18   29.43    5.59
   9  -5 -18   27.87   16.92
   9  -5 -18   35.29    9.43
   9   5 -18   51.94   11.10
  -9  -5  19  189.96   31.48
   9  -5 -19  187.05   47.56
   9  -5 -19  183.87   17.54
   9   5 -19  207.72   20.52
  -9  -5  20   69.52   24.25
   9  -5 -20   66.78   20.53
   9  -5 -20   68.97   13.02
   9   5 -20   73.98   15.16
  -9  -5  21  145.46   32.77
   9  -5 -21  155.39   18.21
   9  -5 -21  145.08   28.17
   9   5 -21  148.72   19.54
   9  -5 -22   67.60   14.66
   9  -5 -22   43.30   22.88
   9   5 -22   78.27   15.89
   9  -5 -23   48.58   23.50
   9  -5 -23   54.49   14.29
   9   5 -23   59.32   15.98
   9   5 -23   33.67   14.29
  -9  -7 -14  272.65   36.35
  -9  -7 -13   14.72   14.48
   9   7  13    8.11    8.22
  -9  -7 -12  156.77   25.20
   9   7  12  125.70   14.92
   9   7  12  165.72   19.01
  -9  -7 -11  144.16   22.30
  -9   7 -11   50.41   21.46
   9   7  11  110.02   14.40
   9   7  11  132.94   16.56
  -9  -7 -10  991.03   97.03
  -9   7 -10 1046.87   49.25
   9   7  10 1006.23   51.07
   9   7  10 1006.34   50.00
  -9  -7  -9   55.00   14.46
  -9   7  -9   58.02   10.57
  -9   7  -9   42.95    5.44
   9   7   9   32.59    9.96
   9   7   9   32.50   17.44
  -9  -7  -8  123.30   18.85
  -9   7  -8  163.46   14.01
  -9   7  -8  116.56    4.78
  -9   7  -8  115.70    5.21
   9   7   8   98.37   12.94
   9   7   8   98.73   23.15
  -9  -7  -7  -11.67   15.08
  -9   7  -7   11.25    7.73
   9   7   7    5.40    6.67
   9   7   7    6.63    7.96
  -9  -7  -6  701.49   43.07
  -9   7  -6  688.19   34.74
   9   7   6  677.67   39.25
   9   7   6  724.91   33.70
  -9  -7  -5    3.70    9.86
  -9   7  -5   10.25    7.55
   9   7   5   18.27   12.16
   9   7   5    7.07   13.72
  -9  -7  -4  417.75   29.29
  -9   7  -4  441.49   24.24
   9   7   4  413.72   23.30
   9   7   4  435.74   27.60
  -9  -7  -3  238.89   22.47
  -9   7  -3  281.33   20.07
   9   7   3  269.99   17.40
   9   7   3  269.92   21.61
  -9  -7  -2 1888.36   93.23
  -9   7  -2 2070.28   88.19
   9   7   2 1894.24  120.82
   9   7   2 1946.14   80.19
  -9  -7  -1  800.67   63.21
  -9   7  -1  788.43   38.95
   9   7   1  765.42   43.03
   9   7   1  805.32   35.40
  -9  -7   0   -3.63    8.33
  -9   7   0    2.72    6.88
   9   7   0    1.64   13.90
   9   7   0    7.09    6.29
  -9  -7   1  135.76   17.24
  -9   7   1  137.40   14.12
   9   7  -1  143.72   13.79
   9   7  -1  139.18   17.75
  -9  -7   2 5415.94  289.20
  -9   7   2 6028.99  321.81
   9   7  -2 5811.68  277.58
   9   7  -2 4502.70  266.30
  -9  -7   3 1613.05  102.30
  -9   7   3 1300.37   54.36
   9   7  -3 1598.44   86.33
  -9  -7   4   65.93   13.16
   9  -7  -4   59.04    2.09
   9   7  -4   45.88    9.82
  -9   7   4   53.09    8.92
   9  -7  -5    5.72    2.87
  -9  -7   5   -6.85    8.38
   9  -7  -5    2.65    1.69
   9   7  -5   -0.05    6.32
  -9   7   5   16.44    5.68
  -9  -7   6 2194.53  108.68
   9  -7  -6 2435.83   70.83
   9  -7  -6 2265.43   63.05
  -9   7   6 2428.06  114.71
   9   7  -6 2488.26  100.04
  -9  -7   7   68.82   13.77
   9  -7  -7   59.72    8.16
   9  -7  -7   69.07    4.36
  -9   7   7   56.48    8.54
   9   7  -7   70.02   10.72
  -9  -7   8 1173.36   86.54
   9  -7  -8 1265.19   39.41
   9  -7  -8 1208.56   34.14
  -9   7   8 1274.02   60.75
   9   7  -8 1246.89   73.47
   9  -7  -9  342.28   16.87
  -9  -7   9  307.56   26.50
   9  -7  -9  322.00   21.16
   9   7  -9  328.51   21.02
  -9   7   9  322.98   15.37
  -9  -7  10  701.71   43.92
   9  -7 -10  716.48   27.97
   9  -7 -10  717.88   23.85
  -9   7  10  678.97   35.03
   9   7 -10  788.21   37.86
   9  -7 -11  485.66   17.21
  -9  -7  11  418.84   52.36
   9  -7 -11  448.20   22.02
   9   7 -11  554.04   29.96
  -9   7  11  447.98   17.74
   9  -7 -12  603.15   22.83
  -9  -7  12  628.70   43.86
   9  -7 -12  681.73   31.78
   9   7 -12  624.27   32.49
  -9   7  12  608.62   21.64
  -9  -7  13  471.89   37.15
   9  -7 -13  483.40   27.73
   9  -7 -13  483.54   20.62
  -9   7  13  470.05   17.74
   9   7 -13  487.55   27.98
  -9  -7  14  291.70   49.36
   9  -7 -14  266.03   23.73
   9  -7 -14  244.25   21.29
   9   7 -14  285.83   33.43
  -9  -7  15  377.78   38.63
   9  -7 -15  302.46   25.66
   9  -7 -15  358.21   29.51
   9   7 -15  374.13   26.49
  -9  -7  16   86.44   23.18
   9  -7 -16   99.80   11.26
   9  -7 -16   96.39   16.19
   9   7 -16  115.26   15.74
  -9  -7  17  262.20   34.35
   9  -7 -17  256.79   17.95
   9  -7 -17  220.15   26.87
   9   7 -17  252.90   24.73
  -9  -7  18 1453.30  110.32
   9  -7 -18 1449.82   67.38
   9  -7 -18 1463.83   90.65
   9   7 -18 1488.90  111.60
  -9  -7  19   58.83   39.56
   9  -7 -19   62.09   18.89
   9  -7 -19   72.83   12.57
   9   7 -19   63.19   15.93
  -9  -7  20  576.15   67.84
   9  -7 -20  660.78   39.21
   9  -7 -20  610.38   55.83
   9   7 -20  704.93   45.39
  -9  -7  21   17.42   29.09
   9  -7 -21    9.94    9.68
   9  -7 -21  -10.32   14.56
   9   7 -21    5.48   11.70
  -9  -7  22  635.76   85.39
   9  -7 -22  737.39   47.89
   9  -7 -22  661.18  101.81
   9   7 -22  780.30   55.45
  -9  -9 -13   24.78   35.01
   9   9  13   70.49   17.25
  -9  -9 -12   40.89   19.58
   9   9  12   36.86   11.60
   9   9  12   61.70   15.23
  -9  -9 -11  378.38   40.69
   9   9  11  351.66   26.21
   9   9  11  393.36   29.27
  -9  -9 -10 1617.09  112.83
   9   9  10 1724.92  115.00
   9   9  10 1675.74   84.16
  -9  -9  -9  416.03   43.50
   9   9   9  429.05   29.58
   9   9   9  433.23   28.73
  -9  -9  -8  204.31   27.07
  -9   9  -8  222.54   18.97
   9   9   8  143.10   30.08
   9   9   8  164.14   17.23
  -9  -9  -7   20.63   14.30
  -9   9  -7   28.92    9.85
   9   9   7   17.08   16.04
   9   9   7    4.30   14.50
  -9  -9  -6  584.28   44.81
  -9   9  -6  540.49   31.91
   9   9   6  529.99   29.60
   9   9   6  556.85   34.46
  -9  -9  -5  132.63   21.55
  -9   9  -5  120.96   14.95
   9   9   5  120.93   14.49
   9   9   5  146.60   16.62
  -9  -9  -4  175.06   23.26
  -9   9  -4  231.14   18.48
   9   9   4  220.67   26.69
   9   9   4  213.75   31.75
  -9  -9  -3   41.12   13.74
  -9   9  -3   46.29   10.60
   9   9   3   35.56    9.49
   9   9   3   48.23   12.20
  -9  -9  -2  775.15   48.37
  -9   9  -2  842.36   40.80
   9   9   2  861.24   69.40
   9   9   2  782.47   36.78
  -9  -9  -1  431.03   33.79
  -9   9  -1  486.56   27.22
   9   9   1  496.83   27.88
   9   9   1  455.85   33.81
  -9  -9   0  113.72   32.28
  -9   9   0  155.48   15.48
   9   9   0  194.74   16.75
  -9  -9   1  367.66   31.90
  -9   9   1  406.80   24.51
   9   9  -1  384.55   25.22
  -9   9   2 3133.52  172.89
   9   9  -2 3181.65  147.68
  -9   9   3  684.73   33.85
   9   9  -3  709.36   36.16
  -9  -9   4  172.72   20.65
  -9   9   4  165.33   14.33
  -9  -9   5   23.70   12.31
   9  -9  -5   33.93    3.93
   9  -9  -5   25.05    2.24
  -9   9   5   23.36    7.94
  -9  -9   6  540.69   61.89
   9  -9  -6  654.98   16.95
   9  -9  -6  573.44   17.53
  -9   9   6  661.15   41.66
   9   9  -6  703.86   35.00
  -9  -9   7  364.42   31.60
   9  -9  -7  425.26   11.83
   9  -9  -7  456.92   20.94
  -9   9   7  432.48   21.43
   9   9  -7  461.33   27.35
  -9  -9   8  229.89   24.91
   9  -9  -8  266.36   17.23
   9  -9  -8  264.34   13.61
  -9   9   8  233.94   14.48
   9   9  -8  210.13   20.05
  -9  -9   9  109.85   20.80
   9  -9  -9  108.69   14.89
   9  -9  -9  134.59    7.22
  -9   9   9  127.77   10.52
   9   9  -9  113.78   14.59
  -9  -9  10 1251.52   76.63
   9  -9 -10 1400.85   53.66
   9  -9 -10 1424.65   45.87
  -9   9  10 1322.44   50.14
   9   9 -10 1356.49   88.31
  -9  -9  11  908.10   64.15
   9  -9 -11  957.04   57.98
   9  -9 -11  888.11   30.19
  -9   9  11  874.46   32.79
   9   9 -11  898.31   47.74
   9  -9 -12  939.75   44.17
  -9  -9  12  947.04   67.86
   9  -9 -12  954.20   43.95
   9   9 -12  977.06   71.07
  -9   9  12  886.34   42.90
   9  -9 -13   15.09   10.74
  -9  -9  13   23.45   16.85
   9  -9 -13   22.79    9.69
   9   9 -13   47.02   11.43
  -9   9  13   29.37    8.74
   9  -9 -14  364.47   19.36
  -9  -9  14  364.13   40.65
   9  -9 -14  383.83   26.14
   9   9 -14  420.88   29.49
  -9   9  14  366.42   14.73
   9  -9 -15  192.51   13.97
  -9  -9  15  166.24   44.73
   9  -9 -15  142.20   19.09
   9   9 -15  217.16   19.41
  -9   9  15  162.67    9.45
  -9  -9  16  129.39   28.59
   9  -9 -16  169.88   32.17
   9  -9 -16  147.79   13.05
   9   9 -16  129.42   18.83
  -9  -9  17  535.95   60.48
   9  -9 -17  587.45   66.26
   9  -9 -17  584.39   30.79
   9   9 -17  659.80   40.81
  -9  -9  18  529.24   60.72
   9  -9 -18  536.74   68.36
   9  -9 -18  585.23   32.12
   9   9 -18  665.44   63.38
  -9  -9  19  118.36   33.35
   9  -9 -19  129.30   39.87
   9  -9 -19  151.47   16.37
   9   9 -19  167.86   35.32
  -9  -9  20  164.72   43.86
   9  -9 -20  176.14   50.63
   9  -9 -20  220.93   21.16
   9   9 -20  265.95   27.79
  -9  -9  21  -17.95   19.74
   9  -9 -21    7.19   14.65
   9  -9 -21    8.14   15.91
   9   9 -21   10.22   12.21
  -9 -11 -11  184.46   55.77
   9  11  11  179.55   23.04
   9  11  11  201.25   20.19
  -9 -11 -10  319.32   41.98
   9  11  10  298.26   27.38
   9  11  10  296.58   24.76
  -9 -11  -9  280.08   39.54
  -9  11  -9  312.41   26.91
   9  11   9  270.81   25.56
   9  11   9  313.15   26.41
  -9 -11  -8   -2.57   14.31
  -9  11  -8    2.69    9.35
   9  11   8   12.54    9.25
   9  11   8   -1.76   14.72
  -9 -11  -7   53.18   26.95
  -9  11  -7   23.05   19.18
   9  11   7   23.36   11.27
   9  11   7   30.11   18.52
  -9 -11  -6  612.56   52.96
   9  11   6  628.66   35.76
   9  11   6  557.42   38.73
  -9 -11  -5  203.29   30.99
   9  11   5  242.77   21.02
   9  11   5  194.78   22.78
  -9 -11  -4  261.56   30.88
   9  11   4  215.89   32.33
   9  11   4  234.64   24.31
  -9 -11  -3  -13.00   12.72
   9  11   3   -6.45    8.31
   9  11   3    1.19   10.47
  -9 -11  -2 1169.07   75.23
  -9  11  -2 1271.56   84.85
   9  11   2 1076.83   55.54
  -9 -11  -1   -2.89   11.86
  -9  11  -1    2.92   12.91
   9  11   1    1.77    7.71
  -9 -11   0   85.46   19.20
  -9  11   0   51.38   19.88
   9  11   0   73.98   12.67
  -9 -11   1   -3.43   11.54
  -9  11   1   -9.32    6.97
   9  11  -1    9.33    7.33
  -9  11   2  350.02   22.51
  -9  11   3  149.62   14.30
   9 -11  -4  635.83   12.65
  -9 -11   4  721.82   51.45
   9 -11  -4  604.71   11.54
   9  11  -4  676.55   37.00
  -9  11   4  643.14   30.49
  -9 -11   5  198.93   28.36
   9 -11  -5  201.00    9.44
   9 -11  -5  212.34    8.32
  -9  11   5  150.42   23.63
   9  11  -5  156.30   19.41
  -9 -11   6  278.13   35.45
   9 -11  -6  334.64   11.37
   9 -11  -6  302.00   12.18
  -9  11   6  352.76   20.92
   9  11  -6  264.84   24.02
  -9 -11   7 1846.16  115.50
   9 -11  -7 1926.23   57.20
   9 -11  -7 1993.10   80.44
  -9  11   7 1949.66   82.08
   9  11  -7 1901.63   92.79
  -9 -11   8   10.23   13.05
   9 -11  -8    3.59    3.58
   9 -11  -8   11.28    4.97
  -9  11   8   12.12   10.73
   9  11  -8   -0.93   15.48
  -9 -11   9   61.88   20.05
   9 -11  -9   81.49    6.50
   9 -11  -9   70.12    8.87
  -9  11   9   52.99    9.50
   9  11  -9   75.28   14.86
  -9 -11  10 2730.21  176.41
   9 -11 -10 2720.02  100.57
   9 -11 -10 2922.29  150.02
  -9  11  10 2672.21  113.14
   9  11 -10 2865.12  178.27
  -9 -11  11  319.35   59.22
   9 -11 -11  269.80   13.88
   9 -11 -11  299.01   20.43
  -9  11  11  306.10   16.23
   9  11 -11  306.14   26.32
  -9 -11  12  450.41   48.19
   9 -11 -12  466.49   42.52
   9 -11 -12  459.29   20.42
  -9  11  12  501.88   29.86
   9  11 -12  463.42   33.97
   9 -11 -13   11.02    6.18
  -9 -11  13   35.40   16.35
   9 -11 -13   12.10    9.28
   9  11 -13   17.03   10.76
  -9  11  13   12.04    5.49
   9 -11 -14  632.02   40.23
  -9 -11  14  634.94   90.92
   9 -11 -14  668.41   29.98
  -9  11  14  637.04   24.36
   9  11 -14  687.80   43.87
   9 -11 -15    3.35    6.83
  -9 -11  15    7.03   16.06
   9 -11 -15   -1.50   16.54
   9  11 -15   17.73   17.88
  -9  11  15   12.46    4.63
   9 -11 -16  329.27   20.19
  -9 -11  16  342.05   67.13
   9 -11 -16  339.30   31.94
   9  11 -16  305.75   31.12
  -9  11  16  304.88   13.98
  -9 -11  17  240.29   40.26
   9 -11 -17  229.16   30.28
   9 -11 -17  265.48   19.45
   9  11 -17  258.53   27.95
  -9 -11  18  156.67   35.48
   9 -11 -18  147.25   25.21
   9 -11 -18  150.88   25.81
   9  11 -18  146.06   22.68
  -9 -11  19  366.83   52.76
   9 -11 -19  318.34   39.27
   9 -11 -19  324.16   38.69
   9  11 -19  380.61   53.42
  -9 -13  -9    5.43   27.86
   9  13   9  -12.25   17.35
   9  13   9   -6.24   17.29
  -9 -13  -8   -1.71   18.85
   9  13   8   29.53   11.81
   9  13   8    1.78   20.63
  -9 -13  -7   90.64   26.71
  -9  13  -7  103.20   17.66
   9  13   7   95.98   18.09
   9  13   7  107.05   19.70
  -9 -13  -6  559.34   89.23
  -9  13  -6  637.88   43.26
   9  13   6  607.93   41.39
   9  13   6  607.79   47.45
  -9 -13  -5  512.27   56.83
  -9  13  -5  607.92   42.64
   9  13   5  559.27   40.14
   9  13   5  554.11   69.59
  -9 -13  -4    6.32   13.63
  -9  13  -4   -2.55    9.71
   9  13   4   -8.07   15.31
   9  13   4    1.04   11.54
  -9 -13  -3  253.69   39.89
  -9  13  -3  343.65   28.51
   9  13   3  287.76   26.72
  -9 -13  -2 1561.55  117.95
  -9  13  -2 1731.72   92.76
   9  13   2 1712.72   96.79
  -9 -13  -1 1238.47  141.47
  -9  13  -1 1440.47   73.17
   9  13   1 1172.74   73.79
  -9 -13   0  100.05   25.07
  -9  13   0   74.13   14.52
   9  13   0   86.06   16.05
  -9 -13   1  -19.26   22.44
  -9  13   1   -2.65    8.67
   9  13  -1   -4.70   16.43
  -9 -13   2  395.39   43.89
  -9  13   2  432.64   28.83
   9  13  -2  483.22   33.49
  -9  13   3  656.45   53.21
   9 -13  -4  390.60   11.22
   9 -13  -4  373.14   10.14
  -9  13   4  386.92   24.53
   9 -13  -5  133.42    5.25
   9 -13  -5  141.40   10.80
  -9  13   5  136.26   14.36
   9 -13  -6  111.04    8.56
   9 -13  -6  121.79   11.98
  -9  13   6   88.18   12.60
  -9 -13   7  250.90   34.50
   9 -13  -7  265.51   13.89
   9 -13  -7  284.99   10.26
  -9  13   7  272.40   28.77
   9  13  -7  302.04   25.21
  -9 -13   8   10.39   23.38
   9 -13  -8    1.09    8.55
   9 -13  -8    7.83    3.91
  -9  13   8    0.89    6.80
   9  13  -8   -1.82   16.37
   9 -13  -9  124.94    7.96
  -9 -13   9  120.72   27.08
   9 -13  -9  133.04   19.97
[truncated: 534,080 more chars]
