# Supplementary material for: Crystal and mol­ecular structures of di­chlorido­palladium(II) containing 2-methyl- or 2-phenyl-8-(diphenyphosphan­yl)quinoline
Source: Acta Crystallogr E Crystallogr Commun. 2021 Jan 1;77(Pt 1):52–7. doi: 10.1107/S2056989020016096 (PMC7784056; doi:10.1107/S2056989020016096)
Supplement: Supplementary file 2 [file e-77-00052-complex1sup4.hkl]

data_complex1                                                                   
_shelx_title ' 150705_off'                                                      
_shelx_refln_list_code          4                                               
_shelx_F_calc_maximum      508.84                                               
_exptl_crystal_F_000      2016.00                                               
_reflns_d_resolution_high  0.7700                                               
                                                                                
loop_                                                                           
 _space_group_symop_operation_xyz                                               
 'x, y, z'                                                                      
 '-x, y, -z+1/2'                                                                
 'x+1/2, y+1/2, z'                                                              
 '-x+1/2, y+1/2, -z+1/2'                                                        
 '-x, -y, -z'                                                                   
 'x, -y, z-1/2'                                                                 
 '-x+1/2, -y+1/2, -z'                                                           
 'x+1/2, -y+1/2, z-1/2'                                                         
                                                                                
_cell_length_a    13.8153                                                       
_cell_length_b    15.5676                                                       
_cell_length_c    18.9683                                                       
_cell_angle_alpha  90.000                                                       
_cell_angle_beta  108.733                                                       
_cell_angle_gamma  90.000                                                       
                                                                                
_shelx_F_squared_multiplier     1.000                                           
                                                                                
loop_                                                                           
 _refln_index_h                                                                 
 _refln_index_k                                                                 
 _refln_index_l                                                                 
 _refln_F_squared_calc                                                          
 _refln_F_squared_meas                                                          
 _refln_F_squared_sigma                                                         
 _refln_observed_status                                                         
   2   0   0     258921.95     289061.88     12354.43 o                         
   4   0   0       1189.77       1722.97        63.70 o                         
   6   0   0      21544.64      20478.38       356.75 o                         
   8   0   0      41413.26      39814.82       796.66 o                         
  10   0   0       8365.46       8065.43       141.52 o                         
  12   0   0       3690.46       3557.52       116.36 o                         
  14   0   0       2105.07       2198.12        80.05 o                         
  16   0   0       6821.24       6049.37       842.19 o                         
   3   1   0     179761.00     192259.64      5080.12 o                         
   5   1   0      94175.85      95679.66      1761.70 o                         
   7   1   0       4493.83       3898.03        47.11 o                         
   9   1   0          2.93          9.05        18.84 o                         
  11   1   0       2757.51       2711.82        48.54 o                         
  13   1   0       6463.91       6406.08        99.68 o                         
  15   1   0       1885.46       1787.51        79.00 o                         
   2   2   0     123976.12     135051.95      3459.65 o                         
   4   2   0         76.15        136.91        13.37 o                         
   6   2   0      15864.50      14491.40       151.40 o                         
   8   2   0      19402.45      18323.58       225.92 o                         
  10   2   0      18508.07      18345.13       254.07 o                         
  12   2   0        260.63        249.55        15.66 o                         
  14   2   0       1946.61       1886.04        40.35 o                         
  16   2   0       3937.46       4027.39       150.11 o                         
   1   3   0      63543.76      70484.09      1543.05 o                         
   3   3   0     193556.36     212165.47      9394.64 o                         
   5   3   0      41226.92      42346.38       791.61 o                         
   7   3   0        716.40        785.01        22.47 o                         
   9   3   0       4082.22       3755.16        41.65 o                         
  11   3   0      15577.04      15338.99       211.67 o                         
  13   3   0      11361.16      11702.18       196.65 o                         
  15   3   0       5095.79       5204.59       154.16 o                         
   0   4   0       3362.49       2502.52        74.82 o                         
   2   4   0      19451.47      22848.54       342.27 o                         
   4   4   0      36382.64      39427.68       874.99 o                         
   6   4   0      17279.65      16276.48       266.95 o                         
   8   4   0      15189.92      14235.36       255.58 o                         
  10   4   0       4428.18       4555.60       104.33 o                         
  12   4   0       2660.94       2615.63       107.05 o                         
  14   4   0       1285.51       1433.93        98.34 o                         
  16   4   0       6046.83       6291.33       209.28 o                         
   1   5   0      33696.27      35312.52       600.70 o                         
   3   5   0      24384.17      24534.60       354.78 o                         
   5   5   0       8756.93       7754.48       199.25 o                         
   7   5   0       8069.60       8073.41       217.62 o                         
   9   5   0       1348.86       1405.87        54.42 o                         
  11   5   0      14903.29      14862.47       309.88 o                         
  13   5   0      18403.10      18242.14       450.67 o                         
  15   5   0       3431.05       3651.78       145.22 o                         
   0   6   0      48684.90      46582.41      1274.21 o                         
   2   6   0      44392.64      45540.46       875.36 o                         
   4   6   0        626.20        508.37        18.71 o                         
   6   6   0      53889.16      56931.29      1727.87 o                         
   8   6   0      31266.11      32155.27       712.38 o                         
  10   6   0      15537.98      16056.02       391.20 o                         
  12   6   0        189.84        276.46        53.73 o                         
  14   6   0       2871.41       3150.88       153.08 o                         
  16   6   0       3885.47       4177.88       192.57 o                         
   1   7   0       7326.86       7074.44       114.37 o                         
   3   7   0      43215.49      42796.50       838.82 o                         
   5   7   0      24162.72      22220.28       518.19 o                         
   7   7   0      10579.68       9647.76       321.20 o                         
   9   7   0          6.60         21.32        34.19 o                         
  11   7   0       9908.89      10361.92       335.60 o                         
  13   7   0       7803.92       7888.44       242.47 o                         
  15   7   0        159.47         90.36        50.44 o                         
   0   8   0      81247.83      80908.83      2941.53 o                         
   2   8   0      65116.95      65867.38      1575.69 o                         
   4   8   0       7917.94       7680.58       176.71 o                         
   6   8   0       3133.56       2775.35       100.99 o                         
   8   8   0      35269.73      35250.29       959.78 o                         
  10   8   0      19921.52      19921.20       482.54 o                         
  12   8   0        121.79        203.02        62.24 o                         
  14   8   0       3068.74       3251.63       149.81 o                         
   1   9   0      12940.75      12986.83       341.29 o                         
   3   9   0      16693.32      17136.74       414.55 o                         
   5   9   0      28700.16      28093.52       466.87 o                         
   7   9   0      14302.75      14163.35       387.26 o                         
   9   9   0       1371.73       1502.67       200.05 o                         
  11   9   0       8351.57       8617.94       246.57 o                         
  13   9   0       6155.09       6430.49       273.49 o                         
  15   9   0        472.21        507.47        77.17 o                         
   0  10   0       2404.15       2074.71       181.00 o                         
   2  10   0       9484.72       9505.57       187.93 o                         
   4  10   0        489.33        503.95        26.00 o                         
   6  10   0       3486.80       3493.75        84.21 o                         
   8  10   0       5825.82       5857.33       267.45 o                         
  10  10   0       8410.06       8822.15       250.49 o                         
  12  10   0        136.99        123.19        62.68 o                         
  14  10   0       2665.90       2759.44       202.65 o                         
   1  11   0          1.63         20.03        25.18 o                         
   3  11   0       1422.73       1500.58        48.41 o                         
   5  11   0       8880.88       9348.79       185.53 o                         
   7  11   0       3436.63       3576.17        72.59 o                         
   9  11   0        702.71        641.89        81.99 o                         
  11  11   0       8086.74       8611.68       272.30 o                         
  13  11   0       7289.54       7375.24       321.08 o                         
   0  12   0       3542.71       3399.95       151.46 o                         
   2  12   0         43.78         53.28        28.99 o                         
   4  12   0         12.70         34.65        20.49 o                         
   6  12   0        438.47        467.57        30.65 o                         
   8  12   0       8737.16       9003.77       353.76 o                         
  10  12   0       5545.79       5650.48       228.43 o                         
  12  12   0         35.00         37.26        63.32 o                         
   1  13   0        138.54        144.89        32.21 o                         
   3  13   0       4275.28       4262.65       138.01 o                         
   5  13   0      11023.53      10776.83       338.64 o                         
   7  13   0       3602.88       3607.94       111.42 o                         
   9  13   0        626.78        735.32        86.89 o                         
  11  13   0       3659.61       3839.80       230.76 o                         
  13  13   0       3011.26       2985.57       249.53 o                         
   0  14   0      20290.25      19914.26       624.09 o                         
   2  14   0      14061.96      14345.46       339.24 o                         
   4  14   0        626.58        548.30        51.58 o                         
   6  14   0       1240.32       1256.28        43.14 o                         
   8  14   0       7548.87       7581.32       341.45 o                         
  10  14   0       4736.00       5411.66       297.22 o                         
  12  14   0         69.31        126.42       112.62 o                         
   1  15   0       3824.30       3786.25       115.87 o                         
   3  15   0      16246.12      16509.06       375.22 o                         
   5  15   0      16167.33      15921.98       311.40 o                         
   7  15   0       3191.73       3414.35        93.35 o                         
   9  15   0        190.03        151.18        96.99 o                         
  11  15   0       1335.12       1343.95       126.36 o                         
   0  16   0      24054.18      24246.75       956.88 o                         
   2  16   0      10363.98      10644.23       280.34 o                         
   4  16   0        995.12       1086.89        61.47 o                         
   6  16   0       2235.12       2043.14        89.81 o                         
   8  16   0       5628.98       5624.51       252.50 o                         
  10  16   0       2444.31       2628.07       216.74 o                         
   1  17   0        896.02        984.87        77.95 o                         
   3  17   0       5231.15       5378.78       186.32 o                         
   5  17   0       4246.02       4198.42       137.04 o                         
   7  17   0       1704.13       1536.87       156.24 o                         
   9  17   0         12.21        -64.44        67.43 o                         
   0  18   0        997.30        972.27       138.08 o                         
   2  18   0        461.44        376.30        62.11 o                         
   4  18   0        167.99        177.47        54.28 o                         
   6  18   0       2415.77       2279.59       174.06 o                         
   1  19   0        338.76        291.92        55.65 o                         
   3  19   0       1355.20       1215.81        80.81 o                         
   5  19   0         67.62        124.07        51.30 o                         
   0  20   0        236.60        327.27        85.35 o                         
   2  20   0         18.71         23.53        47.27 o                         
 -17   1   1         60.11        -56.18       148.46 o                         
 -15   1   1       1857.19       1817.24        57.68 o                         
 -13   1   1       2518.73       2419.52        47.63 o                         
 -11   1   1        989.90        949.76        27.00 o                         
  -9   1   1          6.90         20.49        10.83 o                         
  -7   1   1       1243.64       1482.35        29.26 o                         
  -5   1   1        233.50        191.25        13.06 o                         
  -3   1   1       7154.50       8337.47        79.91 o                         
   3   1   1      12363.07      13983.11       125.05 o                         
   5   1   1       1216.21        997.77        18.92 o                         
   7   1   1        644.09        474.66        16.31 o                         
   9   1   1       2442.04       2382.67        41.85 o                         
  11   1   1       4516.75       4268.51        90.82 o                         
  13   1   1        135.73        142.41        22.44 o                         
  15   1   1        342.27        284.18        38.31 o                         
 -16   2   1        180.82         74.20        38.11 o                         
 -14   2   1       1007.54       1031.83        58.41 o                         
 -12   2   1         43.60         34.22        15.49 o                         
 -10   2   1        305.85        348.58        24.23 o                         
  -8   2   1       3757.78       3858.29        49.63 o                         
  -6   2   1      16592.26      17483.22       194.89 o                         
  -4   2   1         84.38        193.61        15.20 o                         
  -2   2   1      19364.34      19787.84       236.49 o                         
   2   2   1      35471.46      39106.99       656.16 o                         
   4   2   1      53811.56      56815.48       955.27 o                         
   6   2   1        407.32        293.70        10.79 o                         
   8   2   1       2537.89       2751.46        44.41 o                         
  10   2   1       7378.05       7519.01       104.08 o                         
  12   2   1        922.14        797.15        47.50 o                         
  14   2   1         21.89          9.05        34.32 o                         
  16   2   1        159.96        146.41        40.39 o                         
 -17   3   1       1460.40       1521.02       127.43 o                         
 -15   3   1        316.87        257.45        42.22 o                         
 -13   3   1        208.44        206.13        13.01 o                         
 -11   3   1          1.03          0.44        18.21 o                         
  -9   3   1        150.43        106.74        10.90 o                         
  -7   3   1       4771.48       4869.41        87.16 o                         
  -5   3   1       1566.40       1881.92        57.53 o                         
  -3   3   1      90583.78     106236.52      2884.12 o                         
  -1   3   1      11257.83      11551.72       180.29 o                         
   1   3   1      13992.24      16916.09       246.96 o                         
   3   3   1      12890.28      13311.02       156.75 o                         
   5   3   1       7168.09       7467.29       112.83 o                         
   7   3   1      11105.64      10738.12       130.09 o                         
   9   3   1       2301.48       2411.26        74.86 o                         
  11   3   1        437.85        426.39        25.06 o                         
  13   3   1        649.56        576.41        40.09 o                         
  15   3   1        278.20        200.60        43.34 o                         
 -16   4   1         47.92         24.44        35.93 o                         
 -14   4   1         51.39         74.68        35.79 o                         
 -12   4   1          3.66         26.17        29.20 o                         
 -10   4   1       6045.43       5821.30       133.61 o                         
  -8   4   1       1669.49       1664.07        62.45 o                         
  -6   4   1       5362.54       6043.32       122.89 o                         
  -4   4   1      27916.13      30203.06       839.31 o                         
  -2   4   1       6904.96       7464.90       114.64 o                         
   0   4   1          0.36         59.84        18.50 o                         
   2   4   1      48902.57      53990.97      1048.68 o                         
   4   4   1       2799.48       3432.83       109.69 o                         
   6   4   1         75.29        124.81        36.79 o                         
   8   4   1      11345.72      11023.85       234.48 o                         
  10   4   1         13.32         95.36        32.39 o                         
  12   4   1        984.61        995.23        57.71 o                         
  14   4   1       1019.00       1202.34        73.34 o                         
  16   4   1         37.10         43.55        38.85 o                         
 -15   5   1        914.67        940.01        71.02 o                         
 -13   5   1       5600.44       5742.97       163.88 o                         
 -11   5   1       4443.23       4335.04       118.73 o                         
  -9   5   1        539.39        553.25        41.94 o                         
  -7   5   1       4718.43       4482.97       201.75 o                         
  -5   5   1      16862.28      18264.86       360.52 o                         
  -3   5   1       1840.66       1773.44        30.58 o                         
  -1   5   1      57506.91      62292.87      1347.57 o                         
   1   5   1        589.83        538.89        23.53 o                         
   3   5   1      17807.88      20375.10       278.79 o                         
   5   5   1      18701.59      21272.15       456.34 o                         
   7   5   1          0.96         -3.43        29.98 o                         
   9   5   1      10708.67      10346.12       208.64 o                         
  11   5   1      10402.26      10049.41       252.44 o                         
  13   5   1       1843.33       1911.61        84.65 o                         
  15   5   1         72.52         69.38        41.92 o                         
 -16   6   1        960.07        961.44        83.10 o                         
 -14   6   1        241.02        293.94        54.45 o                         
 -12   6   1       1961.33       1729.25        88.31 o                         
 -10   6   1      12989.92      13828.91       436.72 o                         
  -8   6   1       9244.99       9734.03       202.86 o                         
  -6   6   1       3425.01       3843.26       180.99 o                         
  -4   6   1       1978.47       1746.73        37.65 o                         
  -2   6   1        384.40        269.28        19.82 o                         
   0   6   1       5432.89       5245.24        79.41 o                         
   2   6   1      30046.94      32368.86       564.39 o                         
   4   6   1       7272.96       8055.97        86.93 o                         
   6   6   1      19396.65      19504.11       533.43 o                         
   8   6   1       6175.83       6112.31       137.81 o                         
  10   6   1        137.07        208.29        70.34 o                         
  12   6   1       3732.72       3879.62       142.34 o                         
  14   6   1       6972.96       6877.59       211.96 o                         
 -15   7   1       1593.86       1566.03       136.61 o                         
 -13   7   1       5536.85       5484.78       178.52 o                         
 -11   7   1       2008.85       2072.67       101.30 o                         
  -9   7   1       1190.17       1224.68        67.73 o                         
  -7   7   1      21135.15      22539.06       665.76 o                         
  -5   7   1      17975.01      19786.20       480.31 o                         
  -3   7   1        161.61        262.87        35.95 o                         
  -1   7   1       5936.91       6259.41        97.36 o                         
   1   7   1      20546.85      23224.02       382.43 o                         
   3   7   1        221.97        392.46        51.26 o                         
   5   7   1       1404.54       1683.88        36.48 o                         
   7   7   1       3539.93       3748.29       126.54 o                         
   9   7   1       7072.81       6942.73       185.24 o                         
  11   7   1      11297.94      10707.58       329.25 o                         
  13   7   1       1545.63       1530.28        96.29 o                         
  15   7   1         80.93        -12.95        51.24 o                         
 -14   8   1        111.56        112.96        60.23 o                         
 -12   8   1        194.59        287.39        52.47 o                         
 -10   8   1        646.56        638.66        75.44 o                         
  -8   8   1       5844.55       6330.05       303.90 o                         
  -6   8   1          3.69         54.69        16.59 o                         
  -4   8   1      12493.39      12639.77       394.57 o                         
  -2   8   1       3519.76       3478.19        63.80 o                         
   0   8   1        282.67        301.66        26.05 o                         
   2   8   1      12738.52      15298.38       324.83 o                         
   4   8   1       1764.04       1679.72        66.22 o                         
   6   8   1       2598.25       2473.95        92.94 o                         
   8   8   1       6636.98       6382.53       188.32 o                         
  10   8   1        150.43        130.04        82.73 o                         
  12   8   1       1538.84       1673.64       101.20 o                         
  14   8   1        952.65       1022.45        84.09 o                         
 -15   9   1         21.14        -13.68        53.74 o                         
 -13   9   1         57.73         20.57        47.64 o                         
 -11   9   1        342.73        352.49        54.44 o                         
  -9   9   1       3711.13       3425.02       135.19 o                         
  -7   9   1       5744.18       6442.16       370.41 o                         
  -5   9   1       3769.77       3594.06        91.31 o                         
  -3   9   1       2982.10       2908.88        80.92 o                         
  -1   9   1          1.27         46.27        19.55 o                         
   1   9   1         56.19        182.73        24.11 o                         
   3   9   1        887.66        970.68        33.43 o                         
   5   9   1       2146.11       1985.16        60.60 o                         
   7   9   1       2668.00       2516.08       120.94 o                         
   9   9   1       4048.98       4160.03       132.59 o                         
  11   9   1       1670.19       1421.12        92.57 o                         
  13   9   1         33.94        -26.41        57.23 o                         
 -14  10   1         65.85         26.22        57.20 o                         
 -12  10   1        119.76        141.55        52.85 o                         
 -10  10   1       2977.89       2712.12       137.48 o                         
  -8  10   1        688.74        764.81        86.03 o                         
  -6  10   1          0.90         14.05        18.19 o                         
  -4  10   1      14696.26      15459.71       263.83 o                         
  -2  10   1      16445.28      15761.43       272.56 o                         
   0  10   1       4800.42       5088.94       119.24 o                         
   2  10   1       5443.86       5451.23       124.56 o                         
   4  10   1        524.60        559.80        55.72 o                         
   6  10   1        487.70        489.05        46.98 o                         
   8  10   1         95.21         23.76        41.15 o                         
  10  10   1         68.58        106.74        58.01 o                         
  12  10   1         30.10         15.92        56.58 o                         
  14  10   1        451.81        441.26        92.11 o                         
 -13  11   1        627.79        515.83       153.80 o                         
 -11  11   1         39.01        -15.90        48.70 o                         
  -9  11   1         15.16         -8.66        43.66 o                         
  -7  11   1       1433.50       1506.47        55.35 o                         
  -5  11   1       1558.11       1699.59        73.30 o                         
  -3  11   1      11059.56      11172.85       212.15 o                         
  -1  11   1        416.38        583.54        44.15 o                         
   1  11   1       5555.97       5475.87       126.37 o                         
   3  11   1       7775.09       7950.62       212.82 o                         
   5  11   1       2165.71       2102.86        66.17 o                         
   7  11   1         71.47        136.38        78.16 o                         
   9  11   1          6.51          6.39        50.76 o                         
  11  11   1        702.88        713.03        77.27 o                         
  13  11   1         42.57        -60.75        65.02 o                         
 -12  12   1       3369.62       3341.65       218.78 o                         
 -10  12   1       3623.37       3769.36       258.48 o                         
  -8  12   1       7099.06       7487.28       279.96 o                         
  -6  12   1       2723.62       2660.74       145.09 o                         
  -4  12   1       2051.16       2219.86       121.07 o                         
  -2  12   1       9884.37       9582.30       198.41 o                         
   0  12   1       8995.44       8753.23       188.06 o                         
   2  12   1        481.18        486.03        41.96 o                         
   4  12   1       9521.34       9868.44       180.72 o                         
   6  12   1      12089.71      12077.51       227.26 o                         
   8  12   1       3948.96       3771.73       190.48 o                         
  10  12   1        536.26        625.00        73.68 o                         
  12  12   1       3924.43       3690.26       208.93 o                         
 -13  13   1       4011.54       4147.39       203.84 o                         
 -11  13   1       2225.73       2214.57       157.06 o                         
  -9  13   1         38.64        -57.68        63.72 o                         
  -7  13   1       5669.54       5635.18       201.39 o                         
  -5  13   1      14034.62      14131.46       261.32 o                         
  -3  13   1       1094.41       1100.10        52.99 o                         
  -1  13   1       3940.12       3982.01       101.24 o                         
   1  13   1      20984.69      20469.56       472.31 o                         
   3  13   1       7063.24       7415.43       323.07 o                         
   5  13   1        816.09        826.81        57.49 o                         
   7  13   1       3326.80       3567.85        67.19 o                         
   9  13   1      10827.24      11522.28       706.46 o                         
  11  13   1       1647.75       2262.53       168.59 o                         
 -12  14   1       1636.34       1738.62       153.41 o                         
 -10  14   1       5666.02       6037.68       256.92 o                         
  -8  14   1       2896.11       2965.88       155.32 o                         
  -6  14   1       3057.98       3401.65       116.03 o                         
  -4  14   1          7.70         70.84        33.93 o                         
  -2  14   1      10715.45      10853.93       238.23 o                         
   0  14   1       2617.17       2467.54        99.30 o                         
   2  14   1        251.33        151.86        41.33 o                         
   4  14   1      15950.93      16201.93       561.41 o                         
   6  14   1      11638.21      11969.40       246.43 o                         
   8  14   1       2123.19       2397.37       143.90 o                         
  10  14   1          5.79          9.80        57.33 o                         
  12  14   1       2105.32       2339.54       369.98 o                         
 -11  15   1        340.72        200.61        87.74 o                         
  -9  15   1         72.92         90.24        81.40 o                         
  -7  15   1       2493.70       2537.22       142.34 o                         
  -5  15   1       5452.36       5568.71       153.56 o                         
  -3  15   1       5721.27       5883.95       260.30 o                         
  -1  15   1        597.40        558.92        63.68 o                         
   1  15   1      15073.86      15005.41       382.48 o                         
   3  15   1      18597.38      18683.54       426.88 o                         
   5  15   1        572.34        605.15        41.86 o                         
   7  15   1       5670.37       5753.31       176.01 o                         
   9  15   1       5287.53       5412.64       326.15 o                         
  11  15   1       2200.41       1998.24       176.37 o                         
 -10  16   1        361.52        284.50       120.91 o                         
  -8  16   1         10.94         26.71        55.44 o                         
  -6  16   1        204.92        215.60        42.84 o                         
  -4  16   1       1705.47       1607.30       129.32 o                         
  -2  16   1       9577.01       9604.42       243.88 o                         
   0  16   1       9738.56       9563.73       349.24 o                         
   2  16   1         17.60          3.23        33.57 o                         
   4  16   1       2491.99       2560.69       122.04 o                         
   6  16   1       1935.39       1936.66        65.44 o                         
   8  16   1        794.99        734.45        96.90 o                         
  10  16   1          4.58         24.19       104.65 o                         
  -9  17   1        234.19        223.99        87.54 o                         
  -7  17   1       1092.46       1281.19       112.54 o                         
  -5  17   1       3593.79       3527.28       107.58 o                         
  -3  17   1       1265.22       1377.78        75.02 o                         
  -1  17   1        217.70        241.27        62.67 o                         
   1  17   1       4101.81       4049.16       144.67 o                         
   3  17   1       4930.86       5145.70       210.72 o                         
   5  17   1       2437.16       2444.61        86.05 o                         
   7  17   1         76.42         76.30        64.27 o                         
  -6  18   1        833.98        739.80       105.79 o                         
  -4  18   1       1836.02       1863.83        92.67 o                         
  -2  18   1       8900.70       9123.50       270.08 o                         
   0  18   1      11503.58      11807.50       330.92 o                         
   2  18   1        685.32        703.45        78.50 o                         
   4  18   1       1495.19       1405.48        81.35 o                         
   6  18   1       4317.88       4094.16       292.42 o                         
  -5  19   1       3002.52       3124.46       135.62 o                         
  -3  19   1       1021.26        953.17        74.60 o                         
  -1  19   1        947.61        954.98       103.15 o                         
   1  19   1       3981.40       3903.86       160.54 o                         
   3  19   1       5159.01       5673.25       200.76 o                         
   5  19   1        495.58        567.08       136.84 o                         
  -2  20   1       6771.07       6790.21       274.35 o                         
   0  20   1       1550.88       1516.75       108.58 o                         
   2  20   1        232.23        115.54        47.61 o                         
 -16   0   2          2.83         -5.49        32.59 o                         
 -14   0   2       5102.29       4978.33       144.25 o                         
 -12   0   2      13879.07      14010.50       331.65 o                         
 -10   0   2        905.67        941.76        34.19 o                         
  -8   0   2      22119.11      21785.98       531.34 o                         
  -6   0   2      57891.69      56820.46      1275.33 o                         
  -4   0   2     146404.28     149834.12      4750.45 o                         
  -2   0   2     116149.60     129738.99      4198.20 o                         
   2   0   2     130201.73     145926.14      4383.04 o                         
   4   0   2     245456.52     265231.50     11506.87 o                         
   6   0   2      41672.66      38762.20       730.43 o                         
   8   0   2        727.61        848.46        36.79 o                         
  10   0   2       7752.70       7592.75       146.39 o                         
  12   0   2       3499.58       3447.21        78.07 o                         
  14   0   2        330.95        317.60        43.63 o                         
  16   0   2         45.48        209.36       171.34 o                         
 -17   1   2       5621.77       5635.74       457.06 o                         
 -15   1   2       3423.74       3723.80        85.34 o                         
 -13   1   2        314.95        276.99        21.08 o                         
 -11   1   2      18825.29      18405.91       254.71 o                         
  -9   1   2      21322.86      19921.68       260.26 o                         
  -7   1   2      33931.29      33042.84       463.88 o                         
  -5   1   2      15236.58      15469.13       168.24 o                         
  -3   1   2      32685.50      32364.46       419.31 o                         
   1   1   2     131937.47     147546.83      3872.91 o                         
   3   1   2      80779.33      84061.73      1401.23 o                         
   5   1   2      18281.21      18159.20       186.51 o                         
   7   1   2      85288.45      85853.80      1595.27 o                         
   9   1   2      23743.89      23149.22       293.08 o                         
  11   1   2       1128.02       1043.09        35.13 o                         
  13   1   2       2454.88       2432.31        49.95 o                         
  15   1   2       2705.68       2648.59        96.67 o                         
 -16   2   2        133.58        140.64        40.68 o                         
 -14   2   2      12027.76      11909.84       210.87 o                         
 -12   2   2      10070.81       9869.16       146.04 o                         
 -10   2   2       6667.86       6778.37       101.22 o                         
  -8   2   2          7.07         18.69         8.85 o                         
  -6   2   2      31274.94      30267.13       393.34 o                         
  -4   2   2      23971.98      20352.39       239.64 o                         
  -2   2   2     100807.93     110233.09      2985.99 o                         
   0   2   2        562.61        568.81        19.75 o                         
   2   2   2     113934.90     124687.12      3163.30 o                         
   4   2   2      66754.20      65374.21      1233.67 o                         
   6   2   2      72377.92      74325.45      1354.67 o                         
   8   2   2        686.32        756.67        20.40 o                         
  10   2   2      15016.48      14431.77       213.16 o                         
  12   2   2      10589.77      10986.10       241.20 o                         
  14   2   2       4716.29       4761.49       143.63 o                         
  16   2   2         71.38         42.15        43.73 o                         
 -17   3   2       5247.18       5170.95       212.49 o                         
 -15   3   2       7401.75       7388.70       209.11 o                         
 -13   3   2       1393.69       1365.28        47.90 o                         
 -11   3   2         83.38         91.23        12.54 o                         
  -9   3   2      12494.76      12742.08       158.24 o                         
  -7   3   2      12611.20      11973.62       149.91 o                         
  -5   3   2       8713.31       8384.56       103.87 o                         
  -3   3   2      18779.50      20143.38       368.47 o                         
  -1   3   2      27166.26      26630.48       407.75 o                         
   1   3   2      40848.54      43170.90       760.50 o                         
   3   3   2      14683.53      14972.32       195.26 o                         
   5   3   2       6232.35       5712.23        82.25 o                         
   7   3   2      23977.12      21890.60       306.53 o                         
   9   3   2      33788.44      33671.79       612.52 o                         
  11   3   2       1802.09       1757.60        59.91 o                         
  13   3   2          0.47         85.21        42.76 o                         
  15   3   2       1297.71       1317.13        80.68 o                         
 -16   4   2        966.52        854.92        86.90 o                         
 -14   4   2       5283.28       5363.99       160.57 o                         
 -12   4   2      18201.34      18015.21       404.96 o                         
 -10   4   2       9748.23       9139.04       201.50 o                         
  -8   4   2       3294.91       3077.65        50.61 o                         
  -6   4   2       1723.36       2335.42        53.05 o                         
  -4   4   2      22096.93      21759.99       503.88 o                         
  -2   4   2       3907.68       3243.88        46.04 o                         
   0   4   2       4880.37       5887.38        95.97 o                         
   2   4   2       3006.57       4260.73       137.72 o                         
   4   4   2     102320.92     111320.62      4201.35 o                         
   6   4   2      29705.97      28718.62       568.90 o                         
   8   4   2        382.49        372.21        30.34 o                         
  10   4   2       7865.31       7704.92       166.38 o                         
  12   4   2      14962.49      14516.49       328.75 o                         
  14   4   2       8352.33       8188.82       223.97 o                         
  16   4   2       3224.27       3161.30       143.66 o                         
 -15   5   2       9264.81       9131.14       283.55 o                         
 -13   5   2       3173.49       3218.87       121.21 o                         
 -11   5   2       5410.91       5269.93       136.08 o                         
  -9   5   2      14141.48      14179.88       270.02 o                         
  -7   5   2      26601.72      26533.67       530.95 o                         
  -5   5   2       9736.71       9818.00       197.27 o                         
  -3   5   2        115.51         84.94        16.75 o                         
  -1   5   2      63148.52      62953.68      1355.14 o                         
   1   5   2      71547.16      74424.98      1724.88 o                         
   3   5   2       9486.82      10070.39       122.25 o                         
   5   5   2       2557.03       2109.41       201.65 o                         
   7   5   2      29748.07      28815.18       613.05 o                         
   9   5   2      18359.08      18684.09       390.77 o                         
  11   5   2       8435.62       8129.19       209.91 o                         
  13   5   2         84.26         34.05        36.54 o                         
  15   5   2       1862.35       1926.76       101.86 o                         
 -16   6   2         60.84         72.05        47.01 o                         
 -14   6   2       6605.90       6687.24       193.88 o                         
 -12   6   2       6545.20       6921.89       181.47 o                         
 -10   6   2       9391.00       9627.69       236.27 o                         
  -8   6   2        557.90        888.54        57.06 o                         
  -6   6   2      58752.18      62968.21      1221.14 o                         
  -4   6   2      91576.28      94520.30      2231.55 o                         
  -2   6   2      27767.56      27485.48       459.43 o                         
   0   6   2        121.17        268.00        24.49 o                         
   2   6   2      20472.46      20084.49       417.92 o                         
   4   6   2       5103.94       3574.95        94.00 o                         
   6   6   2       9933.20       9541.74       289.74 o                         
   8   6   2        772.32        734.18        46.64 o                         
  10   6   2       5957.93       5884.57       150.65 o                         
  12   6   2       8246.58       8652.45       266.81 o                         
  14   6   2       4820.54       4814.87       167.58 o                         
 -15   7   2       1518.54       1543.68       113.71 o                         
 -13   7   2          1.13          9.06        39.39 o                         
 -11   7   2       6777.70       6581.67       190.59 o                         
  -9   7   2      50284.64      47815.92      2436.30 o                         
  -7   7   2      57876.36      59125.21      1788.85 o                         
  -5   7   2       8394.52       8594.79       148.98 o                         
  -3   7   2       8176.75       7343.51       265.84 o                         
  -1   7   2      92912.01      94108.86      2577.59 o                         
   1   7   2      56068.07      55066.60      1209.50 o                         
   3   7   2      17122.68      17029.93       339.51 o                         
   5   7   2       1221.71       1375.78        27.47 o                         
   7   7   2      17491.56      18012.50       393.54 o                         
   9   7   2      16848.17      17222.85       406.10 o                         
  11   7   2       2134.35       2116.69       116.39 o                         
  13   7   2        441.20        405.13        76.23 o                         
  15   7   2       5306.09       5230.60       200.87 o                         
 -16   8   2        629.79        643.40       115.48 o                         
 -14   8   2       2927.85       3164.66       324.43 o                         
 -12   8   2      12882.24      12989.72       356.57 o                         
 -10   8   2       8143.24       7731.30       199.60 o                         
  -8   8   2       4812.33       5229.91       174.37 o                         
  -6   8   2      70477.39      71535.34      2530.68 o                         
  -4   8   2     197679.33     209821.94      7607.02 o                         
  -2   8   2      31143.14      30446.79       557.77 o                         
   0   8   2        285.21        261.69        25.12 o                         
   2   8   2       4082.11       3353.15       138.72 o                         
   4   8   2      55323.71      55911.91      1213.02 o                         
   6   8   2      14506.80      14122.14       331.26 o                         
   8   8   2        690.18        671.74        57.67 o                         
  10   8   2       4798.22       4565.24       147.22 o                         
  12   8   2       7105.99       7215.32       232.00 o                         
  14   8   2        948.21       1142.32       104.44 o                         
 -15   9   2       1446.73       1376.44       137.95 o                         
 -13   9   2        175.15        342.21        84.07 o                         
 -11   9   2       1826.82       1914.32        96.06 o                         
  -9   9   2      26087.86      27764.41       986.14 o                         
  -7   9   2      36398.44      36606.26       626.11 o                         
  -5   9   2       3099.79       2877.97        46.78 o                         
  -3   9   2      27073.55      26463.59       484.06 o                         
  -1   9   2      46259.13      44683.98       969.40 o                         
   1   9   2      17596.36      16415.06       438.11 o                         
   3   9   2        969.00        837.88        48.06 o                         
   5   9   2         24.54          8.63        12.08 o                         
   7   9   2        519.81        498.48        77.10 o                         
   9   9   2       7428.51       7102.75       197.61 o                         
  11   9   2       2991.88       2934.35       153.80 o                         
  13   9   2        125.20        166.04        57.75 o                         
 -14  10   2       2599.01       2612.44       155.06 o                         
 -12  10   2       9450.96       9296.00       284.25 o                         
 -10  10   2       6115.44       5994.05       231.33 o                         
  -8  10   2       2028.80       2050.90       114.55 o                         
  -6  10   2       8510.92       8935.08       175.02 o                         
  -4  10   2      27017.92      26788.59       508.80 o                         
  -2  10   2      15481.73      15786.57       276.26 o                         
   0  10   2        667.87        698.00        33.95 o                         
   2  10   2       9780.17      10362.13       203.61 o                         
   4  10   2       8141.77       8057.32       131.90 o                         
   6  10   2      17837.36      18112.08       274.93 o                         
   8  10   2       6792.81       6640.67       325.33 o                         
  10  10   2         97.79        187.47        57.27 o                         
  12  10   2       7746.00       7867.36       297.91 o                         
  14  10   2       4156.01       4338.74       203.13 o                         
 -13  11   2        953.20        902.70       110.54 o                         
 -11  11   2        226.97        259.08        56.87 o                         
  -9  11   2       3102.65       3073.86       197.68 o                         
  -7  11   2      19608.56      19872.87       516.61 o                         
  -5  11   2        267.79        242.12        31.54 o                         
  -3  11   2       2579.89       2750.76        68.16 o                         
  -1  11   2       8127.35       7985.82       229.96 o                         
   1  11   2       4713.19       5094.47       299.17 o                         
   3  11   2        386.50        426.98        37.07 o                         
   5  11   2          7.17         44.03        20.61 o                         
   7  11   2      13273.44      12435.79       347.51 o                         
   9  11   2      10097.81      10097.66       442.93 o                         
  11  11   2       3913.73       4407.63       283.52 o                         
  13  11   2         38.24         90.53        69.09 o                         
 -14  12   2         71.80         71.54        61.57 o                         
 -12  12   2       3124.94       3413.87       177.95 o                         
 -10  12   2      11927.75      12241.78       389.55 o                         
  -8  12   2       1515.46       1419.91        54.47 o                         
  -6  12   2        326.52        387.34        25.24 o                         
  -4  12   2       4818.68       4912.92       103.50 o                         
  -2  12   2        637.29        673.58        48.64 o                         
   0  12   2       6927.96       6874.37       141.62 o                         
   2  12   2       2003.69       2321.57       180.39 o                         
   4  12   2       2643.20       2857.93       182.90 o                         
   6  12   2       6391.00       6428.16       124.75 o                         
   8  12   2       5766.44       5368.76       213.87 o                         
  10  12   2        301.57        369.44        74.20 o                         
  12  12   2       3988.45       3995.92       223.36 o                         
 -13  13   2        794.99        701.67        94.16 o                         
 -11  13   2         21.12         31.15        71.32 o                         
  -9  13   2       3347.77       3906.84       207.12 o                         
  -7  13   2      10846.45      10800.65       620.45 o                         
  -5  13   2       5350.45       5080.80       120.72 o                         
  -3  13   2       8981.83       8811.58       311.66 o                         
  -1  13   2       9095.14       9133.60       191.82 o                         
   1  13   2       1202.95       1373.26        83.60 o                         
   3  13   2       2996.32       3004.41        94.16 o                         
   5  13   2         52.09        134.33        31.45 o                         
   7  13   2       3504.97       3695.49        68.78 o                         
   9  13   2      14565.61      14808.48       511.44 o                         
  11  13   2       7379.30       7174.02       417.12 o                         
 -12  14   2       1275.08       1266.38       115.39 o                         
 -10  14   2        446.04        431.00       106.53 o                         
  -8  14   2        311.49        466.38        82.36 o                         
  -6  14   2       9624.42       9703.02       209.32 o                         
  -4  14   2      10273.16       9776.19       214.53 o                         
  -2  14   2       7581.90       7372.01       222.92 o                         
   0  14   2        171.46        202.23        38.23 o                         
   2  14   2      14556.60      14552.35       360.76 o                         
   4  14   2       9624.48       9512.93       271.48 o                         
   6  14   2       3716.93       3851.85       134.72 o                         
   8  14   2         33.93         89.16        61.17 o                         
  10  14   2       2614.25       2695.34       164.72 o                         
 -11  15   2       1306.57       1405.40       180.76 o                         
  -9  15   2       5120.98       5527.22       403.22 o                         
  -7  15   2       5979.14       6376.24       252.22 o                         
  -5  15   2        302.06        342.05        35.70 o                         
  -3  15   2       7600.55       7701.28       186.21 o                         
  -1  15   2      16770.31      16572.61       413.28 o                         
   1  15   2      12098.45      12078.44       347.65 o                         
   3  15   2       3007.78       3067.95       134.25 o                         
   5  15   2         22.02         28.50        36.77 o                         
   7  15   2       2893.31       3006.35       168.77 o                         
   9  15   2       2992.26       2946.13       186.94 o                         
 -10  16   2        452.08        321.68        84.45 o                         
  -8  16   2        962.58       1217.18       119.15 o                         
  -6  16   2      12826.19      12374.50       294.36 o                         
  -4  16   2      17021.28      16774.87       394.62 o                         
  -2  16   2       6729.75       6899.28       255.06 o                         
   0  16   2         15.94         24.42        34.01 o                         
   2  16   2       1200.40       1288.24        80.61 o                         
   4  16   2       4747.91       4877.70       198.65 o                         
   6  16   2       5675.15       5691.03       169.28 o                         
   8  16   2          0.44        120.81        70.28 o                         
  -9  17   2        736.39        619.06       108.88 o                         
  -7  17   2        784.88        770.76       119.02 o                         
  -5  17   2         82.14        145.51        46.92 o                         
  -3  17   2       1375.63       1567.35        87.54 o                         
  -1  17   2       6345.95       6374.20       193.20 o                         
   1  17   2       5718.18       5605.30       188.02 o                         
   3  17   2        731.10        829.38        70.01 o                         
   5  17   2        251.10        304.03        38.24 o                         
   7  17   2       1843.92       2232.14       154.94 o                         
  -8  18   2        201.48        203.66        94.09 o                         
  -6  18   2         34.92        -33.01        33.01 o                         
  -4  18   2        922.08       1006.09        71.98 o                         
  -2  18   2        978.80        952.30       105.01 o                         
   0  18   2        878.29        854.91        82.54 o                         
   2  18   2        179.90        218.07        52.20 o                         
   4  18   2       2054.40       2239.14       144.78 o                         
   6  18   2       1517.90       1746.83       187.74 o                         
  -5  19   2        478.52        504.14        75.01 o                         
  -3  19   2        358.59        304.82        53.84 o                         
  -1  19   2         61.06         20.52        43.77 o                         
   1  19   2        103.41        144.19        48.24 o                         
   3  19   2        388.79        354.89        58.22 o                         
   5  19   2        452.74        413.64        85.14 o                         
  -2  20   2        134.64        147.30        57.21 o                         
   0  20   2         21.36         65.99        57.23 o                         
 -17   1   3         21.44         21.65       196.98 o                         
 -15   1   3       1477.22       1410.49        87.16 o                         
 -13   1   3        572.16        604.27        32.79 o                         
 -11   1   3        205.60        213.44        19.07 o                         
  -9   1   3          0.48         31.44        12.38 o                         
  -7   1   3       4081.15       4083.22        49.61 o                         
  -5   1   3       1785.14       1960.52        29.41 o                         
  -3   1   3      36804.44      39126.84       554.77 o                         
  -1   1   3          3.35         79.10         7.66 o                         
   1   1   3      13714.46      14594.44       246.07 o                         
   3   1   3       6362.40       6192.20        60.71 o                         
   5   1   3       1821.89       1618.70        31.91 o                         
   7   1   3       5774.75       5873.53        67.78 o                         
   9   1   3        739.40        811.13        27.28 o                         
  11   1   3        994.99        993.51        28.87 o                         
  13   1   3         15.68         -0.65        16.44 o                         
  15   1   3         42.93         45.31        35.81 o                         
 -16   2   3        285.11        256.89        46.49 o                         
 -14   2   3       1210.63       1099.81        66.27 o                         
 -12   2   3        423.14        500.43        29.78 o                         
 -10   2   3        726.24        817.59        28.72 o                         
  -8   2   3         39.79         55.44        13.78 o                         
  -6   2   3       5969.35       6369.78        74.92 o                         
  -4   2   3      14599.23      13940.91       150.65 o                         
  -2   2   3      30764.84      31021.81       568.35 o                         
   0   2   3        968.20        672.71        25.97 o                         
   2   2   3        646.73        617.90        22.65 o                         
   4   2   3       1407.89       1514.07        46.68 o                         
   6   2   3       2546.69       2690.11        40.31 o                         
   8   2   3        706.70        603.51        31.65 o                         
  10   2   3       4204.39       3836.47        74.83 o                         
  12   2   3         42.12         26.93        27.34 o                         
  14   2   3         35.07         60.94        36.53 o                         
 -17   3   3         19.06         56.19        54.64 o                         
 -15   3   3        645.65        628.81        55.80 o                         
 -13   3   3       3379.45       3238.27        64.37 o                         
 -11   3   3       1368.26       1425.29        64.14 o                         
  -9   3   3       2018.10       1927.80        33.06 o                         
  -7   3   3      10660.46      11100.20       125.20 o                         
  -5   3   3          1.82         31.44        20.07 o                         
  -3   3   3      19614.09      19833.53       306.12 o                         
  -1   3   3      11644.38      13757.94       192.07 o                         
   1   3   3       7503.92       8172.92       115.01 o                         
   3   3   3        151.51        169.90        11.08 o                         
   5   3   3       5529.38       5951.01        83.91 o                         
   7   3   3        536.58        455.41        27.37 o                         
   9   3   3        882.71        887.51        30.99 o                         
  11   3   3        143.74        160.11        25.12 o                         
  13   3   3         96.93        108.66        39.21 o                         
  15   3   3        122.93        135.39        50.46 o                         
 -16   4   3         33.71         34.09        50.15 o                         
 -14   4   3        222.23        231.33        53.71 o                         
 -12   4   3       2538.95       2467.64        70.37 o                         
 -10   4   3       7714.92       7937.74       146.13 o                         
  -8   4   3       1582.49       1699.26        32.79 o                         
  -6   4   3       3443.23       3524.08        86.56 o                         
  -4   4   3       6376.83       6419.88        83.52 o                         
  -2   4   3       1807.37       2036.55        45.61 o                         
   0   4   3      11733.42      12173.44       310.99 o                         
   2   4   3       1371.42       1552.27        30.76 o                         
   4   4   3        715.49        871.27        31.53 o                         
   6   4   3         91.31        100.39        18.39 o                         
   8   4   3        484.26        562.26        29.58 o                         
  10   4   3       1636.85       1705.68        62.30 o                         
  12   4   3       1952.58       1974.94       108.53 o                         
  14   4   3        483.99        517.33        69.48 o                         
 -17   5   3        594.05        700.82        88.61 o                         
 -15   5   3        343.92        182.19        49.07 o                         
 -13   5   3         13.63         40.38        41.45 o                         
 -11   5   3         57.47         64.30        33.63 o                         
  -9   5   3        105.57        149.30        29.63 o                         
  -7   5   3       1215.62       1333.77        22.86 o                         
  -5   5   3       2632.01       2566.80        45.12 o                         
  -3   5   3      53431.54      55947.45      1077.63 o                         
  -1   5   3       2006.11       2148.02        45.37 o                         
   1   5   3       8846.59       9605.14       150.27 o                         
   3   5   3      46682.71      49753.55      1010.14 o                         
   5   5   3      24030.01      24944.60       327.13 o                         
   7   5   3       1052.16       1017.32        42.95 o                         
   9   5   3        814.15        846.20        71.74 o                         
  11   5   3         84.61         94.49        35.07 o                         
  13   5   3       1759.08       1625.02        94.72 o                         
  15   5   3        687.60        733.20        78.83 o                         
 -16   6   3        230.52        258.96        55.70 o                         
 -14   6   3       1569.70       1628.30       204.64 o                         
 -12   6   3       2772.30       2979.66       108.04 o                         
 -10   6   3       6915.46       7137.27       162.33 o                         
  -8   6   3        749.09        951.63       111.72 o                         
  -6   6   3       8155.26       7877.60       168.70 o                         
  -4   6   3       2918.48       3323.06        60.00 o                         
  -2   6   3      19621.70      20007.39       507.87 o                         
   0   6   3      61255.69      63938.34      1444.00 o                         
   2   6   3      18077.21      19575.81       314.43 o                         
   4   6   3       7361.88       8170.53       103.07 o                         
   6   6   3       6319.82       5930.40       177.93 o                         
   8   6   3       3402.05       3344.27       107.93 o                         
  10   6   3       1633.45       1661.55       103.37 o                         
  12   6   3       2800.76       2893.78       118.31 o                         
  14   6   3       1538.44       1253.73        82.73 o                         
 -15   7   3        562.41        691.88        78.72 o                         
 -13   7   3        340.56        356.56        62.18 o                         
 -11   7   3       2103.56       2184.50       182.86 o                         
  -9   7   3      11452.63      12637.44       977.21 o                         
  -7   7   3       6965.59       7414.59       157.67 o                         
  -5   7   3       3170.99       3091.05       105.87 o                         
  -3   7   3      21899.17      21816.17       592.20 o                         
  -1   7   3       6320.74       6774.21       117.20 o                         
   1   7   3       5174.64       4828.17       133.04 o                         
   3   7   3       5492.69       5327.66        99.81 o                         
   5   7   3       2066.12       1718.04        70.64 o                         
   7   7   3       4785.78       4625.08       114.27 o                         
   9   7   3       2183.26       2348.32        88.23 o                         
  11   7   3         36.25         24.43        46.83 o                         
  13   7   3        729.41        809.55        76.23 o                         
  15   7   3       1556.53       1377.45       138.62 o                         
 -16   8   3        893.25        779.01        95.76 o                         
 -14   8   3          8.32         62.57        47.79 o                         
 -12   8   3        159.68        205.63        50.06 o                         
 -10   8   3         49.80         75.50        39.89 o                         
  -8   8   3        767.97        695.41        69.73 o                         
  -6   8   3       7109.87       6973.25       401.61 o                         
  -4   8   3       9054.18       9575.16       278.71 o                         
  -2   8   3        772.53        984.33        41.57 o                         
   0   8   3       7599.27       7819.93       128.15 o                         
   2   8   3       4264.21       4100.79        90.84 o                         
   4   8   3       6302.92       6345.24        95.87 o                         
   6   8   3        365.73        505.48        54.36 o                         
   8   8   3        654.05        707.87        74.07 o                         
  10   8   3        649.01        631.10        57.08 o                         
  12   8   3       2039.32       1984.05       101.98 o                         
  14   8   3        183.62        103.33        59.68 o                         
 -15   9   3         28.59        -64.94        64.94 o                         
 -13   9   3        461.78        417.98        71.97 o                         
 -11   9   3        911.91        779.89        66.30 o                         
  -9   9   3       6186.92       6116.20       217.02 o                         
  -7   9   3       6065.24       6018.45        82.90 o                         
  -5   9   3       1161.33       1290.84        42.27 o                         
  -3   9   3       6520.93       6289.15       117.22 o                         
  -1   9   3      12754.15      12947.10       282.25 o                         
   1   9   3       8932.40       8456.43       157.47 o                         
   3   9   3       2311.61       2239.81       127.88 o                         
   5   9   3       1292.81       1561.24        62.05 o                         
   7   9   3       1396.14       1450.79        78.65 o                         
   9   9   3        370.45        375.68        49.08 o                         
  11   9   3         55.34         42.75        56.51 o                         
  13   9   3        826.26        812.97        79.62 o                         
 -14  10   3        737.04        853.01        96.81 o                         
 -12  10   3         55.08        -49.84        69.10 o                         
 -10  10   3          0.38        -45.19        45.19 o                         
  -8  10   3       5209.65       5283.61       105.63 o                         
  -6  10   3      29865.89      30026.11      1435.54 o                         
  -4  10   3      24985.16      24202.53       466.36 o                         
  -2  10   3       4277.69       4190.97       174.90 o                         
   0  10   3       1165.98       1028.91        39.81 o                         
   2  10   3       2941.04       2869.67        90.97 o                         
   4  10   3       8097.34       7982.75       153.84 o                         
   6  10   3       5075.31       4976.31       192.00 o                         
   8  10   3       1493.59       1428.22       199.78 o                         
  10  10   3       2154.74       1810.03       120.83 o                         
  12  10   3         79.27         76.32        57.42 o                         
 -13  11   3        621.67        771.91        88.23 o                         
 -11  11   3       2927.52       2990.03       245.15 o                         
  -9  11   3       1278.61       1313.96       125.58 o                         
  -7  11   3          2.21         26.77        19.89 o                         
  -5  11   3        940.77        993.36        41.36 o                         
  -3  11   3       3121.51       3099.84        95.47 o                         
  -1  11   3      18482.53      17828.09       346.98 o                         
   1  11   3      13998.20      13359.22       379.74 o                         
   3  11   3        975.97       1028.04        54.11 o                         
   5  11   3       1583.71       1587.72        44.88 o                         
   7  11   3       8479.64       7797.38       283.49 o                         
   9  11   3          6.27        -50.24        50.89 o                         
  11  11   3        952.61       1083.57        91.36 o                         
  13  11   3       1651.74       1551.21       141.95 o                         
 -14  12   3       2587.59       2732.79       160.58 o                         
 -12  12   3       1152.41       1084.71        94.73 o                         
 -10  12   3        582.08        573.64       174.06 o                         
  -8  12   3       2121.46       2216.53        59.63 o                         
  -6  12   3       6773.26       6863.35       232.16 o                         
  -4  12   3       5986.20       6244.69       126.63 o                         
  -2  12   3        956.58       1212.64        55.89 o                         
   0  12   3       2519.96       2657.70        76.33 o                         
   2  12   3       9856.30       9949.74       381.73 o                         
   4  12   3       5469.70       5347.69       112.35 o                         
   6  12   3        355.16        278.02        24.01 o                         
   8  12   3       3708.37       3802.84       194.18 o                         
  10  12   3       2802.10       3193.90       171.85 o                         
  12  12   3       1399.75       1288.59       175.22 o                         
 -13  13   3        854.54        937.24       120.98 o                         
 -11  13   3       3006.09       3001.71       164.67 o                         
  -9  13   3       5930.57       5764.92       467.29 o                         
  -7  13   3         13.20         80.05        32.85 o                         
  -5  13   3       6160.92       5864.51       156.34 o                         
  -3  13   3      10843.94      10876.76       394.35 o                         
  -1  13   3       8057.49       8211.54       194.41 o                         
   1  13   3         67.46        127.95        39.76 o                         
   3  13   3       4386.59       4440.33       281.54 o                         
   5  13   3      25632.00      25741.36       596.49 o                         
   7  13   3      14928.30      14735.50       208.42 o                         
   9  13   3       2652.83       2689.30       224.44 o                         
  11  13   3         26.60        -83.57        83.57 o                         
 -12  14   3       2268.36       1889.37       259.96 o                         
 -10  14   3        101.81        168.17        93.44 o                         
  -8  14   3       1769.70       1759.77       205.50 o                         
  -6  14   3       1518.95       1639.97        58.86 o                         
  -4  14   3        472.39        429.25       136.50 o                         
  -2  14   3       2868.92       2722.46       136.25 o                         
   0  14   3       5364.86       5290.74       144.55 o                         
   2  14   3      13686.52      13596.98       361.14 o                         
   4  14   3       7794.81       8240.36       332.05 o                         
   6  14   3          3.76         27.64        21.48 o                         
   8  14   3       9747.36       9847.93       382.61 o                         
  10  14   3      11912.50      12768.52      1150.31 o                         
 -11  15   3       2922.60       3227.81       482.92 o                         
  -9  15   3       3463.57       3257.41       253.80 o                         
  -7  15   3        748.07        700.00        60.85 o                         
  -5  15   3        515.54        598.92        58.87 o                         
  -3  15   3        770.02        930.04        99.06 o                         
  -1  15   3       2831.39       2937.36       100.79 o                         
   1  15   3       3748.27       3629.19       201.39 o                         
   3  15   3       3098.23       2928.31       118.91 o                         
   5  15   3      10773.29      10761.16       397.15 o                         
   7  15   3      10600.65      11984.01       447.35 o                         
   9  15   3       1014.90       1185.71       121.31 o                         
 -10  16   3        311.43        236.52       145.69 o                         
  -8  16   3       3331.74       3449.72       199.18 o                         
  -6  16   3       1094.20       1288.90        65.07 o                         
  -4  16   3       1878.65       2027.99        87.46 o                         
  -2  16   3       1461.62       1579.49       113.57 o                         
   0  16   3       1119.51       1314.23       142.97 o                         
   2  16   3       9959.18      10127.85       360.78 o                         
   4  16   3      12426.40      12073.56       301.53 o                         
   6  16   3        145.07        125.30        75.10 o                         
   8  16   3       1675.54       1488.29       130.32 o                         
  -9  17   3       1853.71       1963.14       184.29 o                         
  -7  17   3        917.40        729.61        85.28 o                         
  -5  17   3          4.44         17.34        29.20 o                         
  -3  17   3       1175.70       1334.23        74.52 o                         
  -1  17   3       4647.09       4700.04       149.30 o                         
   1  17   3       6118.01       6235.68       190.89 o                         
   3  17   3       3010.81       3078.36       109.51 o                         
   5  17   3       1560.30       1445.54        74.56 o                         
   7  17   3       2994.81       2871.47       180.74 o                         
  -8  18   3       1908.85       1638.99       166.22 o                         
  -6  18   3       5456.34       5627.18       164.00 o                         
  -4  18   3       1755.12       1710.09        89.80 o                         
  -2  18   3       1684.01       1717.30       118.69 o                         
   0  18   3          4.63         -5.66        36.11 o                         
   2  18   3       4214.10       3968.00       135.23 o                         
   4  18   3       4024.35       4150.99       143.53 o                         
   6  18   3        695.62        643.41       139.52 o                         
  -5  19   3        796.80        713.86        66.65 o                         
  -3  19   3       4612.85       4511.18       195.98 o                         
  -1  19   3       4714.49       4564.53       164.10 o                         
   1  19   3       2748.25       2953.80       202.96 o                         
   3  19   3          2.39         36.29        40.04 o                         
  -2  20   3          4.98         62.04        66.58 o                         
   0  20   3       1666.68       1817.70       129.68 o                         
 -16   0   4      16302.18      15768.99       415.82 o                         
 -14   0   4      14664.97      14938.94       402.99 o                         
 -12   0   4       9318.90       9321.45       264.78 o                         
 -10   0   4      52603.79      51787.13      1462.36 o                         
  -8   0   4     110511.08     113595.52      4016.81 o                         
  -6   0   4       6614.00       6252.96       122.98 o                         
  -4   0   4      54433.75      59026.93      1411.12 o                         
  -2   0   4       8674.21      10352.99       204.19 o                         
   2   0   4      48268.72      47040.15      1054.37 o                         
   4   0   4      15586.04      15760.54       253.89 o                         
   6   0   4      22242.86      22925.75       478.58 o                         
   8   0   4      40830.30      40153.89       846.08 o                         
  10   0   4       2563.74       2558.11       100.06 o                         
  12   0   4       1162.74       1176.51        63.29 o                         
  14   0   4       7070.28       7385.42       211.66 o                         
 -17   1   4         93.13         78.92        45.89 o                         
 -15   1   4       2128.08       2245.95        67.91 o                         
 -13   1   4      18056.62      18027.62       326.56 o                         
 -11   1   4      26938.27      26382.48       429.13 o                         
  -9   1   4        174.25        253.33        18.42 o                         
  -7   1   4      26102.05      23820.69       319.16 o                         
  -5   1   4      45862.45      45221.19       707.81 o                         
  -3   1   4      39526.93      35914.19       507.61 o                         
  -1   1   4      25125.33      24696.04       411.74 o                         
   1   1   4       1604.21       1861.28        52.08 o                         
   3   1   4      51766.29      50201.62       730.88 o                         
   5   1   4      52964.11      51349.16       821.60 o                         
   7   1   4       5255.60       4637.23       114.05 o                         
   9   1   4       7568.17       7754.96       136.26 o                         
  11   1   4      18663.70      18551.32       447.58 o                         
  13   1   4       8365.45       8369.17       155.98 o                         
  15   1   4        865.78        997.76       165.00 o                         
 -16   2   4       4439.29       4747.42       154.72 o                         
 -14   2   4       6461.85       6462.08       109.48 o                         
 -12   2   4       2999.28       3049.74        63.32 o                         
 -10   2   4      22976.20      22224.80       315.37 o                         
  -8   2   4      36062.64      35083.81       647.93 o                         
  -6   2   4      10959.19      11225.85       129.86 o                         
  -4   2   4       4403.85       4296.73        61.15 o                         
  -2   2   4      33654.36      34279.03       567.79 o                         
   0   2   4      17173.09      15019.45       489.97 o                         
   2   2   4      92561.85      96723.37      2239.09 o                         
   4   2   4       4996.62       4529.51        68.48 o                         
   6   2   4      23206.59      23198.41       332.89 o                         
   8   2   4      28600.33      26618.87       417.13 o                         
  10   2   4      12877.28      12161.47       184.27 o                         
  12   2   4       1012.55       1007.81        47.14 o                         
  14   2   4        631.99        598.67        65.14 o                         
 -17   3   4       2767.88       2642.75       149.42 o                         
 -15   3   4        456.57        533.11        51.59 o                         
 -13   3   4      17370.62      17295.72       305.13 o                         
 -11   3   4      26682.87      25575.19       378.84 o                         
  -9   3   4       4494.25       4439.75        73.41 o                         
  -7   3   4       6947.22       6834.98        79.46 o                         
  -5   3   4      34351.68      34563.19       709.42 o                         
  -3   3   4      16759.75      15599.48       367.06 o                         
  -1   3   4      12819.09      11525.82       200.60 o                         
   1   3   4       6870.96       8299.72       111.83 o                         
   3   3   4      52950.27      53031.29       951.54 o                         
   5   3   4      80366.94      81814.58      1685.97 o                         
   7   3   4      28781.72      27500.13       544.75 o                         
   9   3   4        445.90        459.58        26.63 o                         
  11   3   4      13301.78      13099.61       264.53 o                         
  13   3   4       6311.94       6143.11       167.92 o                         
  15   3   4       1485.82       1677.81       138.84 o                         
 -16   4   4       5647.00       5929.42       216.83 o                         
 -14   4   4       5764.86       5271.85       165.04 o                         
 -12   4   4        601.89        691.69        34.08 o                         
 -10   4   4       1140.63       1071.00        43.29 o                         
  -8   4   4      16366.45      15373.85       337.91 o                         
  -6   4   4       7312.39       6573.93       101.26 o                         
  -4   4   4        934.33        905.36        47.80 o                         
  -2   4   4        351.58        857.67        48.04 o                         
   0   4   4      62204.09      59480.59      1429.30 o                         
   2   4   4      64041.71      65373.87      1484.45 o                         
   4   4   4       5931.97       6092.99        88.09 o                         
   6   4   4       9878.49       9861.14       110.61 o                         
   8   4   4      54948.09      54958.53      1010.51 o                         
  10   4   4      22621.07      22392.90       418.00 o                         
  12   4   4       4142.39       4041.14       164.48 o                         
  14   4   4        483.26        442.21        50.50 o                         
 -17   5   4        659.07        750.86        73.71 o                         
 -15   5   4         40.59         71.42        40.62 o                         
 -13   5   4       5645.33       5573.38       163.79 o                         
 -11   5   4      18577.67      18412.33       302.97 o                         
  -9   5   4       9247.29       9563.04       117.87 o                         
  -7   5   4       3162.71       3175.81        94.47 o                         
  -5   5   4      19951.35      18171.21       255.72 o                         
  -3   5   4      36856.14      35100.70       560.67 o                         
  -1   5   4      35167.06      35666.86       967.69 o                         
   1   5   4       6278.83       5867.91       113.34 o                         
   3   5   4      56056.87      56893.01      1224.98 o                         
   5   5   4      58292.89      58550.18      1056.54 o                         
   7   5   4      12750.28      12770.44       265.46 o                         
   9   5   4         28.50         67.24        32.75 o                         
  11   5   4        358.55        392.98        44.54 o                         
  13   5   4       5360.50       5379.08       178.59 o                         
  15   5   4       3850.06       3588.37       171.16 o                         
 -16   6   4       2829.66       2977.32       152.90 o                         
 -14   6   4       3464.35       3543.50       123.31 o                         
 -12   6   4        771.47        867.10        58.68 o                         
 -10   6   4      30233.71      29547.34       625.63 o                         
  -8   6   4      43854.06      44337.90       743.44 o                         
  -6   6   4      24349.61      23914.82       387.06 o                         
  -4   6   4       2734.93       3186.80        64.59 o                         
  -2   6   4      40830.06      39996.49       812.21 o                         
   0   6   4      84787.72      84311.50      2170.21 o                         
   2   6   4      52252.48      54974.27      1181.11 o                         
   4   6   4       1224.97       1453.27        66.55 o                         
   6   6   4      18832.04      19675.48       283.06 o                         
   8   6   4       8507.16       8315.14       214.36 o                         
  10   6   4       7636.80       7507.97       185.36 o                         
  12   6   4         37.80         65.20        45.01 o                         
  14   6   4       1689.34       1686.45       110.32 o                         
 -15   7   4       2725.33       2805.78       149.15 o                         
 -13   7   4       6764.29       6984.11       206.43 o                         
 -11   7   4       8883.93       8587.43       229.84 o                         
  -9   7   4        447.60        514.04        32.96 o                         
  -7   7   4      13601.97      13859.49       226.32 o                         
  -5   7   4      54387.47      53583.98      1259.58 o                         
  -3   7   4      76418.56      76723.09      1968.33 o                         
  -1   7   4       7634.17       6839.05       118.14 o                         
   1   7   4       7141.49       6588.23       126.62 o                         
   3   7   4      34356.43      33321.82       752.58 o                         
   5   7   4      21296.34      21938.97       381.70 o                         
   7   7   4        946.19        965.50        79.53 o                         
   9   7   4       3694.40       3754.21       113.16 o                         
  11   7   4       7698.05       7447.40       198.42 o                         
  13   7   4       6919.71       6815.01       211.70 o                         
 -16   8   4       1919.10       1892.05       170.06 o                         
 -14   8   4         14.38        -19.64        62.25 o                         
 -12   8   4       2220.57       2369.04       116.98 o                         
 -10   8   4      12182.76      12642.41       366.07 o                         
  -8   8   4      47646.01      48899.13      1032.74 o                         
  -6   8   4      49792.82      50373.70      1160.76 o                         
  -4   8   4         33.13         94.90        23.59 o                         
  -2   8   4      60076.57      60012.66      1427.14 o                         
   0   8   4      71418.88      69345.81      1712.64 o                         
   2   8   4      21474.55      21094.54       361.61 o                         
   4   8   4       4044.66       4096.67        99.50 o                         
   6   8   4       1081.32       1306.94        35.66 o                         
   8   8   4       2190.16       2334.96       102.52 o                         
  10   8   4       2122.81       2147.20       103.99 o                         
  12   8   4         75.74        117.01        53.98 o                         
  14   8   4       1585.38       1761.03       112.50 o                         
 -15   9   4       2060.04       1914.34       117.90 o                         
 -13   9   4       5380.76       5488.45       266.01 o                         
 -11   9   4       6597.25       6717.27       206.30 o                         
  -9   9   4       1552.84       1473.64       103.39 o                         
  -7   9   4      19077.53      20124.08       448.94 o                         
  -5   9   4      56808.35      59333.80      1297.21 o                         
  -3   9   4      50185.23      48068.18      1058.14 o                         
  -1   9   4      21175.23      20791.61       565.93 o                         
   1   9   4      12766.28      12758.49       309.48 o                         
   3   9   4      29062.32      29966.62       586.59 o                         
   5   9   4      10888.03      11121.28       160.00 o                         
   7   9   4         26.39        -32.99        32.99 o                         
   9   9   4       1988.26       1885.19       103.70 o                         
  11   9   4       2392.91       2327.04       129.68 o                         
  13   9   4       6094.71       6123.35       254.48 o                         
 -14  10   4       1524.79       1530.62       107.52 o                         
 -12  10   4        512.32        627.22        79.05 o                         
 -10  10   4       4165.90       4336.71       158.47 o                         
  -8  10   4       5128.00       5327.18       197.69 o                         
  -6  10   4       7316.82       7292.66       158.28 o                         
  -4  10   4       4589.87       4484.92        95.52 o                         
  -2  10   4      13567.57      12928.89       269.07 o                         
   0  10   4      29158.68      27807.97       605.89 o                         
   2  10   4      15681.11      15783.73       285.23 o                         
   4  10   4         34.41         52.32        19.83 o                         
   6  10   4      13477.94      14140.57       262.48 o                         
   8  10   4      10598.15      10041.29       257.45 o                         
  10  10   4       4327.93       4174.22       177.11 o                         
  12  10   4       2327.34       2450.76       132.12 o                         
 -13  11   4       1057.17       1096.45       114.55 o                         
 -11  11   4       2170.91       2189.58       163.52 o                         
  -9  11   4       5782.88       5502.22       169.51 o                         
  -7  11   4        984.30        953.27        68.68 o                         
  -5  11   4      11465.44      11652.52       210.14 o                         
  -3  11   4      20409.49      20169.80       432.20 o                         
  -1  11   4       6612.35       6309.69       136.84 o                         
   1  11   4       4235.63       4164.50       112.03 o                         
   3  11   4      19558.31      19730.49       409.27 o                         
   5  11   4      10014.13      10601.65       201.10 o                         
   7  11   4       5064.96       4943.83       180.52 o                         
   9  11   4       2239.97       2095.73       144.42 o                         
  11  11   4        537.39        589.81        79.10 o                         
  13  11   4       5070.33       4337.06       701.42 o                         
 -14  12   4       2429.61       2695.46       158.51 o                         
 -12  12   4        629.41        534.07       111.98 o                         
 -10  12   4        543.87        483.45       101.87 o                         
  -8  12   4       2808.19       2942.48        91.15 o                         
  -6  12   4       9489.81       9865.97       357.78 o                         
  -4  12   4        103.97        132.17        32.85 o                         
  -2  12   4       9734.10       9553.25       212.18 o                         
   0  12   4      25104.92      25037.93       544.54 o                         
   2  12   4       5707.00       5930.75       259.53 o                         
   4  12   4        398.83        289.07        31.51 o                         
   6  12   4       3345.24       3424.77        86.36 o                         
   8  12   4       7524.27       7493.75       390.58 o                         
  10  12   4      12651.42      12394.73       377.80 o                         
  12  12   4       4540.40       4645.74       247.14 o                         
 -13  13   4       1262.12       1533.72       179.37 o                         
 -11  13   4       3937.82       4154.66       285.24 o                         
  -9  13   4       3440.81       3351.97        63.16 o                         
  -7  13   4         86.48         88.71        41.59 o                         
  -5  13   4       1183.16       1281.97        53.89 o                         
  -3  13   4       9650.19       9642.40       317.48 o                         
  -1  13   4        786.26        808.46        50.22 o                         
   1  13   4       3947.81       3768.26       108.96 o                         
   3  13   4      13911.48      13856.21       491.21 o                         
   5  13   4      10031.39      10220.32       387.37 o                         
   7  13   4       3802.62       3313.12        81.99 o                         
   9  13   4          0.86         -6.31        52.70 o                         
  11  13   4        780.13        872.95       113.97 o                         
 -12  14   4          1.55         83.25       108.81 o                         
 -10  14   4       4778.79       5243.98       322.56 o                         
  -8  14   4       7328.26       7591.90       302.76 o                         
  -6  14   4       1752.11       1817.29       167.17 o                         
  -4  14   4        366.27        307.20        48.67 o                         
  -2  14   4       5042.52       5289.37       160.79 o                         
   0  14   4      10846.39      11106.44       389.35 o                         
   2  14   4       7844.34       7634.27       198.75 o                         
   4  14   4          0.10         11.51        24.87 o                         
   6  14   4       2390.32       2691.46        81.46 o                         
   8  14   4       1684.03       1797.63       149.35 o                         
  10  14   4        757.69        796.28       128.51 o                         
 -11  15   4       2254.04       2618.78       236.76 o                         
  -9  15   4          2.75        -84.39        84.39 o                         
  -7  15   4        956.05       1287.87       100.90 o                         
  -5  15   4      10501.96      10590.58       213.28 o                         
  -3  15   4       7786.10       7496.48       253.02 o                         
  -1  15   4        784.29        793.34        62.67 o                         
   1  15   4       2232.46       2274.86        84.08 o                         
   3  15   4       4555.83       4812.72       179.55 o                         
   5  15   4       2305.64       2531.02        81.51 o                         
   7  15   4         13.35        -73.66        73.66 o                         
   9  15   4        179.40        177.39        68.03 o                         
 -10  16   4       4151.52       4520.43       321.51 o                         
  -8  16   4       8455.65       8659.63       670.85 o                         
  -6  16   4       3750.62       3746.22       128.09 o                         
  -4  16   4          2.42         93.64        52.91 o                         
  -2  16   4        928.51        945.47        62.13 o                         
   0  16   4       6652.70       6231.39       239.05 o                         
   2  16   4       1807.63       2013.58       115.41 o                         
   4  16   4          0.29         -6.57        35.92 o                         
   6  16   4        776.88        755.86       114.87 o                         
   8  16   4       1120.28       1337.18       126.85 o                         
  -9  17   4          2.93        -60.42        90.72 o                         
  -7  17   4       1387.82       1377.25        99.25 o                         
  -5  17   4       3750.95       4083.30       217.27 o                         
  -3  17   4       3321.73       3114.99       262.47 o                         
  -1  17   4       1538.98       1363.47        81.48 o                         
   1  17   4        446.67        318.65        51.17 o                         
   3  17   4        875.72        919.52        64.63 o                         
   5  17   4       1452.53       1441.41        64.35 o                         
   7  17   4        715.08        940.30       114.24 o                         
  -8  18   4       1311.90       1208.57       259.60 o                         
  -6  18   4         77.56         11.18        39.68 o                         
  -4  18   4        217.77        193.37        48.16 o                         
  -2  18   4         44.18         56.98        46.95 o                         
   0  18   4        925.66       1055.25        93.41 o                         
   2  18   4       1388.14       1324.54       140.60 o                         
   4  18   4       1249.64       1273.73       113.43 o                         
   6  18   4        210.40        247.65        91.43 o                         
  -5  19   4          8.29        -35.64        44.10 o                         
  -3  19   4        591.71        474.72       118.32 o                         
  -1  19   4        807.19        642.30        67.07 o                         
   1  19   4        451.99        335.11        94.24 o                         
   3  19   4       1040.81       1018.55        74.80 o                         
 -17   1   5       1766.01       1605.84       109.61 o                         
 -15   1   5        294.02        243.75        27.19 o                         
 -13   1   5        734.15        775.81        45.92 o                         
 -11   1   5         24.45         30.93        17.76 o                         
  -9   1   5        271.46        386.81        21.68 o                         
  -7   1   5          3.17        -13.13        13.13 o                         
  -5   1   5       1116.31        810.38        21.16 o                         
  -3   1   5         98.89         89.20        13.81 o                         
  -1   1   5      62580.80      64781.83      1994.68 o                         
   1   1   5       1768.82       1842.87        40.59 o                         
   3   1   5        889.23        967.51        20.16 o                         
   5   1   5       1732.35       1956.43        44.50 o                         
   7   1   5         10.69         27.22        14.35 o                         
   9   1   5        330.55        358.48        23.62 o                         
  11   1   5         56.76         36.11        20.94 o                         
  13   1   5         19.40          3.42        27.36 o                         
  15   1   5        188.76        189.18       110.87 o                         
 -16   2   5         25.00         49.86        43.39 o                         
 -14   2   5        172.65        160.94        25.56 o                         
 -12   2   5         56.33         70.66        18.00 o                         
 -10   2   5       1469.52       1427.92        36.82 o                         
  -8   2   5      20035.56      19615.68       273.51 o                         
  -6   2   5      25333.16      25571.71       336.16 o                         
  -4   2   5      28118.67      28769.07       549.58 o                         
  -2   2   5      22576.95      23983.09       375.05 o                         
   0   2   5      24401.36      25240.23       501.69 o                         
   2   2   5      14463.00      14969.34       310.79 o                         
   4   2   5      10543.84      10992.61       168.65 o                         
   6   2   5        997.49       1044.69        30.03 o                         
   8   2   5       6009.28       5897.73       143.42 o                         
  10   2   5       2585.60       2444.91        56.31 o                         
  12   2   5         39.90         58.62        23.78 o                         
  14   2   5        785.83        675.72        61.38 o                         
 -17   3   5        399.68        463.57        61.91 o                         
 -15   3   5       1701.60       1556.68        46.56 o                         
 -13   3   5        630.99        647.96        26.78 o                         
 -11   3   5        226.36        212.48        20.12 o                         
  -9   3   5       6132.65       5968.13        81.11 o                         
  -7   3   5        844.23        918.93        29.94 o                         
  -5   3   5      29227.32      29955.75       499.57 o                         
  -3   3   5      57956.92      62123.86      1342.04 o                         
  -1   3   5        757.45        861.61        29.13 o                         
   1   3   5      10246.71      11079.92       276.45 o                         
   3   3   5       2766.80       2630.90        38.10 o                         
   5   3   5       3335.80       3540.09        49.93 o                         
   7   3   5        115.55        125.17        15.53 o                         
   9   3   5        516.54        577.57        28.62 o                         
  11   3   5       2312.25       2222.71        67.61 o                         
  13   3   5        759.83        703.92        59.98 o                         
  15   3   5         71.84         97.08        42.07 o                         
 -16   4   5         51.60         46.28        40.03 o                         
 -14   4   5       1801.44       1990.40        63.58 o                         
 -12   4   5        213.24        194.70        35.71 o                         
 -10   4   5          4.56         40.72        20.26 o                         
  -8   4   5       1318.25       1299.34        44.22 o                         
  -6   4   5       5089.31       5113.91       168.68 o                         
  -4   4   5        594.05        431.57        19.47 o                         
  -2   4   5        275.27        273.35        38.09 o                         
   0   4   5       3322.83       3357.82       113.76 o                         
   2   4   5       2674.04       2759.48        83.43 o                         
   4   4   5       5652.00       5599.20        83.25 o                         
   6   4   5        783.65        895.67        35.65 o                         
   8   4   5          7.10          9.14        16.36 o                         
  10   4   5        104.04        134.97        27.06 o                         
  12   4   5        437.66        474.32        53.10 o                         
  14   4   5          1.82         39.51        39.10 o                         
 -17   5   5        287.29        254.81        69.23 o                         
 -15   5   5         19.36         13.66        37.84 o                         
 -13   5   5         72.56         55.84        16.77 o                         
 -11   5   5       2549.80       2525.47        67.99 o                         
  -9   5   5        253.08        243.51        17.64 o                         
  -7   5   5        401.22        370.53        17.26 o                         
  -5   5   5       1125.71       1097.92        32.86 o                         
  -3   5   5       1660.83       1954.15        64.61 o                         
  -1   5   5      20499.56      20635.36       397.98 o                         
   1   5   5      27564.12      27265.89       596.56 o                         
   3   5   5       8705.39       8362.80       120.18 o                         
   5   5   5       2510.70       2226.83        61.85 o                         
   7   5   5        885.57        976.05        27.14 o                         
   9   5   5       1217.96       1229.46        42.76 o                         
  11   5   5          7.97         21.22        36.04 o                         
  13   5   5         31.26         37.75        37.41 o                         
 -16   6   5        403.66        425.62        67.65 o                         
 -14   6   5          0.06          6.33        48.85 o                         
 -12   6   5        197.07        204.37        46.69 o                         
 -10   6   5         33.52         67.53        19.79 o                         
  -8   6   5        152.44        160.35        18.16 o                         
  -6   6   5        231.49        248.84        15.90 o                         
  -4   6   5       5677.74       4959.95       211.37 o                         
  -2   6   5      26242.87      27030.46       495.52 o                         
   0   6   5       6901.37       7516.37       127.98 o                         
   2   6   5      19367.10      19295.02       333.53 o                         
   4   6   5      37367.33      37598.07       736.84 o                         
   6   6   5      17842.00      18156.52       262.61 o                         
   8   6   5        554.77        606.86        73.74 o                         
  10   6   5       2569.50       2322.13        86.58 o                         
  12   6   5       1837.48       1713.49       110.74 o                         
  14   6   5         26.26        -48.47        48.47 o                         
 -15   7   5       1073.70       1023.38        84.40 o                         
 -13   7   5        842.28        944.45        72.68 o                         
 -11   7   5       2278.07       2060.41       108.90 o                         
  -9   7   5         28.44         35.47        26.74 o                         
  -7   7   5         94.53        129.25        24.97 o                         
  -5   7   5       3598.37       3419.65        69.65 o                         
  -3   7   5        853.76        900.99        28.00 o                         
  -1   7   5       4172.61       3875.74       113.92 o                         
   1   7   5      27534.64      27609.66       515.75 o                         
   3   7   5       4587.73       4420.78        75.17 o                         
   5   7   5        146.61        158.86        20.69 o                         
   7   7   5       3336.35       3374.96        87.90 o                         
   9   7   5        124.61         84.68        43.96 o                         
  11   7   5          1.72         -6.96        35.67 o                         
  13   7   5        126.25        213.06        60.45 o                         
 -16   8   5        503.93        438.95        73.60 o                         
 -14   8   5          0.12         42.57        45.76 o                         
 -12   8   5         77.97        122.52        57.78 o                         
 -10   8   5        644.91        592.04        26.04 o                         
  -8   8   5       6040.15       6213.44       103.45 o                         
  -6   8   5       1834.60       1873.36        53.17 o                         
  -4   8   5         37.28         35.60        20.17 o                         
  -2   8   5      22512.34      22292.73       691.66 o                         
   0   8   5      19504.78      18873.03       329.76 o                         
   2   8   5        113.72        152.02        20.92 o                         
   4   8   5       2146.99       2071.96        40.53 o                         
   6   8   5        658.84        706.30        16.13 o                         
   8   8   5       2353.71       2449.34       125.05 o                         
  10   8   5          7.49         36.54        50.58 o                         
  12   8   5        439.95        437.90        60.21 o                         
  14   8   5        862.59        705.64       112.10 o                         
 -15   9   5        905.24        794.74        94.24 o                         
 -13   9   5        237.70        259.14        69.33 o                         
 -11   9   5       1466.44       1336.30       292.04 o                         
  -9   9   5        194.56        240.83        21.13 o                         
  -7   9   5       9963.78       9983.01       364.08 o                         
  -5   9   5      32016.38      32157.92       590.14 o                         
  -3   9   5      20875.93      20866.74       400.19 o                         
  -1   9   5       4004.28       3951.37       119.68 o                         
   1   9   5       1203.93       1182.50        64.05 o                         
   3   9   5       7795.92       7875.66       134.38 o                         
   5   9   5       1476.92       1484.79        41.05 o                         
   7   9   5        531.43        456.11        52.32 o                         
   9   9   5       1189.94       1139.13        71.68 o                         
  11   9   5       1595.78       1656.28       126.02 o                         
  13   9   5       1086.51        986.34        88.84 o                         
 -14  10   5        233.99        202.95        70.56 o                         
 -12  10   5       2479.59       2616.33       123.94 o                         
 -10  10   5       4835.89       5143.43       201.28 o                         
  -8  10   5       1123.03       1195.07        33.48 o                         
  -6  10   5       7149.62       7275.34       322.30 o                         
  -4  10   5         37.69         56.53        22.67 o                         
  -2  10   5      10094.04       9732.09       187.78 o                         
   0  10   5      16726.41      16209.24       590.28 o                         
   2  10   5       4550.90       4456.88       101.90 o                         
   4  10   5         19.61         26.99        17.83 o                         
   6  10   5         24.18        -10.89        19.93 o                         
   8  10   5         87.11         28.84        39.66 o                         
  10  10   5         70.88         20.93        62.13 o                         
  12  10   5       1967.49       2039.09       121.41 o                         
 -15  11   5        725.28        693.19       122.90 o                         
 -13  11   5       2703.29       2578.52       143.45 o                         
 -11  11   5         93.26         19.81        44.22 o                         
  -9  11   5       1635.29       1768.13        96.34 o                         
  -7  11   5       6425.79       6943.03       214.92 o                         
  -5  11   5       4405.12       4491.05        94.01 o                         
  -3  11   5      13370.80      13014.45       248.55 o                         
  -1  11   5        436.54        367.89        41.45 o                         
   1  11   5       3065.22       3185.12        85.61 o                         
   3  11   5       8534.14       8740.62       237.33 o                         
   5  11   5       4841.04       4950.10       143.46 o                         
   7  11   5       1515.72       1259.34        97.18 o                         
   9  11   5       2010.89       1928.23       133.03 o                         
  11  11   5       2653.23       2399.32       142.07 o                         
 -14  12   5        113.55         24.85        54.35 o                         
 -12  12   5       3551.03       3544.88       173.03 o                         
 -10  12   5       3664.98       3800.69       164.26 o                         
  -8  12   5       1953.85       2228.19        80.18 o                         
  -6  12   5       1697.85       1708.30        90.13 o                         
  -4  12   5      12094.00      11152.12       234.77 o                         
  -2  12   5       3812.01       3869.63       184.91 o                         
   0  12   5       2659.34       2760.19        87.86 o                         
   2  12   5          3.63          9.55        37.11 o                         
   4  12   5       2552.71       2638.91        87.61 o                         
   6  12   5       5199.75       5252.47       105.41 o                         
   8  12   5       6036.86       6084.13       216.55 o                         
  10  12   5        592.56        623.36        78.02 o                         
  12  12   5       1322.95       1144.71       147.24 o                         
 -13  13   5       1231.72       1505.28       187.77 o                         
 -11  13   5        262.17        240.97        82.01 o                         
  -9  13   5       1166.47       1186.80        39.39 o                         
  -7  13   5       4159.84       4062.40       133.29 o                         
  -5  13   5          6.40         -7.85        23.24 o                         
  -3  13   5       5522.20       5166.20       134.16 o                         
  -1  13   5       7561.69       7318.60       166.79 o                         
   1  13   5      18985.44      18575.79       415.58 o                         
   3  13   5       3547.54       3782.45       147.29 o                         
   5  13   5        415.40        561.03        39.40 o                         
   7  13   5        267.43        188.72        72.83 o                         
   9  13   5       4868.47       4987.13       213.83 o                         
  11  13   5       1734.19       1495.16       162.68 o                         
 -12  14   5        544.25        527.87       111.59 o                         
 -10  14   5       3284.47       3291.92       362.26 o                         
  -8  14   5          9.25        -35.08        58.24 o                         
  -6  14   5       2124.03       2094.67       100.45 o                         
  -4  14   5       6355.80       6295.21       165.14 o                         
  -2  14   5      10568.85      10537.43       297.78 o                         
   0  14   5        172.76        115.11        34.74 o                         
   2  14   5        203.82        154.49        34.83 o                         
   4  14   5       7530.74       7493.04       258.99 o                         
   6  14   5      11137.62      11201.37       209.76 o                         
   8  14   5       6907.67       7177.98       292.31 o                         
  10  14   5        657.64        761.19       109.77 o                         
 -11  15   5       1656.76       2333.19       224.12 o                         
  -9  15   5       1672.28       1632.39       257.22 o                         
  -7  15   5       4178.75       4232.96       169.10 o                         
  -5  15   5       1049.33       1114.67        53.17 o                         
  -3  15   5        306.03        251.89        40.77 o                         
  -1  15   5       3438.67       3436.37       177.52 o                         
   1  15   5       2610.61       2594.88       125.58 o                         
   3  15   5       6047.48       5961.50       173.80 o                         
   5  15   5       2715.02       3212.16       120.70 o                         
   7  15   5          9.79         21.63        66.99 o                         
   9  15   5       1772.71       1928.89       141.56 o                         
 -10  16   5       5947.06       6480.04       410.21 o                         
  -8  16   5       2705.39       2495.98       118.18 o                         
  -6  16   5         10.04         42.71        32.24 o                         
  -4  16   5       1397.27       1397.34        90.01 o                         
  -2  16   5        585.55        496.49        55.59 o                         
   0  16   5       3493.35       3390.19       147.71 o                         
   2  16   5       1471.09       1558.45        98.27 o                         
   4  16   5        263.50        277.31        41.42 o                         
   6  16   5       5137.11       5203.89       294.50 o                         
   8  16   5       2672.84       2814.70       182.38 o                         
  -9  17   5         27.56        204.62       168.79 o                         
  -7  17   5       6142.85       6359.67       212.99 o                         
  -5  17   5       8372.17       8249.95       221.95 o                         
  -3  17   5       7316.67       7214.61       260.65 o                         
  -1  17   5       2568.31       2464.06       121.93 o                         
   1  17   5        967.10        830.26        82.19 o                         
   3  17   5       3105.22       3285.86       165.64 o                         
   5  17   5       2846.51       2767.77       163.37 o                         
   7  17   5         82.33        109.17        76.61 o                         
  -8  18   5       7709.43       7968.76       483.71 o                         
  -6  18   5        609.17        595.04        61.19 o                         
  -4  18   5        526.50        690.70        73.84 o                         
  -2  18   5       2723.49       2754.48       123.18 o                         
   0  18   5       3354.41       3697.07       233.03 o                         
   2  18   5       1228.94       1323.41       126.96 o                         
   4  18   5         16.15        -21.35        35.08 o                         
  -5  19   5       6280.99       6312.64       194.57 o                         
  -3  19   5       1993.36       2045.87       217.17 o                         
  -1  19   5        174.02        141.19        54.50 o                         
   1  19   5        689.23        639.16       104.02 o                         
   3  19   5       2537.03       2466.52       132.49 o                         
 -16   0   6       1003.74       1135.72        81.09 o                         
 -14   0   6      12652.56      12088.93       390.91 o                         
 -12   0   6      39956.78      39155.96      1081.78 o                         
 -10   0   6      21026.33      21388.32       555.57 o                         
  -8   0   6       1911.55       2019.63       133.36 o                         
  -6   0   6      35348.41      33045.96       703.16 o                         
  -4   0   6      49192.28      46998.33      1089.49 o                         
  -2   0   6       1069.75       1893.58        81.94 o                         
   0   0   6       4284.07       4510.95       134.89 o                         
   2   0   6        111.82         93.86        27.96 o                         
   4   0   6       8070.87       7721.16       182.17 o                         
   6   0   6       6480.86       6424.31       193.67 o                         
   8   0   6       1280.05       1289.74        64.23 o                         
  10   0   6       8426.41       8309.02       269.52 o                         
  12   0   6      16556.21      16585.32       434.91 o                         
  14   0   6       9467.92       8391.08       666.38 o                         
 -17   1   6       4322.90       4269.80       204.69 o                         
 -15   1   6       8233.85       8150.64       165.78 o                         
 -13   1   6       4204.26       4284.27        85.19 o                         
 -11   1   6      12253.54      11947.81       200.63 o                         
  -9   1   6      71256.71      73042.95      1600.75 o                         
  -7   1   6      94349.44      95863.77      2236.57 o                         
  -5   1   6      20569.32      20343.67       336.09 o                         
  -3   1   6       4164.23       4066.38        63.06 o                         
  -1   1   6      66877.70      64688.57      2085.03 o                         
   1   1   6      30865.04      29790.77      1040.05 o                         
   3   1   6        610.86        570.19        26.41 o                         
   5   1   6        178.59        166.14        14.65 o                         
   7   1   6      11239.92      10767.40       149.58 o                         
   9   1   6      31074.60      30956.72       519.55 o                         
  11   1   6       8468.72       8322.32       245.38 o                         
  13   1   6       1685.80       1951.58        90.75 o                         
 -16   2   6          1.22          7.21        37.81 o                         
 -14   2   6       8942.88       8607.14       161.45 o                         
 -12   2   6      16906.44      16657.66       275.45 o                         
 -10   2   6      27651.10      28628.11       480.81 o                         
  -8   2   6       6927.27       6972.62       121.66 o                         
  -6   2   6      57107.84      57425.93      1067.36 o                         
  -4   2   6      93422.57      93187.89      2187.00 o                         
  -2   2   6      41366.20      41450.08       881.73 o                         
   0   2   6       4206.44       4946.28       170.13 o                         
   2   2   6      18474.62      18196.81       652.63 o                         
   4   2   6      23375.77      21901.00       263.91 o                         
   6   2   6      41573.46      41903.63       699.35 o                         
   8   2   6       6163.52       5893.07        99.64 o                         
  10   2   6       3916.65       3874.21        76.19 o                         
  12   2   6      11890.49      11977.31       218.63 o                         
  14   2   6       6403.83       6915.73       427.80 o                         
 -17   3   6       3127.05       3197.49       158.91 o                         
 -15   3   6       6453.19       6522.82       160.85 o                         
 -13   3   6       2012.36       2076.02        64.81 o                         
 -11   3   6         69.75         89.10        19.05 o                         
  -9   3   6      16092.90      16154.04       224.85 o                         
  -7   3   6      17886.34      16466.00       238.93 o                         
  -5   3   6      18629.79      18739.60       557.62 o                         
  -3   3   6      35928.27      37229.67       986.16 o                         
  -1   3   6      56591.66      55770.15      1104.77 o                         
   1   3   6      61938.27      59538.33      1623.54 o                         
   3   3   6      30880.90      29075.68       436.44 o                         
   5   3   6        974.32        895.46        29.99 o                         
   7   3   6       4528.18       4354.58        84.29 o                         
   9   3   6      30931.77      30539.37       512.95 o                         
  11   3   6      11947.63      11717.53       253.87 o                         
  13   3   6        167.74        173.88        44.64 o                         
 -16   4   6       1334.95       1305.45        93.11 o                         
 -14   4   6        197.81        227.52        36.27 o                         
 -12   4   6      16933.26      16169.89       297.75 o                         
 -10   4   6      20050.62      20100.33       340.73 o                         
  -8   4   6        298.25        381.67        36.15 o                         
  -6   4   6      15847.55      14698.88       213.94 o                         
  -4   4   6      77866.70      77397.30      2281.43 o                         
  -2   4   6     133671.23     144631.27      4687.02 o                         
   0   4   6       3960.50       4062.95       122.40 o                         
   2   4   6      22923.42      22917.00       347.90 o                         
   4   4   6      75770.57      75773.43      1530.17 o                         
   6   4   6      68365.81      64177.77      1254.88 o                         
   8   4   6      25075.31      24750.06       383.45 o                         
  10   4   6          6.81         47.49        22.51 o                         
  12   4   6       6443.23       6312.60       205.15 o                         
  14   4   6       3119.12       2938.55       115.53 o                         
 -17   5   6       2350.38       2534.88       140.45 o                         
 -15   5   6       6655.11       6909.62       199.62 o                         
 -13   5   6       4138.83       4196.48        85.45 o                         
 -11   5   6       1074.99       1036.93        35.64 o                         
  -9   5   6       6983.59       6701.79       178.53 o                         
  -7   5   6      33647.09      32701.49       509.21 o                         
  -5   5   6       3135.33       2626.04        44.45 o                         
  -3   5   6      15147.67      15493.82       240.92 o                         
  -1   5   6      60343.29      60290.16      1399.08 o                         
   1   5   6      67343.84      65662.69      1563.70 o                         
   3   5   6      28350.13      26509.00       451.05 o                         
   5   5   6         39.69         53.89        12.31 o                         
   7   5   6      23395.23      23161.41       408.80 o                         
   9   5   6      13967.68      14084.07       282.35 o                         
  11   5   6       4615.13       4485.24       149.69 o                         
  13   5   6         79.99        112.24        42.17 o                         
 -16   6   6          0.30         14.07        40.32 o                         
 -14   6   6       4385.61       4411.69       150.01 o                         
 -12   6   6       4264.03       4153.54        58.07 o                         
 -10   6   6        283.90        245.14        19.25 o                         
  -8   6   6         45.44         74.79        17.86 o                         
  -6   6   6      15822.16      15354.45       301.03 o                         
  -4   6   6      62988.03      63448.26      1848.23 o                         
  -2   6   6      38344.45      38421.66       766.25 o                         
   0   6   6       7844.80       8389.90       138.38 o                         
   2   6   6      24217.10      24414.51       422.75 o                         
   4   6   6      17970.34      16468.60       253.03 o                         
   6   6   6       9872.52       9394.84       129.21 o                         
   8   6   6       1593.64       1432.19        33.03 o                         
  10   6   6       3099.77       3206.92       108.06 o                         
  12   6   6       8563.74       8599.97       266.57 o                         
  14   6   6       2430.56       2138.50       108.53 o                         
 -15   7   6       4012.28       3902.72       163.37 o                         
 -13   7   6          1.78         14.02        37.48 o                         
 -11   7   6       1858.28       1937.53        35.68 o                         
  -9   7   6      21238.45      20707.76       469.14 o                         
  -7   7   6      29853.87      29116.57       556.08 o                         
  -5   7   6      11288.44      11322.27       313.06 o                         
  -3   7   6          9.94         58.32        18.76 o                         
  -1   7   6      48596.74      48582.54      1060.17 o                         
   1   7   6      23259.91      23135.40       427.67 o                         
   3   7   6       1218.09       1136.57        38.23 o                         
   5   7   6       3086.28       3104.57        54.65 o                         
   7   7   6      16579.90      16771.29       345.76 o                         
   9   7   6       6147.60       6146.97       163.15 o                         
  11   7   6        591.56        540.98        61.08 o                         
  13   7   6          5.97         65.96        49.47 o                         
 -16   8   6       1379.39       1549.35       111.57 o                         
 -14   8   6       7019.35       7019.75       241.30 o                         
 -12   8   6      10768.38      10699.07       285.77 o                         
 -10   8   6       2052.55       2198.23        65.51 o                         
  -8   8   6       3177.76       3185.74       154.61 o                         
  -6   8   6       3517.67       3504.30        95.81 o                         
  -4   8   6      30253.24      30473.37       890.00 o                         
  -2   8   6      22233.26      21050.14       504.92 o                         
   0   8   6       2059.77       2502.81        69.57 o                         
   2   8   6      13988.70      14295.11       305.01 o                         
   4   8   6      13170.35      13228.45       227.81 o                         
   6   8   6        659.03        676.09        20.00 o                         
   8   8   6       2644.07       2508.18        94.44 o                         
  10   8   6       9352.36       9417.24       247.36 o                         
  12   8   6       8004.31       8035.51       243.15 o                         
 -15   9   6       1827.14       1736.34       116.02 o                         
 -13   9   6        425.18        356.10        60.13 o                         
 -11   9   6       3952.61       3825.44       167.83 o                         
  -9   9   6       5335.10       5521.09       243.41 o                         
  -7   9   6      10057.82      10718.99       361.28 o                         
  -5   9   6      16310.76      16502.48       308.84 o                         
  -3   9   6         45.12        155.67        29.70 o                         
  -1   9   6      16917.36      16144.58       478.81 o                         
   1   9   6      37454.77      37934.95      1113.89 o                         
   3   9   6       5093.49       5146.99       123.98 o                         
   5   9   6       5478.17       5728.59       109.27 o                         
   7   9   6       9392.00       9501.61       201.76 o                         
   9   9   6       4722.69       4811.71       149.22 o                         
  11   9   6        541.55        527.43        67.72 o                         
  13   9   6        111.38         97.63        58.78 o                         
 -14  10   6       3291.61       3424.78       175.56 o                         
 -12  10   6       7097.64       6921.52       233.93 o                         
 -10  10   6       2622.56       2848.51       111.28 o                         
  -8  10   6       6263.65       6324.16       167.38 o                         
  -6  10   6        749.79        756.18        49.07 o                         
  -4  10   6      13497.49      13256.56       254.51 o                         
  -2  10   6      21364.81      19904.98       436.95 o                         
   0  10   6       2690.93       2761.32       104.71 o                         
   2  10   6      15628.34      16293.35       321.67 o                         
   4  10   6      28030.51      29047.56       618.62 o                         
   6  10   6      13012.70      13269.60       437.52 o                         
   8  10   6        195.52        269.91        54.77 o                         
  10  10   6       1051.52       1140.49       134.48 o                         
  12  10   6       1719.50       1186.45       927.38 o                         
 -15  11   6       3564.45       3913.16       520.35 o                         
 -13  11   6        237.56        244.66        81.20 o                         
 -11  11   6       1112.80        981.39       101.87 o                         
  -9  11   6       2631.56       2800.28       141.65 o                         
  -7  11   6       3711.21       3855.17       114.79 o                         
  -5  11   6        754.43        825.84        41.68 o                         
  -3  11   6          9.85          8.85        23.37 o                         
  -1  11   6      31260.06      30768.36       664.44 o                         
   1  11   6      44181.32      44099.18      1067.99 o                         
   3  11   6       6308.32       6147.29       136.69 o                         
   5  11   6        125.28        104.27        27.87 o                         
   7  11   6       7715.47       7382.00       108.32 o                         
   9  11   6       5301.10       5277.38       206.69 o                         
  11  11   6       3263.78       3299.19       162.85 o                         
 -14  12   6       1457.38       1351.62       257.33 o                         
 -12  12   6       1257.80       1210.53       122.32 o                         
 -10  12   6       2239.73       2100.71        51.53 o                         
  -8  12   6        524.33        522.41        58.09 o                         
  -6  12   6        659.87        618.14        68.09 o                         
  -4  12   6      15325.67      14898.40       355.38 o                         
  -2  12   6      26347.41      25346.35       817.29 o                         
   0  12   6       2798.86       2976.98       105.14 o                         
   2  12   6       9068.00       8784.35       180.81 o                         
   4  12   6      31594.03      31400.76       709.09 o                         
   6  12   6      17353.60      18086.96       392.64 o                         
   8  12   6       3154.46       2993.95       182.78 o                         
  10  12   6        103.55        101.51        51.96 o                         
 -13  13   6        340.18        260.62        71.38 o                         
 -11  13   6        282.56        321.50        90.27 o                         
  -9  13   6        978.51        964.40        72.10 o                         
  -7  13   6       3279.25       3466.39       143.58 o                         
  -5  13   6       9202.25       9021.77       204.60 o                         
  -3  13   6         24.12         13.42        28.04 o                         
  -1  13   6      16344.27      15951.42       348.14 o                         
   1  13   6      18178.79      17785.38       410.05 o                         
   3  13   6       2043.00       2105.41        74.68 o                         
   5  13   6       1557.93       1647.01        71.80 o                         
   7  13   6       2041.29       2256.90       227.41 o                         
   9  13   6       5292.26       5396.11       213.76 o                         
 -12  14   6       5238.67       5510.57       246.29 o                         
 -10  14   6        212.41        256.33        72.42 o                         
  -8  14   6        684.52        690.93        57.56 o                         
  -6  14   6       9885.08      10042.33       269.60 o                         
  -4  14   6       8351.83       8413.58       212.76 o                         
  -2  14   6       1718.48       1602.11        71.30 o                         
   0  14   6        138.13        122.55        36.30 o                         
   2  14   6       2668.61       2651.29       100.22 o                         
   4  14   6       6559.29       6491.57       251.05 o                         
   6  14   6       1386.05       1440.37        91.97 o                         
   8  14   6         36.13         51.27        51.82 o                         
  10  14   6       1298.10       1266.13       109.46 o                         
 -11  15   6       3691.76       4276.99       308.42 o                         
  -9  15   6       6814.50       7592.67       319.33 o                         
  -7  15   6       3617.96       3578.95       129.10 o                         
  -5  15   6       2396.43       2472.40        90.35 o                         
  -3  15   6        112.80        122.11        40.60 o                         
  -1  15   6        802.21        813.68        62.16 o                         
   1  15   6       2481.58       2607.06        93.68 o                         
   3  15   6         28.32         56.88        35.72 o                         
   5  15   6       1109.42       1238.91        65.84 o                         
   7  15   6       2035.46       2037.64       176.82 o                         
   9  15   6       1719.04       1919.14       198.39 o                         
 -10  16   6       1594.54       1433.39       172.57 o                         
  -8  16   6        392.14        195.29        63.89 o                         
  -6  16   6       2101.82       2590.97       177.45 o                         
  -4  16   6       2526.93       2284.55        88.70 o                         
  -2  16   6       8320.02       7646.15       222.66 o                         
   0  16   6         48.59        -23.53        38.52 o                         
   2  16   6       2101.08       2226.46       147.88 o                         
   4  16   6        217.58        196.70        39.64 o                         
   6  16   6         69.96        126.94        80.49 o                         
   8  16   6        866.63        901.25        99.76 o                         
  -9  17   6       3742.59       3978.28       259.69 o                         
  -7  17   6       4502.73       4392.73       182.61 o                         
  -5  17   6        333.64        240.78        55.39 o                         
  -3  17   6       3347.81       3512.61       143.46 o                         
  -1  17   6       2835.64       2708.56       143.79 o                         
   1  17   6        919.56        825.44        92.51 o                         
   3  17   6        737.91        770.10       104.63 o                         
   5  17   6          0.80        -60.99        60.99 o                         
  -6  18   6       1028.18       1239.75       115.13 o                         
  -4  18   6       3081.91       3347.60       111.98 o                         
  -2  18   6       1135.66       1058.64        93.15 o                         
   0  18   6        787.61        698.94        86.03 o                         
   2  18   6        129.28        225.33        49.01 o                         
   4  18   6       1025.55        724.47        89.50 o                         
  -5  19   6         58.41         70.84        49.26 o                         
  -3  19   6        643.11        629.31        88.09 o                         
  -1  19   6       3569.88       3708.10       159.77 o                         
   1  19   6       6038.55       5854.41       198.28 o                         
 -17   1   7        134.21        163.54        45.33 o                         
 -15   1   7        567.47        498.47        52.04 o                         
 -13   1   7       1457.38       1405.31        57.83 o                         
 -11   1   7       2642.41       2602.35        94.57 o                         
  -9   1   7       5778.03       5592.32        92.58 o                         
  -7   1   7      17885.61      18313.49       271.21 o                         
  -5   1   7      17073.35      18144.67       260.07 o                         
  -3   1   7       5443.34       5147.60       100.95 o                         
  -1   1   7       2740.45       2858.76        64.13 o                         
   1   1   7         59.27         46.72        23.31 o                         
   3   1   7        615.00        635.62        19.90 o                         
   5   1   7       1886.63       1792.64        34.05 o                         
   7   1   7       2235.75       2095.91        61.46 o                         
   9   1   7        963.18       1065.88        37.09 o                         
  11   1   7         25.96         23.39        24.95 o                         
  13   1   7       1096.35       1111.06        77.80 o                         
 -16   2   7       1288.46       1263.20        70.65 o                         
 -14   2   7       1611.68       1623.73        74.33 o                         
 -12   2   7        731.26        679.41        36.26 o                         
 -10   2   7        258.92        243.38        23.60 o                         
  -8   2   7         42.45         64.64        19.83 o                         
  -6   2   7       8590.04       8911.95       117.20 o                         
  -4   2   7       1163.71       1051.34        31.34 o                         
  -2   2   7      54226.96      56996.12      1367.52 o                         
   0   2   7      10678.40      11278.49       346.18 o                         
   2   2   7         90.44        113.00        23.70 o                         
   4   2   7        592.94        584.38        16.71 o                         
   6   2   7       1119.29       1262.70        47.57 o                         
   8   2   7      14583.61      14150.89       241.40 o                         
  10   2   7        975.19        909.13        53.63 o                         
  12   2   7         80.19         85.59        22.75 o                         
  14   2   7         96.38        120.59        55.14 o                         
 -17   3   7        168.84        175.57        55.48 o                         
 -15   3   7        692.60        747.91        57.10 o                         
 -13   3   7       1754.92       1750.95        53.88 o                         
 -11   3   7       8308.00       8279.62       128.41 o                         
  -9   3   7       2983.97       2799.60        51.04 o                         
  -7   3   7       8132.22       8611.54       124.77 o                         
  -5   3   7      42845.34      45949.75       870.59 o                         
  -3   3   7       5444.18       5058.46       131.59 o                         
  -1   3   7       2889.58       3010.02        81.27 o                         
   1   3   7      23744.62      25456.83       804.19 o                         
   3   3   7       4075.60       4338.43        62.55 o                         
   5   3   7      10550.39      10516.77       145.05 o                         
   7   3   7       2205.90       2088.03        57.60 o                         
   9   3   7       1344.60       1338.99        39.44 o                         
  11   3   7       1183.54       1059.49        37.83 o                         
  13   3   7        416.01        346.13        48.34 o                         
 -16   4   7       1245.37       1275.47        94.81 o                         
 -14   4   7        539.33        568.97        47.69 o                         
 -12   4   7        728.37        781.64        59.16 o                         
 -10   4   7          2.19          8.08        17.64 o                         
  -8   4   7        441.85        450.56        24.41 o                         
  -6   4   7          4.89         -9.07        16.64 o                         
  -4   4   7      13179.32      15891.61       393.35 o                         
  -2   4   7          3.57         73.14        14.87 o                         
   0   4   7        476.02        837.43        32.47 o                         
   2   4   7       4090.26       3929.33        70.08 o                         
   4   4   7       9190.71       9302.22       210.16 o                         
   6   4   7       1165.85       1248.71        37.91 o                         
   8   4   7       2204.10       2210.63        71.01 o                         
  10   4   7        523.91        514.11        29.17 o                         
  12   4   7        282.59        192.77        40.87 o                         
  14   4   7        354.12        480.03       131.84 o                         
 -17   5   7        518.24        336.16       131.20 o                         
 -15   5   7         10.57         55.49        53.00 o                         
 -13   5   7       1791.53       1715.60        82.86 o                         
 -11   5   7       1178.43       1041.99        58.40 o                         
  -9   5   7       3608.32       3391.60        92.75 o                         
  -7   5   7      10914.06      10613.45       349.35 o                         
  -5   5   7       3306.99       3411.70        55.98 o                         
  -3   5   7       3954.85       4546.39        72.19 o                         
  -1   5   7      15632.55      16907.80       637.65 o                         
   1   5   7       1294.32       1157.98        44.99 o                         
   3   5   7       3425.66       3393.21        62.77 o                         
   5   5   7       3128.48       3183.08        49.23 o                         
   7   5   7       1203.39       1079.05        40.48 o                         
   9   5   7         65.68         68.24        20.12 o                         
  11   5   7        269.50        263.84        51.24 o                         
  13   5   7         14.16         -4.59        36.46 o                         
 -16   6   7         93.36        109.17        57.88 o                         
 -14   6   7        689.15        585.19        31.54 o                         
 -12   6   7       1249.11       1187.95        39.68 o                         
 -10   6   7       5043.59       5231.60        89.57 o                         
  -8   6   7        774.16        721.12        38.65 o                         
  -6   6   7        224.62        214.51        23.32 o                         
  -4   6   7       6326.30       6146.51       107.25 o                         
  -2   6   7       1124.65       1326.07        45.06 o                         
   0   6   7       2669.83       2244.71        58.08 o                         
   2   6   7      24403.63      23847.20       452.03 o                         
   4   6   7      18112.29      17542.71       272.10 o                         
   6   6   7        855.15        779.30        31.04 o                         
   8   6   7       3270.41       3412.23        53.98 o                         
  10   6   7          2.05         31.73        37.58 o                         
  12   6   7        411.23        401.71        55.12 o                         
 -15   7   7        232.70        286.88        56.79 o                         
 -13   7   7         37.03         23.25        14.77 o                         
 -11   7   7         15.20          0.81        20.20 o                         
  -9   7   7        571.33        581.88        28.45 o                         
  -7   7   7       2152.07       2001.63        48.44 o                         
  -5   7   7       6173.55       6366.94       121.94 o                         
  -3   7   7       5685.16       6477.46       248.46 o                         
  -1   7   7       5990.04       5511.04       141.56 o                         
   1   7   7      12958.89      13001.74       242.28 o                         
   3   7   7        303.04        461.06        38.29 o                         
   5   7   7       9227.02       9438.76       144.86 o                         
   7   7   7       1907.50       1832.70        77.40 o                         
   9   7   7          4.78         43.31        36.03 o                         
  11   7   7        407.25        408.49        76.19 o                         
  13   7   7         14.99         43.50        43.10 o                         
 -16   8   7       1195.99       1407.10       188.91 o                         
 -14   8   7       2388.07       2402.57       154.39 o                         
 -12   8   7       2498.52       2520.24        84.66 o                         
 -10   8   7        245.97        256.77        24.22 o                         
  -8   8   7       1847.74       1736.14        52.77 o                         
  -6   8   7       1819.83       1898.59        57.83 o                         
  -4   8   7      10608.65      11222.83       304.51 o                         
  -2   8   7       5940.05       5521.65       198.94 o                         
   0   8   7       8394.60       8607.95       153.47 o                         
   2   8   7       9809.67       9347.47       324.29 o                         
   4   8   7       3031.96       2887.20        65.54 o                         
   6   8   7        239.42        252.35        29.62 o                         
   8   8   7        579.82        551.86        18.89 o                         
  10   8   7       1555.63       1455.82        80.91 o                         
  12   8   7       1318.51       1129.60       126.40 o                         
 -15   9   7        621.57        603.47        80.06 o                         
 -13   9   7        945.74        988.56        87.58 o                         
 -11   9   7       1842.11       2002.86        83.57 o                         
  -9   9   7       3986.77       3792.88       113.42 o                         
  -7   9   7       8337.07       7918.28       242.16 o                         
  -5   9   7       6622.65       6536.34       159.35 o                         
  -3   9   7       2166.28       2284.18        52.71 o                         
  -1   9   7       5704.23       5523.04       242.95 o                         
   1   9   7       7357.92       7375.29       163.08 o                         
   3   9   7       1932.64       2053.00        63.70 o                         
   5   9   7       7037.35       6949.51       138.13 o                         
   7   9   7       5556.74       5394.89       142.00 o                         
   9   9   7        133.47        166.50        56.88 o                         
  11   9   7         33.80        -23.93        42.06 o                         
 -14  10   7       4885.50       4938.57       224.59 o                         
 -12  10   7       5343.63       5398.12       264.26 o                         
 -10  10   7       2206.07       2320.55        93.41 o                         
  -8  10   7        673.93        693.89        55.16 o                         
  -6  10   7       6275.13       6303.36       164.16 o                         
  -4  10   7      15659.33      15795.45       275.03 o                         
  -2  10   7       8075.43       7784.26       222.90 o                         
   0  10   7          4.76         11.87        22.95 o                         
   2  10   7       9640.36       9947.82       267.15 o                         
   4  10   7       2347.74       2340.63        76.41 o                         
   6  10   7        159.88        107.83        42.91 o                         
   8  10   7       1638.70       1718.14       142.30 o                         
  10  10   7       6629.37       6460.88       210.57 o                         
  12  10   7        830.22        767.95        97.30 o                         
 -15  11   7        712.53        568.35        99.25 o                         
 -13  11   7          1.33         64.06        63.72 o                         
 -11  11   7       5090.50       4962.76       119.44 o                         
  -9  11   7      16912.35      16977.83       310.54 o                         
  -7  11   7       5952.62       6114.12       195.43 o                         
  -5  11   7       2099.61       2011.93        74.27 o                         
  -3  11   7       2074.30       2044.61       106.45 o                         
  -1  11   7       7591.11       7428.58       175.64 o                         
   1  11   7       3821.77       3792.62       103.16 o                         
   3  11   7         42.17         56.34        30.52 o                         
   5  11   7       1908.53       2000.10        70.51 o                         
   7  11   7       6405.71       6159.94       131.71 o                         
   9  11   7        439.27        260.22        71.98 o                         
  11  11   7        114.03        114.37        70.59 o                         
 -14  12   7       1282.02       1453.40       128.44 o                         
 -12  12   7       1844.74       1856.50       122.83 o                         
 -10  12   7        234.34        273.84        32.18 o                         
  -8  12   7        610.85        724.63        55.77 o                         
  -6  12   7       2758.12       2536.44        81.07 o                         
  -4  12   7        589.82        642.28        37.90 o                         
  -2  12   7       2131.70       2017.50        75.31 o                         
   0  12   7       2310.85       2272.29        85.78 o                         
   2  12   7       1133.29       1348.95        56.78 o                         
   4  12   7       1977.42       2001.17        73.60 o                         
   6  12   7        329.56        126.76        47.65 o                         
   8  12   7         48.00         43.95        57.19 o                         
  10  12   7        811.12        845.58        93.74 o                         
 -13  13   7         45.74        137.66        90.74 o                         
 -11  13   7        704.12        764.94       102.36 o                         
  -9  13   7       2360.70       2451.04        67.90 o                         
  -7  13   7          7.81        -31.72        39.14 o                         
  -5  13   7       2153.17       2146.76        78.84 o                         
  -3  13   7      15261.14      15112.49       360.93 o                         
  -1  13   7       9757.48       9456.38       287.55 o                         
   1  13   7        612.28        528.99        51.45 o                         
   3  13   7        818.37        632.20        52.45 o                         
   5  13   7       1778.18       1903.03        95.46 o                         
   7  13   7       1703.43       1712.82       110.15 o                         
   9  13   7        953.13        883.63        86.78 o                         
 -12  14   7        978.87       1238.51       191.80 o                         
 -10  14   7        143.40         95.24        55.88 o                         
  -8  14   7       3167.80       3235.52       120.13 o                         
  -6  14   7      11902.69      11748.37       283.59 o                         
  -4  14   7       1253.32       1235.18        54.47 o                         
  -2  14   7       4187.30       4017.98       119.88 o                         
   0  14   7       5975.49       5856.86       150.44 o                         
   2  14   7       5417.18       5489.10       142.14 o                         
   4  14   7       1931.85       1970.18        76.71 o                         
   6  14   7       1007.75       1137.78       102.62 o                         
   8  14   7         12.82         55.03        50.30 o                         
 -11  15   7       1535.41       1597.51       162.65 o                         
  -9  15   7       3752.27       3965.69       111.33 o                         
  -7  15   7        233.28        178.64        50.01 o                         
  -5  15   7       2541.41       2656.73       126.55 o                         
  -3  15   7       2769.79       2638.48        97.16 o                         
  -1  15   7        281.54        366.66        48.48 o                         
   1  15   7         24.56         68.39        35.33 o                         
   3  15   7        625.16        682.70        51.96 o                         
   5  15   7        105.97        142.85        37.24 o                         
   7  15   7       1907.86       1805.05       160.88 o                         
 -10  16   7       1758.82       1736.46       287.08 o                         
  -8  16   7       2530.21       2655.38       113.63 o                         
  -6  16   7      13425.67      12884.49       378.31 o                         
  -4  16   7      12289.74      11788.12       277.02 o                         
  -2  16   7        349.44        307.28        54.38 o                         
   0  16   7       1442.93       1343.36        87.91 o                         
   2  16   7       2352.68       2504.40       138.09 o                         
   4  16   7       4237.96       4115.64       144.60 o                         
   6  16   7        412.32        420.52        86.37 o                         
  -9  17   7       8559.12       9221.39       607.10 o                         
  -7  17   7       9383.83       9208.11       292.70 o                         
  -5  17   7        471.08        456.41        49.63 o                         
  -3  17   7       4642.16       4351.10       182.36 o                         
  -1  17   7       7720.32       7676.90       310.38 o                         
   1  17   7        307.83        360.55        62.65 o                         
   3  17   7          2.46         20.38        47.06 o                         
   5  17   7       1355.24       1156.03       114.29 o                         
  -6  18   7       6986.02       6572.47       223.42 o                         
  -4  18   7       3912.09       3880.68       136.91 o                         
  -2  18   7        350.40        298.46        65.72 o                         
   0  18   7        103.32         75.10        41.61 o                         
   2  18   7        739.84        741.06        76.98 o                         
   4  18   7        877.07        622.43       193.27 o                         
  -3  19   7       7264.55       7082.80       197.03 o                         
  -1  19   7       6849.79       6348.88       229.74 o                         
   1  19   7       2697.40       2509.96       126.80 o                         
 -16   0   8       1304.58       1455.30        80.51 o                         
 -14   0   8       2771.45       2922.21       103.36 o                         
 -12   0   8         32.49         33.88        29.33 o                         
 -10   0   8       1347.16       1131.49       135.85 o                         
  -8   0   8      75176.26      73398.16      2249.00 o                         
  -6   0   8      62806.66      62987.84      1791.30 o                         
  -4   0   8      16152.43      16919.71       396.74 o                         
  -2   0   8      21541.33      20504.76       664.00 o                         
   0   0   8        221.40        579.00        54.98 o                         
   2   0   8      24493.15      28934.70       706.62 o                         
   4   0   8         63.41         46.19        29.07 o                         
   6   0   8      21064.64      20551.86       575.01 o                         
   8   0   8      18698.23      18158.44       430.57 o                         
  10   0   8       4557.85       4816.33       182.50 o                         
  12   0   8       2628.72       2474.59       225.25 o                         
  14   0   8       1732.07       1732.68       273.47 o                         
 -17   1   8         16.98         29.80        35.28 o                         
 -15   1   8       1814.77       1855.75        67.69 o                         
 -13   1   8      10062.20       9777.32       184.98 o                         
 -11   1   8      28996.91      27800.77       492.43 o                         
  -9   1   8      16249.47      15388.04       372.83 o                         
  -7   1   8       1059.98        970.90        30.40 o                         
  -5   1   8      48959.18      47537.32       902.91 o                         
  -3   1   8      56994.17      56480.02      1215.55 o                         
  -1   1   8       4024.24       4056.23       101.38 o                         
   1   1   8      17392.66      16983.94       281.76 o                         
   3   1   8      30909.07      30444.29       545.97 o                         
   5   1   8       8456.83       8164.00       125.88 o                         
   7   1   8       5060.31       4784.53        86.03 o                         
   9   1   8         76.15         83.41        22.95 o                         
  11   1   8       9402.25       9113.17       213.63 o                         
  13   1   8      10049.07       9954.81       336.40 o                         
 -16   2   8       6958.35       6659.76       160.69 o                         
 -14   2   8        751.17        875.78        45.55 o                         
 -12   2   8        511.80        512.71        38.09 o                         
 -10   2   8       6792.14       6870.33       115.95 o                         
  -8   2   8      41098.83      38557.23       722.15 o                         
  -6   2   8      46348.62      45761.28       976.10 o                         
  -4   2   8       9629.78      10056.58       163.11 o                         
  -2   2   8      45143.95      44923.06      1131.51 o                         
   0   2   8      63087.82      62454.65      2120.25 o                         
   2   2   8      28622.68      28723.85       495.47 o                         
   4   2   8         16.40         41.08        12.54 o                         
   6   2   8       6242.70       6011.57       120.81 o                         
   8   2   8      15155.21      15668.74       290.98 o                         
  10   2   8      11650.88      11873.35       321.61 o                         
  12   2   8       1714.82       1818.92        74.56 o                         
  14   2   8        202.16        178.19       143.15 o                         
 -17   3   8        344.85        393.22        63.54 o                         
 -15   3   8         17.77          3.08        56.36 o                         
 -13   3   8       2837.13       2851.17        69.57 o                         
 -11   3   8      10182.21      10372.55       156.45 o                         
  -9   3   8       7464.07       7324.83       119.79 o                         
  -7   3   8       4122.96       3699.79       109.06 o                         
  -5   3   8     110631.33     109877.84      2867.85 o                         
  -3   3   8     139501.28     144666.00      4264.33 o                         
  -1   3   8       7778.79       6713.70       146.10 o                         
   1   3   8        864.79        866.24        45.86 o                         
   3   3   8      20706.35      20230.13       441.42 o                         
   5   3   8      26835.09      25757.52       386.00 o                         
   7   3   8      10381.45      10256.90       155.81 o                         
   9   3   8       1795.17       1741.65        56.12 o                         
  11   3   8       4262.18       4388.83       129.03 o                         
  13   3   8       5224.28       5463.39       246.88 o                         
 -16   4   8       3675.44       3674.74       187.61 o                         
 -14   4   8       5491.12       5341.00       128.41 o                         
 -12   4   8       1282.06       1286.78        52.03 o                         
 -10   4   8       6138.94       6055.18       120.26 o                         
  -8   4   8      61617.06      60642.62      1345.87 o                         
  -6   4   8      56818.34      57285.37      1201.38 o                         
  -4   4   8       1436.62       1737.01        77.13 o                         
  -2   4   8      67038.28      67268.70      1534.59 o                         
   0   4   8     155692.30     157723.31      6486.65 o                         
   2   4   8      99147.93     102778.34      3582.24 o                         
   4   4   8      23921.94      24419.98       619.07 o                         
   6   4   8         63.36         52.01        16.59 o                         
   8   4   8      18768.23      18740.28       291.94 o                         
  10   4   8      10531.93      10533.01       165.09 o                         
  12   4   8       2006.88       2131.52       105.44 o                         
 -17   5   8       1135.15       1274.52       120.45 o                         
 -15   5   8        632.87        610.48        62.26 o                         
 -13   5   8       3739.34       3769.65        93.87 o                         
 -11   5   8       7944.07       7776.14       135.17 o                         
  -9   5   8       5785.86       5539.27       104.13 o                         
  -7   5   8       4465.47       4516.27       112.80 o                         
  -5   5   8      36895.64      35204.96       625.83 o                         
  -3   5   8      40851.51      38642.15       762.23 o                         
  -1   5   8      24965.49      24411.91       387.25 o                         
   1   5   8         43.58        119.43        20.73 o                         
   3   5   8      20684.14      19907.44       313.20 o                         
   5   5   8      59725.44      58401.86      1135.56 o                         
   7   5   8      15622.28      15559.10       238.87 o                         
   9   5   8        597.27        618.67        27.12 o                         
  11   5   8       1471.71       1536.73        83.82 o                         
  13   5   8       2783.17       2825.31       151.78 o                         
 -16   6   8       4695.63       4971.42       190.28 o                         
 -14   6   8       6198.81       6408.30       170.06 o                         
 -12   6   8         78.80        115.42        23.60 o                         
 -10   6   8       8992.70       8715.08       142.83 o                         
  -8   6   8      12549.63      12181.22       191.81 o                         
  -6   6   8       7241.14       6798.80       117.83 o                         
  -4   6   8       1761.54       1689.64        86.03 o                         
  -2   6   8      14303.68      13962.69       296.58 o                         
   0   6   8      49005.18      48886.57      1135.62 o                         
   2   6   8      25647.27      24709.98       384.07 o                         
   4   6   8       3579.05       3496.62        83.17 o                         
   6   6   8       2492.51       2458.78        46.39 o                         
   8   6   8       6767.03       6855.22       103.21 o                         
  10   6   8       9366.83       8597.02       227.48 o                         
  12   6   8         62.13         85.58        45.30 o                         
 -15   7   8       4590.93       4668.06       170.05 o                         
 -13   7   8      11801.27      11897.47       194.97 o                         
 -11   7   8      13973.01      14043.79       242.20 o                         
  -9   7   8      10917.60      10858.43       192.02 o                         
  -7   7   8        307.19        360.18        24.82 o                         
  -5   7   8      16169.90      16843.44       295.95 o                         
  -3   7   8       8075.56       7648.54       140.07 o                         
  -1   7   8         43.46         23.73        22.32 o                         
   1   7   8       2979.00       3179.83        80.50 o                         
   3   7   8      17705.92      17175.12       262.45 o                         
   5   7   8      21204.37      20752.15       366.36 o                         
   7   7   8       4925.46       4810.42        89.75 o                         
   9   7   8        978.50       1042.07        62.00 o                         
  11   7   8       3564.79       3748.64       159.97 o                         
  13   7   8       3759.90       3629.87       204.44 o                         
 -16   8   8       6983.62       7246.99       265.88 o                         
 -14   8   8       3565.46       3639.25       166.71 o                         
 -12   8   8        198.01        153.53        26.34 o                         
 -10   8   8       4975.20       5311.91       168.67 o                         
  -8   8   8       2504.50       2496.61        75.43 o                         
  -6   8   8       5484.52       5553.55       124.06 o                         
  -4   8   8       1584.79       1643.59        49.28 o                         
  -2   8   8         82.56         98.30        29.00 o                         
   0   8   8        277.38        313.34        29.92 o                         
   2   8   8      10131.63      10133.46       198.54 o                         
   4   8   8        282.47        257.51        28.40 o                         
   6   8   8       7478.55       7491.24       116.95 o                         
   8   8   8      13030.58      13668.19       257.11 o                         
  10   8   8       4196.52       4054.32       183.05 o                         
  12   8   8          1.47          6.29        72.78 o                         
 -15   9   8       2734.38       2925.61       172.23 o                         
 -13   9   8      10808.11      11231.48       358.79 o                         
 -11   9   8      10209.72      10790.91       282.41 o                         
  -9   9   8       2271.22       2173.06        91.50 o                         
  -7   9   8       2477.86       2481.62        57.27 o                         
  -5   9   8       2675.65       2657.33        78.52 o                         
  -3   9   8      10785.25      10927.35       332.35 o                         
  -1   9   8      13187.15      13161.74       305.28 o                         
   1   9   8        455.89        512.38        53.38 o                         
   3   9   8       5383.14       5342.38       113.27 o                         
   5   9   8      27227.64      27632.63       562.05 o                         
   7   9   8       3808.15       3950.57        73.99 o                         
   9   9   8       1541.34       1681.66       151.61 o                         
  11   9   8       3493.14       3597.67       193.88 o                         
 -14  10   8       2283.23       2245.51       190.71 o                         
 -12  10   8          0.75          2.85        15.52 o                         
 -10  10   8      10808.00      11095.42       232.98 o                         
  -8  10   8      21513.80      21711.99       405.74 o                         
  -6  10   8       6160.16       6233.39       162.59 o                         
  -4  10   8        247.39        242.78        31.27 o                         
  -2  10   8       2013.27       1959.22       104.02 o                         
   0  10   8      16993.60      16573.69       331.96 o                         
   2  10   8      20814.46      21104.57       779.19 o                         
   4  10   8       3143.15       3192.57       104.99 o                         
   6  10   8       5235.75       5264.80       107.74 o                         
   8  10   8      13984.71      14107.07       376.36 o                         
  10  10   8       4467.02       4456.57       204.02 o                         
 -15  11   8          1.34        -29.60        56.72 o                         
 -13  11   8       4092.97       4133.72       176.12 o                         
 -11  11   8       3675.26       3575.73       149.94 o                         
  -9  11   8          8.96         62.96        23.71 o                         
  -7  11   8       2128.21       2106.48       135.94 o                         
  -5  11   8      13249.36      12545.40       501.61 o                         
  -3  11   8      23833.45      23620.18       433.92 o                         
  -1  11   8      29468.93      29223.41       655.17 o                         
   1  11   8       4483.55       4337.83       117.27 o                         
   3  11   8       6616.90       6324.11       172.20 o                         
   5  11   8      21015.65      21277.32       422.68 o                         
   7  11   8       9113.34       9124.45       198.95 o                         
   9  11   8         14.11         33.45        48.62 o                         
  11  11   8       1497.77       1390.81       141.67 o                         
 -14  12   8       1620.01       1549.58       150.83 o                         
 -12  12   8       1538.07       1805.28       117.84 o                         
 -10  12   8       4732.28       4920.83       117.40 o                         
  -8  12   8      11561.49      11745.51       276.79 o                         
  -6  12   8      14622.00      13818.91       323.31 o                         
  -4  12   8         94.15        178.80        32.06 o                         
  -2  12   8       4126.23       4045.31       128.71 o                         
   0  12   8      19068.71      18333.54       450.12 o                         
   2  12   8      42563.18      41039.82      1009.09 o                         
   4  12   8      11793.54      12085.68       330.19 o                         
   6  12   8       3141.24       3103.60        75.79 o                         
   8  12   8       7346.65       7269.47       226.34 o                         
  10  12   8       2688.21       2570.80       164.54 o                         
 -13  13   8       2821.57       2695.24       166.09 o                         
 -11  13   8       4473.50       4456.70       243.33 o                         
  -9  13   8         17.32         36.53        26.94 o                         
  -7  13   8       5937.36       6344.87       169.40 o                         
  -5  13   8       5174.25       5112.77       161.85 o                         
  -3  13   8      10003.46      10344.75       274.62 o                         
  -1  13   8       5456.86       5654.58       165.30 o                         
   1  13   8        704.76        748.95        51.63 o                         
   3  13   8       9398.67       9355.90       241.49 o                         
   5  13   8       6245.27       6499.40       160.71 o                         
   7  13   8       2558.67       2668.06       122.92 o                         
   9  13   8        128.54        117.72        88.73 o                         
 -12  14   8        123.10         23.58        75.19 o                         
 -10  14   8       3020.05       3159.79       166.25 o                         
  -8  14   8       5507.93       5440.76       163.65 o                         
  -6  14   8        805.22        765.84        57.03 o                         
  -4  14   8        516.70        433.22        50.02 o                         
  -2  14   8        613.70        597.37        53.66 o                         
   0  14   8       1510.99       1767.99       141.32 o                         
   2  14   8       4083.78       4024.30       127.90 o                         
   4  14   8       1832.45       1794.54       100.01 o                         
   6  14   8       1179.17       1329.82       111.74 o                         
   8  14   8       3687.83       3536.86       193.57 o                         
 -11  15   8       4162.67       4350.29       212.04 o                         
  -9  15   8        491.79        465.02        41.95 o                         
  -7  15   8        333.95        277.95        51.88 o                         
  -5  15   8       2573.20       2512.15        91.13 o                         
  -3  15   8         28.34          2.39        33.93 o                         
  -1  15   8        239.80        265.45        46.89 o                         
   1  15   8        372.81        370.05        46.93 o                         
   3  15   8       2558.28       2555.23       116.82 o                         
   5  15   8       3584.01       3295.28        91.04 o                         
   7  15   8         44.33         88.52        59.41 o                         
 -10  16   8        837.93       1120.97       237.89 o                         
  -8  16   8       2536.42       2670.95       139.78 o                         
  -6  16   8        684.39        671.49        60.81 o                         
  -4  16   8       1446.79       1443.40        90.03 o                         
  -2  16   8        659.73        727.18        64.19 o                         
   0  16   8        807.24        796.44        72.86 o                         
   2  16   8        157.20        219.89        59.20 o                         
   4  16   8       1058.90       1058.36        63.10 o                         
   6  16   8       1693.16       1745.17       141.16 o                         
  -9  17   8        766.90        679.58        90.90 o                         
  -7  17   8         13.19         -3.76        63.84 o                         
  -5  17   8       2112.44       2231.59        90.22 o                         
  -3  17   8       2754.31       2655.44        99.01 o                         
  -1  17   8        473.96        380.93        59.93 o                         
   1  17   8         22.50         14.87        40.70 o                         
   3  17   8       1389.69       1548.45       182.47 o                         
   5  17   8       1562.70       1634.39       137.66 o                         
  -6  18   8        297.22        322.04        58.28 o                         
  -4  18   8          1.65        -26.45        46.49 o                         
  -2  18   8       4476.73       4576.97       265.56 o                         
   0  18   8       7886.10       8062.32       315.23 o                         
   2  18   8       1211.19       1105.40        84.58 o                         
  -3  19   8       4674.52       4795.23       151.58 o                         
  -1  19   8        173.97        146.50        54.07 o                         
 -17   1   9        156.86        140.99        36.30 o                         
 -15   1   9          0.54        -26.12        26.12 o                         
 -13   1   9       8052.08       8019.71       166.58 o                         
 -11   1   9       5391.37       5204.67        95.23 o                         
  -9   1   9         76.73         47.15        20.04 o                         
  -7   1   9         17.48         22.45        19.35 o                         
  -5   1   9       3659.67       3760.21        74.52 o                         
  -3   1   9         24.10         91.87        18.55 o                         
  -1   1   9       4934.40       5700.15       138.71 o                         
   1   1   9        396.56        590.09        47.36 o                         
   3   1   9       1944.00       1834.07        34.43 o                         
   5   1   9        860.19        837.95        53.99 o                         
   7   1   9        239.54        208.28        22.55 o                         
   9   1   9       1105.86       1022.36        47.52 o                         
  11   1   9       2927.41       2867.65        92.81 o                         
  13   1   9        347.98        425.31        74.54 o                         
 -16   2   9       1163.43       1141.72        57.89 o                         
 -14   2   9          1.97         24.29        28.82 o                         
 -12   2   9        202.38        181.86        26.06 o                         
 -10   2   9        994.82        942.53        35.54 o                         
  -8   2   9       3549.79       3134.24        58.40 o                         
  -6   2   9       1831.88       2302.21        90.90 o                         
  -4   2   9         24.05         93.12        20.51 o                         
  -2   2   9        395.74        485.16        13.98 o                         
   0   2   9        584.22        829.67        75.22 o                         
   2   2   9         63.90        123.67        31.21 o                         
   4   2   9       3719.41       3651.54        51.75 o                         
   6   2   9       9690.39       9420.12       133.36 o                         
   8   2   9        639.15        613.91        31.18 o                         
  10   2   9       1422.66       1247.16        50.70 o                         
  12   2   9       1709.55       1703.86       107.10 o                         
 -17   3   9         31.43         66.94        60.59 o                         
 -15   3   9       2545.29       2479.48       113.39 o                         
 -13   3   9       6507.26       6578.49       153.19 o                         
 -11   3   9       1033.18       1071.20        47.18 o                         
  -9   3   9        341.49        363.82        27.74 o                         
  -7   3   9         26.30         88.15        18.33 o                         
  -5   3   9        200.15        210.05        30.08 o                         
  -3   3   9      16317.57      18029.40       326.79 o                         
  -1   3   9       5198.79       5777.54       138.70 o                         
   1   3   9        249.38        334.82        36.60 o                         
   3   3   9       1081.63        937.51        31.32 o                         
   5   3   9       1044.22       1052.59        28.65 o                         
   7   3   9        513.12        530.26        28.08 o                         
   9   3   9       6724.48       6836.47       162.49 o                         
  11   3   9       3833.14       3687.12       107.58 o                         
  13   3   9        293.26        222.79        61.65 o                         
 -16   4   9        567.29        552.88        70.56 o                         
 -14   4   9         45.68         83.73        30.18 o                         
 -12   4   9        391.88        357.83        35.07 o                         
 -10   4   9       1011.62       1095.68        41.80 o                         
  -8   4   9          3.66         12.81        20.00 o                         
  -6   4   9       1904.22       2156.40        63.35 o                         
  -4   4   9        330.54        352.01        28.55 o                         
  -2   4   9       1998.78       2472.13       147.86 o                         
   0   4   9         74.02         58.28        25.02 o                         
   2   4   9       4572.78       4614.47       108.26 o                         
   4   4   9       1158.10       1352.81        32.22 o                         
   6   4   9       2429.53       2319.55        71.56 o                         
   8   4   9        645.87        665.24        39.45 o                         
  10   4   9        203.40        187.21        25.64 o                         
  12   4   9        172.20        148.49        46.55 o                         
 -17   5   9        744.58        673.57        87.14 o                         
 -15   5   9        136.33        144.21        35.07 o                         
 -13   5   9          9.09         38.55        36.51 o                         
 -11   5   9       1952.29       1843.16        63.37 o                         
  -9   5   9      16011.93      15851.01       282.32 o                         
  -7   5   9       3545.51       3934.37        64.68 o                         
  -5   5   9        476.99        603.25        28.68 o                         
  -3   5   9       3296.55       3538.70        91.31 o                         
  -1   5   9       1977.33       2307.77        76.89 o                         
   1   5   9       2003.55       2009.57        89.21 o                         
   3   5   9       3421.13       3264.32        54.98 o                         
   5   5   9       1311.41       1425.30        43.27 o                         
   7   5   9         35.06          8.91        18.63 o                         
   9   5   9        427.41        494.28        25.17 o                         
  11   5   9         44.57         43.33        45.39 o                         
  13   5   9       1095.83       1175.71        82.80 o                         
 -16   6   9        171.15        152.79        55.46 o                         
 -14   6   9          1.40        -22.18        22.18 o                         
 -12   6   9       1839.52       1963.65        57.23 o                         
 -10   6   9       2125.80       2221.45        62.69 o                         
  -8   6   9        479.96        406.79        26.70 o                         
  -6   6   9       2846.74       2736.24        63.21 o                         
  -4   6   9        107.99        111.63        29.33 o                         
  -2   6   9        368.25        275.03        19.03 o                         
   0   6   9       3479.44       3692.67       151.17 o                         
   2   6   9      14796.64      14503.65       214.07 o                         
   4   6   9       5078.51       5054.09        98.08 o                         
   6   6   9       3986.71       4013.80        74.59 o                         
   8   6   9        964.65       1046.22        43.70 o                         
  10   6   9         44.76         65.00        44.57 o                         
  12   6   9        431.48        453.22        71.72 o                         
 -15   7   9         87.15         81.12        59.37 o                         
 -13   7   9        499.50        471.54        32.28 o                         
 -11   7   9        617.12        617.58        40.23 o                         
  -9   7   9       2778.63       2875.42        75.12 o                         
  -7   7   9       3157.50       3498.28        69.38 o                         
  -5   7   9        356.73        434.67        44.01 o                         
  -3   7   9       4962.09       5552.89       137.56 o                         
  -1   7   9          0.65        -27.73        27.73 o                         
   1   7   9          6.39         23.05        25.09 o                         
   3   7   9        922.89        938.31        56.89 o                         
   5   7   9      11975.02      11657.98       200.56 o                         
   7   7   9          1.58          4.43        24.96 o                         
   9   7   9        440.95        395.80        43.95 o                         
  11   7   9         96.11        165.52        48.52 o                         
 -16   8   9       2594.51       2408.43       194.21 o                         
 -14   8   9        521.04        481.33        66.49 o                         
 -12   8   9       1588.92       1461.07        93.89 o                         
 -10   8   9       6423.78       6287.48       155.82 o                         
  -8   8   9       3708.76       3709.25       135.16 o                         
  -6   8   9        625.11        902.60        55.23 o                         
  -4   8   9        180.54        185.61        21.99 o                         
  -2   8   9       2886.17       2463.82        74.16 o                         
   0   8   9       7266.65       7499.27       237.21 o                         
   2   8   9         25.71         24.90        16.18 o                         
   4   8   9       4008.07       4117.71        79.64 o                         
   6   8   9       2175.79       2135.83        65.88 o                         
   8   8   9       3240.36       3335.72        62.17 o                         
  10   8   9         10.44         -4.49        84.58 o                         
  12   8   9        309.64        288.54        59.68 o                         
 -15   9   9       5654.33       5748.59       235.30 o                         
 -13   9   9       7896.50       8042.16       255.18 o                         
 -11   9   9       9471.50       9522.03       211.99 o                         
  -9   9   9       1107.60       1115.47        50.11 o                         
  -7   9   9        993.68       1092.66        47.63 o                         
  -5   9   9       7765.70       7657.86       149.39 o                         
  -3   9   9       2471.58       2322.06        75.70 o                         
  -1   9   9          0.95          4.44        23.97 o                         
   1   9   9       5779.37       5760.32       149.93 o                         
   3   9   9      33282.71      34214.89       726.73 o                         
   5   9   9       4930.32       4921.03       107.71 o                         
   7   9   9        626.37        607.17        36.15 o                         
   9   9   9       4027.02       3763.15       163.56 o                         
  11   9   9       3010.08       3177.19       179.57 o                         
 -14  10   9       1331.71       1194.92       102.62 o                         
 -12  10   9        619.10        538.37        33.94 o                         
 -10  10   9       8895.55       9110.14       170.13 o                         
  -8  10   9       2716.27       2671.29        69.69 o                         
  -6  10   9       1622.12       1478.93        57.10 o                         
  -4  10   9        253.63        238.29        29.35 o                         
  -2  10   9       2047.00       2131.65        87.70 o                         
   0  10   9        542.32        681.58        53.41 o                         
   2  10   9         36.55         54.13        43.24 o                         
   4  10   9       5615.05       5901.15       152.75 o                         
   6  10   9      10187.10      10128.36       333.30 o                         
   8  10   9       5706.46       5812.31       198.13 o                         
  10  10   9        716.26        776.84        87.17 o                         
 -13  11   9       5295.69       4841.72       222.56 o                         
 -11  11   9       7141.96       7332.61       165.11 o                         
  -9  11   9        538.49        643.62        39.58 o                         
  -7  11   9      10966.97      11269.36       459.45 o                         
  -5  11   9      10578.09      10215.74       217.22 o                         
  -3  11   9       3585.71       3618.80        94.79 o                         
  -1  11   9       1714.86       1678.99        73.98 o                         
   1  11   9       4653.85       4651.60       158.21 o                         
   3  11   9       3333.14       3258.69       158.41 o                         
   5  11   9       3629.48       3502.99        95.97 o                         
   7  11   9        643.53        700.27        79.61 o                         
   9  11   9       2812.45       2608.31       124.38 o                         
 -14  12   9        378.95        362.04        84.84 o                         
 -12  12   9        688.19        667.22        81.25 o                         
 -10  12   9       2600.17       2625.65        69.96 o                         
  -8  12   9       4893.54       4976.52       111.00 o                         
  -6  12   9        535.41        584.06        93.73 o                         
  -4  12   9       4239.74       4240.16       133.59 o                         
  -2  12   9       8377.43       8207.13       198.58 o                         
   0  12   9      10534.55      11095.36       279.51 o                         
   2  12   9        504.95        417.97        43.47 o                         
   4  12   9       2823.68       2596.11       102.31 o                         
   6  12   9       3477.09       3469.18        85.97 o                         
   8  12   9       1257.18       1056.71        91.02 o                         
  10  12   9        449.78        432.12       112.05 o                         
 -13  13   9          4.39         -3.82        85.22 o                         
 -11  13   9        210.73        134.33        74.85 o                         
  -9  13   9       1159.72       1111.25        52.16 o                         
  -7  13   9       4696.64       4691.35       206.68 o                         
  -5  13   9       4280.91       4177.98       115.81 o                         
  -3  13   9       1342.52       1409.01       125.37 o                         
  -1  13   9         79.19         90.07        43.12 o                         
   1  13   9       3691.67       3408.39       124.61 o                         
   3  13   9        728.65        789.23        65.85 o                         
   5  13   9         54.67         79.43        28.66 o                         
   7  13   9         55.33         92.48        82.79 o                         
   9  13   9          8.80        -50.59        98.46 o                         
 -12  14   9         77.59         91.00        69.57 o                         
 -10  14   9       2141.74       2044.51        81.69 o                         
  -8  14   9       3332.72       3282.88       117.35 o                         
  -6  14   9         98.01         35.80        37.53 o                         
  -4  14   9       7599.80       7918.22       247.05 o                         
  -2  14   9      16393.88      15656.70       370.38 o                         
   0  14   9       5603.62       5609.21       164.24 o                         
   2  14   9       2347.52       2305.08       121.67 o                         
   4  14   9        124.41        113.88        41.56 o                         
   6  14   9          5.99         22.76        47.95 o                         
   8  14   9        192.19         85.63        66.09 o                         
 -11  15   9       1096.94       1190.75       120.44 o                         
  -9  15   9        253.66        301.62        39.19 o                         
  -7  15   9       2663.60       2659.49       113.00 o                         
  -5  15   9      11083.96      10822.71       271.87 o                         
  -3  15   9       8453.61       8347.50       182.67 o                         
  -1  15   9       2187.34       1847.76       100.05 o                         
   1  15   9       5728.25       5708.11       166.35 o                         
   3  15   9       3692.09       3839.99       191.95 o                         
   5  15   9       1047.73       1020.86       102.17 o                         
   7  15   9         53.32         89.86        65.64 o                         
 -10  16   9       2568.78       2581.72       157.53 o                         
  -8  16   9       6806.99       6876.40       210.21 o                         
  -6  16   9       1078.51        896.31        81.28 o                         
  -4  16   9       2751.47       2800.75       150.80 o                         
  -2  16   9       4182.59       4105.01       158.71 o                         
   0  16   9       4539.79       4589.14       153.87 o                         
   2  16   9        162.07        121.23        45.97 o                         
   4  16   9       1124.45       1159.21        90.54 o                         
   6  16   9       2300.40       2255.33       135.63 o                         
  -7  17   9       4050.78       3885.03       160.00 o                         
  -5  17   9       7584.77       7197.34       246.87 o                         
  -3  17   9       3111.95       3105.60       112.12 o                         
  -1  17   9          3.64         37.09        48.89 o                         
   1  17   9       8126.00       7916.77       286.15 o                         
   3  17   9       5943.91       6379.29       265.61 o                         
  -6  18   9       3950.24       3778.66       198.60 o                         
  -4  18   9        201.20        282.58        46.77 o                         
  -2  18   9       8406.99       8072.25       323.58 o                         
   0  18   9       2310.75       2459.23       120.56 o                         
   2  18   9        483.03        430.43        68.16 o                         
 -16   0  10        150.21        213.14        73.81 o                         
 -14   0  10       2435.51       2521.30       155.70 o                         
 -12   0  10       3284.50       3051.93       108.18 o                         
 -10   0  10       9479.45       9098.39       228.45 o                         
  -8   0  10       6604.56       6326.44       167.93 o                         
  -6   0  10         41.35         89.96        28.04 o                         
  -4   0  10      24373.83      24774.39       680.43 o                         
  -2   0  10      39482.58      42284.04      1737.51 o                         
   0   0  10       2391.72       2715.66        81.36 o                         
   2   0  10      16656.57      15342.42       311.82 o                         
   4   0  10      20253.88      18762.00      1078.16 o                         
   6   0  10       7070.57       6743.48       203.31 o                         
   8   0  10         20.11         65.30        34.19 o                         
  10   0  10       1612.66       1817.13       152.67 o                         
  12   0  10       7765.25       7705.39       383.95 o                         
 -17   1  10       5068.55       5130.29       171.19 o                         
 -15   1  10       8143.93       8108.06       202.93 o                         
 -13   1  10       6084.37       6176.88       134.63 o                         
 -11   1  10         31.19         90.36        25.36 o                         
  -9   1  10       1884.98       1790.91        48.54 o                         
  -7   1  10      15639.19      14674.18       292.58 o                         
  -5   1  10      17218.92      17145.29       290.75 o                         
  -3   1  10        418.27        577.65        51.17 o                         
  -1   1  10      25674.07      25420.12       698.71 o                         
   1   1  10      46731.79      44388.63       851.43 o                         
   3   1  10       1371.61       1182.49        35.44 o                         
   5   1  10       6462.45       6418.18       126.82 o                         
   7   1  10       3874.91       3800.76       111.39 o                         
   9   1  10       5013.45       5078.50       114.99 o                         
  11   1  10       3497.97       3574.91       100.06 o                         
  13   1  10        231.98        272.31        65.57 o                         
 -16   2  10         64.79         88.29        32.97 o                         
 -14   2  10       6009.04       6342.38       153.57 o                         
 -12   2  10       9606.84       9317.93       180.63 o                         
 -10   2  10       8320.13       8186.95       205.02 o                         
  -8   2  10       2305.49       2441.12        60.23 o                         
  -6   2  10       8485.62       7891.67       141.42 o                         
  -4   2  10      41861.44      41518.07       863.11 o                         
  -2   2  10      62480.45      65670.34      1588.15 o                         
   0   2  10       2606.40       2304.83        83.48 o                         
   2   2  10      14273.44      13371.40       342.39 o                         
   4   2  10      30820.12      30496.26       552.78 o                         
   6   2  10       7991.73       7783.78       124.65 o                         
   8   2  10        122.74        134.29        30.37 o                         
  10   2  10        423.11        420.27        34.81 o                         
  12   2  10       1978.43       1915.48       105.82 o                         
 -17   3  10       2517.99       2598.96       137.57 o                         
 -15   3  10       2969.99       2969.45       116.99 o                         
 -13   3  10        192.32        263.52        40.42 o                         
 -11   3  10       4680.35       4245.79       106.86 o                         
  -9   3  10      34238.14      33916.95       669.69 o                         
  -7   3  10      31947.54      30387.35       634.71 o                         
  -5   3  10      61109.66      61563.50      1498.59 o                         
  -3   3  10         37.07         60.98        18.11 o                         
  -1   3  10      59384.45      57415.50      1578.14 o                         
   1   3  10     107240.70     103761.54      5402.01 o                         
   3   3  10      27086.08      27293.73       520.01 o                         
   5   3  10       1219.86       1128.51        36.65 o                         
   7   3  10       7700.86       7577.01       130.37 o                         
   9   3  10       7403.61       7785.93       142.43 o                         
  11   3  10       2590.97       2420.91        65.64 o                         
 -16   4  10         46.99        129.24        78.48 o                         
 -14   4  10       5573.31       5555.04       151.32 o                         
 -12   4  10      16020.19      15933.02       322.18 o                         
 -10   4  10      16157.43      16554.41       279.36 o                         
  -8   4  10        506.88        577.43        31.22 o                         
  -6   4  10      20961.89      19287.25       370.65 o                         
  -4   4  10      76763.55      73547.79      1659.50 o                         
  -2   4  10      97861.02      94194.50      3367.17 o                         
   0   4  10       8784.34       8117.42       369.93 o                         
   2   4  10      21200.41      21366.56       657.51 o                         
   4   4  10      30861.06      31455.59       598.14 o                         
   6   4  10       8201.48       8223.98       174.29 o                         
   8   4  10       4391.72       4586.26        89.14 o                         
  10   4  10        178.03        171.27        32.73 o                         
  12   4  10       2703.75       3013.32       146.36 o                         
 -17   5  10       2343.80       2256.48       149.23 o                         
 -15   5  10       3220.88       3321.67       135.65 o                         
 -13   5  10        298.69        323.39        33.37 o                         
 -11   5  10       6619.80       6757.38       133.96 o                         
  -9   5  10      24567.67      23880.15       429.81 o                         
  -7   5  10      51630.07      52841.61      1018.08 o                         
  -5   5  10       5223.25       4745.83        88.39 o                         
  -3   5  10       4981.76       4997.54        69.77 o                         
  -1   5  10      30087.72      28465.74      1185.79 o                         
   1   5  10      45541.19      44713.09      1329.48 o                         
   3   5  10      14948.48      15282.74       256.72 o                         
   5   5  10        122.44         97.54        20.09 o                         
   7   5  10      11036.16      11097.67       226.16 o                         
   9   5  10       8100.44       8409.11       187.58 o                         
  11   5  10       3533.55       3672.72       139.02 o                         
 -16   6  10        355.05        262.27        81.38 o                         
 -14   6  10       1254.45       1334.29        72.38 o                         
 -12   6  10      20829.11      20545.71       413.27 o                         
 -10   6  10       7275.28       7234.52       142.82 o                         
  -8   6  10         23.70         47.21        20.18 o                         
  -6   6  10       4363.21       4226.66        83.23 o                         
  -4   6  10      22273.36      21436.52       493.58 o                         
  -2   6  10      16017.59      15242.09       234.37 o                         
   0   6  10       6506.95       6440.39       321.62 o                         
   2   6  10       6426.54       6710.51       265.86 o                         
   4   6  10      26189.90      26674.62       478.53 o                         
   6   6  10      27501.73      27508.26       457.55 o                         
   8   6  10       2212.00       2286.80        59.70 o                         
  10   6  10        746.45        754.24        79.19 o                         
  12   6  10       4659.80       4816.31       185.04 o                         
 -15   7  10      12062.78      12590.87       355.11 o                         
 -13   7  10       2753.25       2776.41        80.18 o                         
 -11   7  10         27.32         66.31        27.13 o                         
  -9   7  10       6281.44       6328.45       123.37 o                         
  -7   7  10       7269.56       6932.44       124.24 o                         
  -5   7  10        224.26        219.14        37.12 o                         
  -3   7  10         11.78          5.89        18.23 o                         
  -1   7  10       9148.99       8951.59       136.32 o                         
   1   7  10       7488.48       7706.00       191.39 o                         
   3   7  10       1990.32       2022.23        58.73 o                         
   5   7  10       1105.84       1154.34        60.97 o                         
   7   7  10       7551.28       7381.89       181.51 o                         
   9   7  10       9167.23       8942.61       243.39 o                         
  11   7  10       6153.33       6381.12       224.35 o                         
 -16   8  10          2.39        -57.48        57.48 o                         
 -14   8  10       3872.52       3830.20       178.17 o                         
 -12   8  10       9850.00      10219.56       196.91 o                         
 -10   8  10       5577.35       5782.33       134.20 o                         
  -8   8  10        966.49       1016.76        44.23 o                         
  -6   8  10       1068.08       1052.71        51.65 o                         
  -4   8  10       1499.73       1661.99        46.48 o                         
  -2   8  10       1124.15       1097.05        38.64 o                         
   0   8  10        975.14        962.11        75.94 o                         
   2   8  10       8789.75       8598.55       163.72 o                         
   4   8  10      17244.82      17706.21       314.65 o                         
   6   8  10       4794.18       4919.72        93.10 o                         
   8   8  10       4029.87       3970.22       103.01 o                         
  10   8  10        761.46        874.81        84.84 o                         
 -15   9  10       7424.07       7556.80       270.04 o                         
 -13   9  10       5661.59       5878.21       152.70 o                         
 -11   9  10        306.41        350.19        37.22 o                         
  -9   9  10      12321.28      12028.73       232.51 o                         
  -7   9  10       6926.94       6413.56       127.08 o                         
  -5   9  10        970.14        868.83        53.19 o                         
  -3   9  10       1152.44       1243.60        59.28 o                         
  -1   9  10       1618.09       1632.92        69.08 o                         
   1   9  10       9929.07       9934.22       265.32 o                         
   3   9  10      13980.58      14648.22       428.22 o                         
   5   9  10       1227.92       1282.47        74.29 o                         
   7   9  10       8752.72       8611.33       139.36 o                         
   9   9  10      14844.11      14697.89       511.00 o                         
  11   9  10       4460.69       4622.97       339.73 o                         
 -14  10  10       1946.46       1942.51       132.98 o                         
 -12  10  10      16977.46      17607.35       391.07 o                         
 -10  10  10       7216.31       7498.93       163.55 o                         
  -8  10  10          0.21         24.76        30.32 o                         
  -6  10  10      22636.66      23139.92       538.07 o                         
  -4  10  10      15140.91      14901.19       295.52 o                         
  -2  10  10       2108.16       2165.31        95.95 o                         
   0  10  10       4005.00       3894.84       108.49 o                         
   2  10  10        317.13        324.03        40.16 o                         
   4  10  10      11260.53      11705.18       223.80 o                         
   6  10  10      11895.53      12528.04       457.25 o                         
   8  10  10       1636.29       2050.25       383.78 o                         
  10  10  10        796.43        758.49       192.19 o                         
 -13  11  10        320.72        221.75        78.42 o                         
 -11  11  10       5798.18       6263.14       138.23 o                         
  -9  11  10      24077.07      24225.46       520.18 o                         
  -7  11  10      19681.36      19088.87       434.75 o                         
  -5  11  10       1880.82       1848.77        86.60 o                         
  -3  11  10        947.28       1055.38        77.38 o                         
  -1  11  10      27216.86      26796.89       650.49 o                         
   1  11  10      23985.04      23478.23       560.63 o                         
   3  11  10       9180.07       9299.32       211.00 o                         
   5  11  10       1509.10       1663.94        79.59 o                         
   7  11  10       2847.30       3022.45       131.94 o                         
   9  11  10       3090.44       2644.12       147.76 o                         
 -14  12  10       2372.42       2411.71       141.33 o                         
 -12  12  10       6555.85       6313.98       270.54 o                         
 -10  12  10       7320.91       6919.91       158.62 o                         
  -8  12  10       1435.92       1596.64        90.00 o                         
  -6  12  10      12109.66      12295.00       279.79 o                         
  -4  12  10      26578.51      25236.32       614.51 o                         
  -2  12  10      24058.53      24431.11       632.79 o                         
   0  12  10      10013.80       9375.00       280.99 o                         
   2  12  10         11.05         -1.60        28.51 o                         
   4  12  10       6997.33       6637.33       154.38 o                         
   6  12  10       8623.34       8805.45       233.02 o                         
   8  12  10       1129.40       1334.57       111.51 o                         
 -13  13  10        696.06        750.53        91.75 o                         
 -11  13  10       2867.87       2878.51        90.97 o                         
  -9  13  10      12812.88      12909.84       290.23 o                         
  -7  13  10       7127.88       7080.83       184.62 o                         
  -5  13  10        125.61         94.47        35.33 o                         
  -3  13  10       1188.97       1189.77        51.74 o                         
  -1  13  10       2475.60       2609.98       102.58 o                         
   1  13  10       8972.76       8774.03       220.81 o                         
   3  13  10       6205.34       6371.57       163.94 o                         
   5  13  10         29.32         -3.67        29.02 o                         
   7  13  10        540.48        463.86        72.02 o                         
 -12  14  10       2257.44       2411.91       148.37 o                         
 -10  14  10       1809.29       1747.68        88.01 o                         
  -8  14  10         94.98         60.36        40.68 o                         
  -6  14  10       3786.22       3785.01       144.07 o                         
  -4  14  10       7851.23       7528.65       209.80 o                         
  -2  14  10       1498.70       1668.97       100.09 o                         
   0  14  10         10.97         -4.29        33.09 o                         
   2  14  10        130.60         86.28        57.53 o                         
   4  14  10       2810.81       2805.84        95.97 o                         
   6  14  10       2266.04       2095.04       112.23 o                         
 -11  15  10        122.03        135.08        87.17 o                         
  -9  15  10        991.49        848.89        62.40 o                         
  -7  15  10       1248.87       1160.22        71.87 o                         
  -5  15  10        467.74        433.58        76.11 o                         
  -3  15  10         13.66         39.19        38.17 o                         
  -1  15  10         18.64         38.78        44.62 o                         
   1  15  10        818.90        783.25        86.44 o                         
   3  15  10        135.19        154.98        43.58 o                         
   5  15  10        191.77        154.10        54.25 o                         
 -10  16  10       1293.46       1237.45       133.16 o                         
  -8  16  10         60.45         49.06        56.78 o                         
  -6  16  10         33.51         63.79        39.86 o                         
  -4  16  10        602.44        501.73        58.60 o                         
  -2  16  10         80.25        128.08        34.77 o                         
   0  16  10        493.27        508.26        63.08 o                         
   2  16  10       1382.21       1431.09        82.03 o                         
   4  16  10       1069.18        871.52       125.52 o                         
  -7  17  10       2729.75       2501.83       149.29 o                         
  -5  17  10       1867.83       1658.49       126.71 o                         
  -3  17  10         33.77         89.09        42.16 o                         
  -1  17  10       1676.74       1644.15        96.72 o                         
   1  17  10       2125.76       2345.59       268.97 o                         
   3  17  10        358.75        284.36        52.42 o                         
  -4  18  10       4107.83       4287.39       154.05 o                         
  -2  18  10       2849.20       2958.85       157.41 o                         
   0  18  10        224.40        230.37        72.24 o                         
 -17   1  11        114.97        134.26        46.14 o                         
 -15   1  11        792.29        724.60        47.48 o                         
 -13   1  11        476.47        457.61        37.05 o                         
 -11   1  11         28.23         51.50        25.74 o                         
  -9   1  11       3836.06       3537.68       121.79 o                         
  -7   1  11        688.51        682.73        28.91 o                         
  -5   1  11        895.55        808.86        31.77 o                         
  -3   1  11       2005.73       2144.42        88.65 o                         
  -1   1  11       5869.11       6413.62       153.42 o                         
   1   1  11       2871.61       2949.17        85.84 o                         
   3   1  11       1774.26       1749.36        43.17 o                         
   5   1  11       2468.22       2397.70        49.98 o                         
   7   1  11       8219.24       8075.37       149.16 o                         
   9   1  11         46.20         64.81        25.42 o                         
  11   1  11        406.80        342.96        53.04 o                         
 -16   2  11         10.51         -7.45        28.68 o                         
 -14   2  11       1056.97       1086.06        52.26 o                         
 -12   2  11       2229.55       2217.83        64.25 o                         
 -10   2  11       1387.62       1288.46        53.61 o                         
  -8   2  11        273.26        374.35        49.47 o                         
  -6   2  11       8735.15       8567.40       164.10 o                         
  -4   2  11       6947.56       6934.62       125.34 o                         
  -2   2  11       4026.00       3866.14       124.78 o                         
   0   2  11       3300.75       2827.71       240.10 o                         
   2   2  11        136.42         96.20        21.68 o                         
   4   2  11        881.28        881.73        31.71 o                         
   6   2  11       2835.53       2466.34        67.58 o                         
   8   2  11         66.26         46.74        23.86 o                         
  10   2  11        489.61        456.90        43.14 o                         
  12   2  11       1691.99       1980.27       279.05 o                         
 -17   3  11        473.31        226.87       108.50 o                         
 -15   3  11       3117.64       3183.24       110.33 o                         
 -13   3  11       1036.10       1083.84        62.72 o                         
 -11   3  11       5730.85       5471.06       145.13 o                         
  -9   3  11       2006.74       1899.81        84.49 o                         
  -7   3  11          1.03         46.63        28.72 o                         
  -5   3  11        478.55        394.47        23.86 o                         
  -3   3  11       6235.00       6274.83       176.58 o                         
  -1   3  11        597.02        573.93        63.04 o                         
   1   3  11        870.86        998.61        64.29 o                         
   3   3  11        240.71        227.88        25.06 o                         
   5   3  11       1296.53       1190.40        55.62 o                         
   7   3  11        156.02        150.01        31.13 o                         
   9   3  11       2390.23       2438.74        92.63 o                         
  11   3  11          4.44          7.01        40.48 o                         
 -16   4  11        144.55        149.42        40.79 o                         
 -14   4  11        686.89        640.32        47.83 o                         
 -12   4  11       1014.41        982.25        50.95 o                         
 -10   4  11        994.57       1067.91        55.41 o                         
  -8   4  11       4652.09       4353.18       104.66 o                         
  -6   4  11        843.81        809.65        43.83 o                         
  -4   4  11       4481.70       4848.93       139.95 o                         
  -2   4  11        846.81        896.93        69.08 o                         
   0   4  11        374.74        541.35        77.11 o                         
   2   4  11        108.20        162.44        27.59 o                         
   4   4  11       2988.25       3021.46        62.56 o                         
   6   4  11        561.81        592.16        44.06 o                         
   8   4  11          3.28        -25.26        25.26 o                         
  10   4  11        358.09        302.47        34.47 o                         
  12   4  11         16.10         56.30        51.85 o                         
 -17   5  11        134.63        136.87        73.63 o                         
 -15   5  11         12.43        -13.21        38.42 o                         
 -13   5  11          9.92         35.08        36.45 o                         
 -11   5  11       1235.29       1287.71        72.67 o                         
  -9   5  11       4618.61       4119.63        87.80 o                         
  -7   5  11       1291.47       1355.12        36.90 o                         
  -5   5  11       4015.37       3367.91       116.17 o                         
  -3   5  11          1.87        -17.96        35.43 o                         
  -1   5  11        130.96         89.93        35.01 o                         
   1   5  11       1048.95       1018.50        84.01 o                         
   3   5  11      11779.53      11998.36       215.90 o                         
   5   5  11      16303.20      16324.88       325.17 o                         
   7   5  11        511.31        574.47        35.67 o                         
   9   5  11        296.35        209.80        28.28 o                         
  11   5  11          9.97         28.26        47.37 o                         
 -16   6  11        561.36        418.26        96.60 o                         
 -14   6  11         64.51        104.80        35.10 o                         
 -12   6  11       1488.00       1376.49        53.76 o                         
 -10   6  11        183.45        162.46        25.97 o                         
  -8   6  11       4788.06       4403.84        91.14 o                         
  -6   6  11      12091.60      11395.34       198.69 o                         
  -4   6  11        434.79        438.88        29.57 o                         
  -2   6  11       1224.39       1217.94        80.26 o                         
   0   6  11       2316.33       2108.36        84.41 o                         
   2   6  11       7936.03       7941.53       188.29 o                         
   4   6  11        126.88        150.83        20.65 o                         
   6   6  11       6048.79       6104.78       149.82 o                         
   8   6  11        213.27        180.29        24.66 o                         
  10   6  11        117.77        115.75        43.70 o                         
 -15   7  11        459.50        427.87        79.73 o                         
 -13   7  11          0.38         -1.31        26.21 o                         
 -11   7  11       3092.86       3158.19        82.41 o                         
  -9   7  11       4247.29       4161.19       174.33 o                         
  -7   7  11        858.24        876.09        59.55 o                         
  -5   7  11       1119.66        903.45        53.06 o                         
  -3   7  11       3485.75       3451.46       106.07 o                         
  -1   7  11        159.41        150.10        35.39 o                         
   1   7  11       4399.10       4386.96       167.99 o                         
   3   7  11       1348.59       1371.04        85.44 o                         
   5   7  11        165.30        198.39        25.49 o                         
   7   7  11        339.35        346.17        47.43 o                         
   9   7  11       1034.63       1043.22       147.89 o                         
  11   7  11        109.80        198.83        55.89 o                         
 -16   8  11         28.58         88.16        64.95 o                         
 -14   8  11       1114.40       1101.81        49.53 o                         
 -12   8  11       3248.47       3349.06        87.42 o                         
 -10   8  11        312.39        248.46        28.05 o                         
  -8   8  11        792.01        885.41        40.71 o                         
  -6   8  11       7455.29       6943.87       140.61 o                         
  -4   8  11       3908.38       4088.53        95.87 o                         
  -2   8  11        368.63        455.65        34.50 o                         
   0   8  11        278.40        334.33        16.35 o                         
   2   8  11        228.04        218.19        17.95 o                         
   4   8  11        787.46        883.57        37.40 o                         
   6   8  11        226.93        237.23        24.38 o                         
   8   8  11         36.54          6.26        20.23 o                         
  10   8  11       1483.16       1364.96       122.42 o                         
 -15   9  11       1647.95       1800.83       133.92 o                         
 -13   9  11        572.85        476.57        40.99 o                         
 -11   9  11        449.21        525.96        38.53 o                         
  -9   9  11       8021.69       7854.76       160.16 o                         
  -7   9  11       1328.07       1291.16        47.33 o                         
  -5   9  11        722.99        754.90        36.29 o                         
  -3   9  11       9099.39       9260.16       202.86 o                         
  -1   9  11       3963.38       4207.24       140.18 o                         
   1   9  11       1205.33       1270.23        47.78 o                         
   3   9  11       3661.21       3701.89       111.13 o                         
   5   9  11       9205.99       9008.18       187.61 o                         
   7   9  11      13388.49      13820.02       335.09 o                         
   9   9  11       3369.26       3273.14       154.60 o                         
 -14  10  11       4078.51       4194.91       179.41 o                         
 -12  10  11       5339.71       5711.10       134.88 o                         
 -10  10  11       1282.32       1403.52        62.22 o                         
  -8  10  11       1482.22       1467.12        53.03 o                         
  -6  10  11       2511.24       2509.53       121.55 o                         
  -4  10  11       1404.70       1530.14        58.55 o                         
  -2  10  11       1002.93        924.65        41.01 o                         
   0  10  11       7980.42       7955.78       274.02 o                         
   2  10  11      18991.47      18856.19       396.21 o                         
   4  10  11       5591.01       5899.64       128.77 o                         
   6  10  11         45.69         70.76        23.80 o                         
   8  10  11       2536.63       2457.96       126.64 o                         
  10  10  11       6832.65       6873.06       515.15 o                         
 -13  11  11          1.02         80.41        53.55 o                         
 -11  11  11        672.04        674.02        44.72 o                         
  -9  11  11       2748.48       2562.16        76.69 o                         
  -7  11  11       6040.00       5693.86       144.89 o                         
  -5  11  11        207.10        205.08        32.86 o                         
  -3  11  11       2838.90       2690.70        90.20 o                         
  -1  11  11       4213.05       4351.42        88.64 o                         
   1  11  11        679.39        666.27        63.28 o                         
   3  11  11       1670.42       1483.23        65.45 o                         
   5  11  11       4579.50       4626.26       113.02 o                         
   7  11  11       3956.14       3966.72       157.71 o                         
   9  11  11       1783.28       1685.24       128.67 o                         
 -12  12  11       1300.10       1119.67       108.95 o                         
 -10  12  11        284.65        337.84        37.04 o                         
  -8  12  11          1.43        -21.34        25.68 o                         
  -6  12  11       2783.64       2651.84       168.55 o                         
  -4  12  11       3764.11       3964.03       107.38 o                         
  -2  12  11          6.34         72.08        24.64 o                         
   0  12  11       4356.00       4306.70       150.04 o                         
   2  12  11       6749.56       6471.04       193.67 o                         
   4  12  11       3532.49       3574.63       123.20 o                         
   6  12  11        101.46         74.01        63.21 o                         
   8  12  11        514.22        448.27       119.76 o                         
 -13  13  11       1348.47       1318.19       118.20 o                         
 -11  13  11       1356.06       1399.32        58.91 o                         
  -9  13  11       2067.81       2256.89        74.39 o                         
  -7  13  11        767.80        869.00        62.83 o                         
  -5  13  11       1224.63       1305.65        81.39 o                         
  -3  13  11       1360.14       1517.74        81.15 o                         
  -1  13  11      11319.98      11523.36       504.76 o                         
   1  13  11       3939.85       3967.31       172.97 o                         
   3  13  11       1117.25       1247.15        70.86 o                         
   5  13  11        211.98        210.82        39.40 o                         
   7  13  11        974.20        733.38        97.68 o                         
 -12  14  11          5.37        -39.69        70.59 o                         
 -10  14  11        332.69        275.38        43.33 o                         
  -8  14  11        208.40        223.48        44.71 o                         
  -6  14  11       3178.59       3015.16       110.46 o                         
  -4  14  11       6875.33       6646.57       183.84 o                         
  -2  14  11       5930.98       6079.89       151.93 o                         
   0  14  11        141.57        127.07        43.45 o                         
   2  14  11       5364.39       5490.03       201.43 o                         
   4  14  11       1605.33       1662.95       116.11 o                         
   6  14  11          3.85         14.64        76.81 o                         
 -11  15  11        688.10        837.54        93.33 o                         
  -9  15  11       1139.59       1244.15        79.33 o                         
  -7  15  11       1181.87       1389.87       189.60 o                         
  -5  15  11        176.60        247.43        43.29 o                         
  -3  15  11       4791.20       4730.12       125.99 o                         
  -1  15  11      11662.63      11708.87       339.18 o                         
   1  15  11       4146.75       4271.35       160.27 o                         
   3  15  11        447.74        363.89        58.83 o                         
   5  15  11       1653.57       1632.15       183.01 o                         
  -8  16  11        735.62        757.20        71.63 o                         
  -6  16  11       5344.03       5539.82       198.26 o                         
  -4  16  11       8907.23       8583.64       230.01 o                         
  -2  16  11       1046.01       1119.43        69.68 o                         
   0  16  11       1321.62       1178.01        92.03 o                         
   2  16  11       5429.56       5570.18       290.40 o                         
   4  16  11       4059.16       4976.85       484.34 o                         
  -7  17  11        632.89        573.09        65.33 o                         
  -5  17  11        122.44        118.50        47.10 o                         
  -3  17  11       2644.76       2691.70       112.95 o                         
  -1  17  11       9243.99       9040.00       399.72 o                         
   1  17  11       1544.45       1413.34        92.57 o                         
  -4  18  11       3685.24       3644.39       148.48 o                         
  -2  18  11        414.49        421.98        59.08 o                         
 -16   0  12       3253.22       3521.65       170.87 o                         
 -14   0  12       2721.12       3223.22       173.35 o                         
 -12   0  12          8.76          4.71        56.16 o                         
 -10   0  12         21.49        102.24        42.84 o                         
  -8   0  12       2849.50       3062.06        89.30 o                         
  -6   0  12       5394.68       5315.67       117.41 o                         
  -4   0  12      14235.85      13501.92       472.91 o                         
  -2   0  12       1274.66       1163.17       137.26 o                         
   0   0  12      57593.50      53777.56      1580.72 o                         
   2   0  12      23546.24      22851.74       500.31 o                         
   4   0  12       9513.28       8685.19       260.67 o                         
   6   0  12       5507.82       5838.25       160.97 o                         
   8   0  12      11491.10      11310.84       436.60 o                         
  10   0  12       1833.25       2112.53        82.75 o                         
 -17   1  12       2521.56       2655.95        92.43 o                         
 -15   1  12        286.41        301.84        44.46 o                         
 -13   1  12       8592.12       8467.83       183.22 o                         
 -11   1  12       8363.25       7952.28       152.67 o                         
  -9   1  12       2325.97       2294.48        58.12 o                         
  -7   1  12       1242.21       1142.42        42.60 o                         
  -5   1  12       7348.66       7288.73       125.27 o                         
  -3   1  12      22527.03      22057.54       417.75 o                         
  -1   1  12      19396.35      18329.26       374.78 o                         
   1   1  12         82.53        115.55        17.51 o                         
   3   1  12      25188.26      24722.21       491.35 o                         
   5   1  12      36886.11      37560.78       744.35 o                         
   7   1  12      16885.42      16365.41       306.71 o                         
   9   1  12        903.84        869.89        75.12 o                         
  11   1  12        869.41        841.28        53.29 o                         
 -16   2  12      14718.23      14668.58       353.27 o                         
 -14   2  12       4555.94       4584.37       118.48 o                         
 -12   2  12        462.14        449.99        40.60 o                         
 -10   2  12       8710.53       8680.27       184.86 o                         
  -8   2  12      20192.26      19475.44       338.83 o                         
  -6   2  12      19913.41      19874.90       395.77 o                         
  -4   2  12       8389.89       8082.14       135.86 o                         
  -2   2  12       5592.66       5483.36       243.21 o                         
   0   2  12      42374.36      40712.64      1362.01 o                         
   2   2  12      44951.75      47368.79      1553.36 o                         
   4   2  12       3609.74       3751.21       122.06 o                         
   6   2  12        941.48       1046.46        53.52 o                         
   8   2  12       8729.49       9024.01       211.84 o                         
  10   2  12       9731.74      10164.16       248.82 o                         
 -17   3  12        178.70        141.47        59.36 o                         
 -15   3  12       3408.30       3512.95       113.97 o                         
 -13   3  12      14332.52      14148.51       301.28 o                         
 -11   3  12      11659.82      12194.91       242.23 o                         
  -9   3  12       1867.66       1790.43        70.54 o                         
  -7   3  12       2730.14       2659.47        77.92 o                         
  -5   3  12      19959.56      19320.50       351.57 o                         
  -3   3  12      80520.48      82068.76      2703.43 o                         
  -1   3  12      42760.61      41491.99      1596.52 o                         
   1   3  12         93.28        228.90        43.24 o                         
   3   3  12      20166.39      20817.41       532.32 o                         
   5   3  12      13558.05      13134.62       245.98 o                         
   7   3  12        178.72        238.10        35.91 o                         
   9   3  12       2245.39       2304.92        73.21 o                         
  11   3  12       4489.42       4448.34       301.50 o                         
 -16   4  12       7005.37       7110.22       190.36 o                         
 -14   4  12       5593.46       5601.10       151.40 o                         
 -12   4  12        296.83        311.10        45.72 o                         
 -10   4  12      19593.61      19431.33       397.46 o                         
  -8   4  12      36261.45      34968.34       797.69 o                         
  -6   4  12      45956.62      45456.08      1045.48 o                         
  -4   4  12       4116.31       3969.96       123.41 o                         
  -2   4  12       9612.34       9117.26       217.93 o                         
   0   4  12      38225.87      36980.56      1156.64 o                         
   2   4  12      26181.29      26235.92      1131.07 o                         
   4   4  12       3125.73       3260.12        77.30 o                         
   6   4  12       4957.79       4846.80        96.45 o                         
   8   4  12      12165.69      12108.19       232.03 o                         
  10   4  12       2299.73       2326.24        84.96 o                         
 -17   5  12        474.87        387.30       106.51 o                         
 -15   5  12       1714.88       1669.80        94.56 o                         
 -13   5  12      10915.05      10699.83       282.12 o                         
 -11   5  12      18669.92      18003.03       398.37 o                         
  -9   5  12       6839.92       7049.98       206.26 o                         
  -7   5  12       3405.27       3273.43        80.82 o                         
  -5   5  12      38945.28      38233.51       942.12 o                         
  -3   5  12      42582.01      41279.16      1127.20 o                         
  -1   5  12      14830.25      14102.92       328.03 o                         
   1   5  12        191.12        270.57        84.66 o                         
   3   5  12       2405.13       2366.91        98.20 o                         
   5   5  12       8967.80       9178.89       175.30 o                         
   7   5  12       6348.27       6478.72       137.63 o                         
   9   5  12        117.88        103.92        26.56 o                         
  11   5  12       5721.68       5726.30       242.31 o                         
 -16   6  12       3747.03       3929.85       180.12 o                         
 -14   6  12       4685.11       4807.35       173.42 o                         
 -12   6  12        195.80        221.39        33.80 o                         
 -10   6  12       1172.24       1213.58        47.77 o                         
  -8   6  12      14265.28      14421.85       263.42 o                         
  -6   6  12      11574.48      11204.62       195.18 o                         
  -4   6  12       1552.63       1470.82       142.52 o                         
  -2   6  12       7602.53       7271.53       202.28 o                         
   0   6  12      17206.16      16812.08       403.93 o                         
   2   6  12       4305.39       4039.02       138.75 o                         
   4   6  12         30.96         21.16        15.99 o                         
   6   6  12       2663.75       2489.21        83.57 o                         
   8   6  12       6299.25       6178.64       131.55 o                         
  10   6  12       6337.24       6215.30       235.08 o                         
 -15   7  12        153.01         32.37        52.15 o                         
 -13   7  12       4136.85       4130.16       102.73 o                         
 -11   7  12       6338.46       6511.76       159.40 o                         
  -9   7  12       5860.26       5472.46       108.83 o                         
  -7   7  12        303.88        387.20        30.97 o                         
  -5   7  12       4993.09       4647.85       148.22 o                         
  -3   7  12       6859.94       6773.81       197.18 o                         
  -1   7  12       1597.21       1492.11        89.94 o                         
   1   7  12       1598.31       1646.93        73.65 o                         
   3   7  12      13979.96      14103.98       397.30 o                         
   5   7  12      14125.60      14523.71       249.23 o                         
   7   7  12       9217.32       9037.40       196.13 o                         
   9   7  12       1159.28       1283.82       104.74 o                         
 -16   8  12       1531.11       1762.12       210.45 o                         
 -14   8  12       6555.27       6623.91       149.56 o                         
 -12   8  12       5232.33       5407.99       139.20 o                         
 -10   8  12       1140.47       1084.59        63.23 o                         
  -8   8  12       3905.97       3694.98        84.28 o                         
  -6   8  12       4895.74       5007.54       111.31 o                         
  -4   8  12        157.42        127.03        19.37 o                         
  -2   8  12       6047.16       6111.86       178.87 o                         
   0   8  12       3849.55       3590.60       126.04 o                         
   2   8  12       6990.22       7242.43       288.52 o                         
   4   8  12       1510.51       1350.54        70.37 o                         
   6   8  12        142.69        129.02        26.70 o                         
   8   8  12       7846.81       8093.98       243.30 o                         
  10   8  12       8918.10       8835.69       676.88 o                         
 -15   9  12          1.29        -53.11        53.11 o                         
 -13   9  12       1177.24       1312.58        89.57 o                         
 -11   9  12       6545.32       6442.20       159.32 o                         
  -9   9  12       8212.18       8206.17       196.92 o                         
  -7   9  12        489.17        527.35        37.16 o                         
  -5   9  12       7153.74       7285.08       161.67 o                         
  -3   9  12      12289.52      12579.43       234.49 o                         
  -1   9  12        291.17        276.93        25.57 o                         
   1   9  12       7821.55       7965.29       321.24 o                         
   3   9  12       1582.56       1633.22        56.59 o                         
   5   9  12       7310.92       7205.65       165.87 o                         
   7   9  12       5965.67       6230.09       252.54 o                         
   9   9  12        440.74        415.24        73.31 o                         
 -14  10  12       1159.32       1251.93       110.19 o                         
 -12  10  12         31.25         50.22        33.35 o                         
 -10  10  12       2541.27       2672.83       111.18 o                         
  -8  10  12      19991.57      19553.75       432.81 o                         
  -6  10  12      19620.02      19412.33       470.39 o                         
  -4  10  12        170.22        161.27        39.90 o                         
  -2  10  12      10833.21      10832.70       287.80 o                         
   0  10  12      14160.47      14758.04       288.10 o                         
   2  10  12       5551.70       5614.91       158.76 o                         
   4  10  12        746.20        825.53        50.43 o                         
   6  10  12          1.82          6.31        21.37 o                         
   8  10  12       3089.17       3273.20       180.02 o                         
 -13  11  12       3522.34       3549.86       179.08 o                         
 -11  11  12      10218.72      10186.95       256.76 o                         
  -9  11  12       4119.38       4123.34       119.84 o                         
  -7  11  12       2055.23       2018.34       148.09 o                         
  -5  11  12      26817.47      26352.76       907.74 o                         
  -3  11  12      19731.23      18999.57       570.12 o                         
  -1  11  12       3850.70       3797.81       154.17 o                         
   1  11  12        213.71        254.55        40.68 o                         
   3  11  12        991.30       1110.66        85.33 o                         
   5  11  12       2667.50       2854.87        86.56 o                         
   7  11  12       2767.05       2694.37       133.52 o                         
 -12  12  12        202.98        196.73        39.55 o                         
 -10  12  12       8180.72       8564.25       227.23 o                         
  -8  12  12      22625.27      23129.89       527.28 o                         
  -6  12  12      15180.35      14673.07       380.93 o                         
  -4  12  12        111.18        107.00        27.52 o                         
  -2  12  12       8400.92       8005.82       239.15 o                         
   0  12  12       9068.64       9296.23       306.04 o                         
   2  12  12       3067.27       3054.28        95.15 o                         
   4  12  12        342.44        294.85        38.00 o                         
   6  12  12        276.31        192.88        88.63 o                         
   8  12  12       1360.56       1420.39       182.84 o                         
 -11  13  12       3275.28       3198.92        98.89 o                         
  -9  13  12       1045.18       1003.20        56.96 o                         
  -7  13  12       1250.10       1263.10        81.08 o                         
  -5  13  12      12776.67      12214.89       310.57 o                         
  -3  13  12      15689.40      15670.52       432.23 o                         
  -1  13  12       2569.59       2433.17        79.97 o                         
   1  13  12          3.02         11.42        42.08 o                         
   3  13  12       1650.80       1864.51        70.08 o                         
   5  13  12       2540.68       2829.68       101.17 o                         
   7  13  12       2298.03       2715.96       222.83 o                         
 -10  14  12          3.11         10.91        30.01 o                         
  -8  14  12       3141.82       3070.67        93.39 o                         
  -6  14  12       4089.57       3892.78       165.97 o                         
  -4  14  12        905.78        864.03        53.33 o                         
  -2  14  12       3258.43       3246.24       116.20 o                         
   0  14  12       3500.66       3785.35       212.37 o                         
   2  14  12        916.42        972.62        71.18 o                         
   4  14  12       1219.65       1377.77       126.48 o                         
   6  14  12        172.94        233.75       105.59 o                         
  -9  15  12       1140.62       1082.46       113.62 o                         
  -7  15  12         31.73          3.21        45.00 o                         
  -5  15  12       2674.15       2674.54       121.34 o                         
  -3  15  12       1844.49       1769.77       127.09 o                         
  -1  15  12        575.38        549.87        43.81 o                         
   1  15  12         50.68         46.75        41.68 o                         
   3  15  12       1671.26       1839.57        94.73 o                         
   5  15  12       3313.14       3579.99       429.92 o                         
  -8  16  12          3.72         50.04        51.69 o                         
  -6  16  12        804.16        770.34       100.08 o                         
  -4  16  12          6.16         -7.55        35.45 o                         
  -2  16  12        542.50        556.41        50.39 o                         
   0  16  12       2717.47       2870.48       197.44 o                         
   2  16  12       2520.50       2656.54       201.42 o                         
  -5  17  12        330.57        285.44        62.67 o                         
  -3  17  12       2801.22       2641.82       104.18 o                         
  -1  17  12       1718.39       1864.86       136.02 o                         
   1  17  12          0.20         78.10        59.54 o                         
 -17   1  13          0.41          6.21        32.99 o                         
 -15   1  13       1148.91       1184.36        71.12 o                         
 -13   1  13         63.32         54.38        40.11 o                         
 -11   1  13          5.10         16.23        26.96 o                         
  -9   1  13        311.81        258.09        36.23 o                         
  -7   1  13        236.14        320.27        26.73 o                         
  -5   1  13       2040.68       2013.74        49.32 o                         
  -3   1  13       1639.22       1721.24        48.90 o                         
  -1   1  13      10010.81       9820.31       365.72 o                         
   1   1  13       8561.33       8399.94       181.45 o                         
   3   1  13       1862.69       1754.86        41.82 o                         
   5   1  13         37.41         47.71        18.84 o                         
   7   1  13          2.42          7.41        20.06 o                         
   9   1  13       1161.78       1130.22        58.35 o                         
  11   1  13          7.63         13.76        34.45 o                         
 -16   2  13        241.86        209.66        54.39 o                         
 -14   2  13         36.79         11.48        29.63 o                         
 -12   2  13          0.20          7.48        29.97 o                         
 -10   2  13          0.66        -21.25        33.84 o                         
  -8   2  13         88.47         79.83        24.60 o                         
  -6   2  13       6257.01       5912.83       113.82 o                         
  -4   2  13      20131.15      20847.89       359.82 o                         
  -2   2  13      13239.15      13264.45       567.57 o                         
   0   2  13         78.10         87.10        41.07 o                         
   2   2  13       1626.66       1655.33        71.76 o                         
   4   2  13       2113.71       2433.95        68.25 o                         
   6   2  13       2402.44       2499.92        79.39 o                         
   8   2  13       3595.41       3734.49       134.44 o                         
  10   2  13       2606.37       2792.16       102.65 o                         
 -17   3  13        312.01        227.74        59.39 o                         
 -15   3  13        101.09         73.56        36.35 o                         
 -13   3  13          0.38          5.58        35.07 o                         
 -11   3  13       1231.81       1241.49        76.18 o                         
  -9   3  13          0.02        -28.49        28.49 o                         
  -7   3  13      10094.57      10259.90       195.84 o                         
  -5   3  13       1870.31       1960.76        61.42 o                         
  -3   3  13       2626.51       2591.08        84.02 o                         
  -1   3  13      10706.08      10437.26       254.47 o                         
   1   3  13       9170.87       8798.36       181.77 o                         
   3   3  13       1288.83       1303.83        60.40 o                         
   5   3  13       1342.86       1406.60        58.84 o                         
   7   3  13        469.40        478.70        41.08 o                         
   9   3  13         50.53         75.13        33.45 o                         
  11   3  13        141.72        202.66        73.57 o                         
 -16   4  13        113.68         45.89        36.86 o                         
 -14   4  13        170.78        136.35        54.60 o                         
 -12   4  13        954.43        764.83        50.05 o                         
 -10   4  13        424.29        378.22        38.65 o                         
  -8   4  13       3370.99       3306.00        96.50 o                         
  -6   4  13        805.01        937.26        50.99 o                         
  -4   4  13        214.77        318.66        43.91 o                         
  -2   4  13      10373.84      10345.07       283.75 o                         
   0   4  13       2767.86       2662.33       159.92 o                         
   2   4  13        978.99       1061.63        61.71 o                         
   4   4  13          0.19        -16.63        22.46 o                         
   6   4  13        127.52        125.63        28.87 o                         
   8   4  13        153.98        167.94        38.45 o                         
  10   4  13        796.94        582.66        82.94 o                         
 -15   5  13         13.60          7.79        37.91 o                         
 -13   5  13        186.48        236.78        39.02 o                         
 -11   5  13        201.08        240.44        36.72 o                         
  -9   5  13         47.51         17.02        28.28 o                         
  -7   5  13        570.25        556.08        40.97 o                         
  -5   5  13      21731.36      21923.68       478.03 o                         
  -3   5  13       4052.88       3830.04       139.48 o                         
  -1   5  13        435.10        384.62        47.15 o                         
   1   5  13       2762.01       2677.57       137.39 o                         
   3   5  13        634.01        657.45        43.36 o                         
   5   5  13        365.45        383.50        45.09 o                         
   7   5  13        446.11        425.82        55.29 o                         
   9   5  13         25.22         19.35        25.76 o                         
 -16   6  13         23.23         36.23        54.51 o                         
 -14   6  13        147.22        136.77        39.09 o                         
 -12   6  13         72.88         81.64        30.21 o                         
 -10   6  13       3734.37       3753.13       150.04 o                         
  -8   6  13      17044.46      17897.75       393.03 o                         
  -6   6  13       6000.09       5723.39       166.39 o                         
  -4   6  13        392.01        659.02        71.69 o                         
  -2   6  13       3234.99       3099.17       144.77 o                         
   0   6  13          6.37          1.25        33.98 o                         
   2   6  13          5.02         39.55        38.45 o                         
   4   6  13       3839.15       3602.03       151.08 o                         
   6   6  13        724.48        825.33        41.57 o                         
   8   6  13          6.30          0.61        24.82 o                         
  10   6  13         86.96        157.39        54.73 o                         
 -15   7  13          0.54          1.57        29.24 o                         
 -13   7  13        433.77        485.20        51.97 o                         
 -11   7  13       3480.13       3552.14        88.35 o                         
  -9   7  13       4360.38       4201.27        93.45 o                         
  -7   7  13       4353.91       4278.79        96.77 o                         
  -5   7  13      10055.01      10197.92       230.15 o                         
  -3   7  13       5365.51       4893.98       154.17 o                         
  -1   7  13        439.87        367.62        49.29 o                         
   1   7  13       1421.30       1594.49       121.74 o                         
   3   7  13       1254.81       1142.53        58.24 o                         
   5   7  13        667.03        670.88        34.32 o                         
   7   7  13        416.85        374.71        33.64 o                         
   9   7  13         24.87         92.24        62.78 o                         
 -14   8  13        120.09        135.10        31.13 o                         
 -12   8  13        569.42        700.07        43.66 o                         
 -10   8  13       1073.61       1178.87        50.76 o                         
  -8   8  13       2885.93       2938.94        92.40 o                         
  -6   8  13        435.79        504.60        32.98 o                         
  -4   8  13       2704.91       2802.33       133.94 o                         
  -2   8  13       5465.24       5354.26       217.29 o                         
   0   8  13       2298.90       2107.47        92.19 o                         
   2   8  13         49.87         40.57        59.64 o                         
   4   8  13       1455.16       1463.01       108.76 o                         
   6   8  13       1680.34       1792.80        56.04 o                         
   8   8  13       1178.45        877.56       129.60 o                         
 -15   9  13       1594.62       1739.16       115.16 o                         
 -13   9  13       3057.61       3087.85        92.63 o                         
 -11   9  13       3009.48       2918.31        82.49 o                         
  -9   9  13        148.37        253.70        42.06 o                         
  -7   9  13        745.63        870.53        42.97 o                         
  -5   9  13       2782.70       2768.37        90.83 o                         
  -3   9  13        114.76        125.31        31.40 o                         
  -1   9  13       9088.56       8789.90       255.81 o                         
   1   9  13      10979.05      11050.71       326.90 o                         
   3   9  13       8316.81       8617.69       191.56 o                         
   5   9  13        295.67        357.81        40.60 o                         
   7   9  13         19.23         15.07        31.03 o                         
   9   9  13        465.41        512.41       200.71 o                         
 -14  10  13        408.50        394.17       107.74 o                         
 -12  10  13         37.37         54.52        30.95 o                         
 -10  10  13        892.07        937.93        54.74 o                         
  -8  10  13       2211.92       2062.20        75.71 o                         
  -6  10  13         19.33         70.32        41.06 o                         
  -4  10  13       7541.15       7626.51       157.93 o                         
  -2  10  13       8309.59       8233.83       267.95 o                         
   0  10  13        895.45        854.07        73.74 o                         
   2  10  13          2.08         20.76        16.22 o                         
   4  10  13       2356.31       2385.03        92.16 o                         
   6  10  13       4400.73       4381.24       121.30 o                         
   8  10  13       2221.81       2526.05       269.87 o                         
 -13  11  13        325.64        265.60        62.05 o                         
 -11  11  13        243.50        271.34        35.89 o                         
  -9  11  13        156.06        130.87        30.42 o                         
  -7  11  13       1583.24       1701.63        73.97 o                         
  -5  11  13       2378.89       2331.42       145.31 o                         
  -3  11  13        660.44        582.63        40.89 o                         
  -1  11  13       1115.78       1093.93        40.94 o                         
   1  11  13       4029.84       3930.31       128.23 o                         
   3  11  13       2141.99       2465.29       109.10 o                         
   5  11  13       1808.33       2021.69        81.82 o                         
   7  11  13        174.44        376.16       191.23 o                         
 -12  12  13        896.40        898.57        65.51 o                         
 -10  12  13       2300.02       2214.61        90.13 o                         
  -8  12  13       2954.15       2841.25        97.77 o                         
  -6  12  13       1416.49       1380.97        79.15 o                         
  -4  12  13        238.82        199.04        30.58 o                         
  -2  12  13        669.04        666.55        44.31 o                         
   0  12  13       5215.70       5235.38       261.26 o                         
   2  12  13        660.10        814.61       100.15 o                         
   4  12  13        280.68        285.18        45.45 o                         
   6  12  13       2259.50       2103.06       264.71 o                         
 -11  13  13         64.44         59.16        33.28 o                         
  -9  13  13          0.25        -17.73        33.95 o                         
  -7  13  13        410.42        380.75        56.85 o                         
  -5  13  13       3816.13       3856.20       116.10 o                         
  -3  13  13       7359.83       7239.17       171.22 o                         
  -1  13  13       5419.01       5036.99       294.35 o                         
   1  13  13        397.72        484.75        72.64 o                         
   3  13  13        536.28        694.40        70.66 o                         
   5  13  13        873.98        784.12       183.48 o                         
 -10  14  13       2636.31       2676.74       101.21 o                         
  -8  14  13       1910.86       1920.05       105.52 o                         
  -6  14  13       2701.07       2776.90       120.68 o                         
  -4  14  13        586.46        640.59        46.89 o                         
  -2  14  13        294.13        282.17        51.92 o                         
   0  14  13       2837.91       3102.50       151.50 o                         
   2  14  13       3995.68       4367.49       226.20 o                         
   4  14  13        306.57        276.87        61.10 o                         
  -9  15  13        313.82        369.06        44.51 o                         
  -7  15  13       2012.98       1861.31       148.09 o                         
  -5  15  13       2234.21       2361.84       129.68 o                         
  -3  15  13       4685.38       4348.46       143.32 o                         
  -1  15  13        752.67        883.33        77.80 o                         
   1  15  13        438.24        408.63        71.30 o                         
   3  15  13       4734.69       5111.92       283.54 o                         
  -8  16  13        417.31        324.84        57.89 o                         
  -6  16  13          0.51          7.67        34.61 o                         
  -4  16  13       1526.64       1332.69        92.16 o                         
  -2  16  13       3760.75       3673.06       215.53 o                         
   0  16  13       4422.71       4555.36       178.23 o                         
   2  16  13        327.81        268.60        81.66 o                         
  -5  17  13       1857.81       1809.20       244.53 o                         
  -3  17  13          3.21         57.74        75.49 o                         
  -1  17  13        807.14        811.24        86.37 o                         
 -16   0  14       3281.88       3361.90       211.14 o                         
 -14   0  14        423.74        446.85        73.60 o                         
 -12   0  14       5573.48       5372.22       173.23 o                         
 -10   0  14       7917.67       8038.62       232.36 o                         
  -8   0  14         54.72         73.47        31.49 o                         
  -6   0  14      16260.18      15888.95       424.90 o                         
  -4   0  14      24407.18      24914.53       991.31 o                         
  -2   0  14      38571.46      38532.47      1688.77 o                         
   0   0  14      19351.47      19971.79       516.22 o                         
   2   0  14        527.72        731.32        53.46 o                         
   4   0  14      16655.97      16870.04       599.82 o                         
   6   0  14      37834.93      37978.84      1082.81 o                         
   8   0  14      14693.19      15167.02       429.83 o                         
  10   0  14         95.47         80.31        62.83 o                         
 -17   1  14       1859.52       2038.62        98.67 o                         
 -15   1  14       6158.94       6208.72       158.19 o                         
 -13   1  14       4176.15       4161.23       118.67 o                         
 -11   1  14        483.74        539.97        44.68 o                         
  -9   1  14       4825.45       4756.98       105.05 o                         
  -7   1  14       6565.13       6709.43       126.98 o                         
  -5   1  14         53.01          7.99        19.02 o                         
  -3   1  14       5432.54       5142.82        87.34 o                         
  -1   1  14       7285.75       7563.60       207.37 o                         
   1   1  14      29824.25      30291.06       653.61 o                         
   3   1  14      37635.51      36104.46       629.73 o                         
   5   1  14       1012.87       1080.67        43.76 o                         
   7   1  14       8661.40       8559.75       187.92 o                         
   9   1  14       9763.94       9428.82       212.13 o                         
 -16   2  14        417.45        320.57        65.40 o                         
 -14   2  14       2209.82       2526.86        93.80 o                         
 -12   2  14      17403.75      17074.95       378.49 o                         
 -10   2  14      10352.70      10132.69       244.93 o                         
  -8   2  14       2750.93       2783.38        92.76 o                         
  -6   2  14       9011.73       8905.38       166.34 o                         
  -4   2  14       9737.14      10119.10       196.91 o                         
  -2   2  14      17248.97      17137.21       645.48 o                         
   0   2  14       5492.03       5381.46       202.91 o                         
   2   2  14        601.49        626.63        37.99 o                         
   4   2  14      22085.41      21744.61       516.44 o                         
   6   2  14      19285.13      19059.44       438.46 o                         
   8   2  14        554.03        574.44        45.29 o                         
  10   2  14       1153.93       1269.72       100.94 o                         
 -17   3  14       4777.92       5089.43       169.55 o                         
 -15   3  14       8999.50       9159.03       276.62 o                         
 -13   3  14       4364.32       4190.04       122.48 o                         
 -11   3  14       2339.89       2299.50        83.63 o                         
  -9   3  14      45477.67      44449.77      1011.50 o                         
  -7   3  14      34801.80      34053.58       771.31 o                         
  -5   3  14      14000.66      14087.01       252.59 o                         
  -3   3  14          0.41         -4.90        35.89 o                         
  -1   3  14       4098.79       4070.40       129.08 o                         
   1   3  14      19069.87      19079.19       542.61 o                         
   3   3  14      10294.93      10000.38       222.09 o                         
   5   3  14        106.51        108.63        45.42 o                         
   7   3  14       9405.19       9833.76       230.14 o                         
   9   3  14       9663.05      10596.96       272.95 o                         
 -16   4  14        405.78        340.96        66.51 o                         
 -14   4  14      10922.08      11560.16       300.45 o                         
 -12   4  14      16071.62      16250.24       386.12 o                         
 -10   4  14      12058.99      11854.82       305.36 o                         
  -8   4  14       1801.17       1839.05        75.91 o                         
  -6   4  14       8696.75       8935.96       177.18 o                         
  -4   4  14      15566.52      15393.40       353.04 o                         
  -2   4  14       3020.42       3266.16       142.32 o                         
   0   4  14         54.14        176.43        63.79 o                         
   2   4  14       1993.80       1990.17        69.03 o                         
   4   4  14      15568.51      15111.81       348.47 o                         
   6   4  14       4600.54       4677.98       130.09 o                         
   8   4  14         99.59         43.59        37.50 o                         
  10   4  14       5192.45       5356.93       343.96 o                         
 -15   5  14       4851.01       4895.00       153.19 o                         
 -13   5  14       1825.13       1823.83        80.43 o                         
 -11   5  14       2494.59       2615.56        91.94 o                         
  -9   5  14      18345.26      18361.85       391.04 o                         
  -7   5  14      37672.97      38373.18       804.25 o                         
  -5   5  14      11481.08      11030.90       249.96 o                         
  -3   5  14        601.68        576.94        48.69 o                         
  -1   5  14       6527.57       6572.76       220.97 o                         
   1   5  14      12453.76      12668.79       518.88 o                         
   3   5  14       2571.15       2689.71        91.31 o                         
   5   5  14         76.59         43.03        30.44 o                         
   7   5  14       3749.32       3929.20       132.49 o                         
   9   5  14       4976.27       5165.36       235.73 o                         
 -16   6  14         14.26         86.17        68.86 o                         
 -14   6  14        279.10        335.64        43.66 o                         
 -12   6  14      13575.01      13903.43       303.61 o                         
 -10   6  14      20814.78      20505.15       480.03 o                         
  -8   6  14       4415.17       4252.27       124.72 o                         
  -6   6  14       6004.62       5963.68       165.57 o                         
  -4   6  14      23395.32      22651.95       514.95 o                         
  -2   6  14      13388.44      12970.97       340.58 o                         
   0   6  14       3526.89       3439.29       262.05 o                         
   2   6  14       2185.90       2178.29        77.66 o                         
   4   6  14       7740.97       8204.03       181.14 o                         
   6   6  14      10016.74      10070.33       218.75 o                         
   8   6  14        233.57        212.27        40.13 o                         
 -15   7  14       2503.35       2518.07        88.50 o                         
 -13   7  14       1976.17       2129.63       109.74 o                         
 -11   7  14        381.39        388.00        51.10 o                         
  -9   7  14       2355.81       2313.48       120.77 o                         
  -7   7  14       4845.72       5111.99       162.20 o                         
  -5   7  14       5351.06       5188.15       154.82 o                         
  -3   7  14          0.18          5.55        36.77 o                         
  -1   7  14      13287.95      12927.78       374.95 o                         
   1   7  14      15617.19      15302.45       653.42 o                         
   3   7  14      11635.55      11706.06       315.27 o                         
   5   7  14        323.31        407.93        47.10 o                         
   7   7  14       1850.76       1788.87        76.42 o                         
   9   7  14       2959.73       2394.40       319.22 o                         
 -14   8  14        281.11        262.38        49.84 o                         
 -12   8  14        987.37       1004.08        54.75 o                         
 -10   8  14       7060.32       7080.71       186.77 o                         
  -8   8  14       3505.44       3551.34        87.40 o                         
  -6   8  14       1789.55       1805.20        88.40 o                         
  -4   8  14      18775.39      18268.92       853.26 o                         
  -2   8  14      17238.08      16374.57       451.18 o                         
   0   8  14       6271.47       5926.54       216.53 o                         
   2   8  14         51.72        129.62        55.41 o                         
   4   8  14      11145.95      10984.58       282.50 o                         
   6   8  14       6008.99       6009.91       163.61 o                         
   8   8  14       4321.96       3813.39       407.31 o                         
 -15   9  14       1983.32       1758.37       156.03 o                         
 -13   9  14       3224.15       3134.01       225.06 o                         
 -11   9  14       1670.61       1737.38        65.23 o                         
  -9   9  14       3424.66       3293.33        85.72 o                         
  -7   9  14      17949.65      16942.47       323.94 o                         
  -5   9  14       8523.35       7911.80       172.77 o                         
  -3   9  14       1268.61       1219.86        87.69 o                         
  -1   9  14      15266.40      15133.32       569.59 o                         
   1   9  14      14602.19      14311.36       443.48 o                         
   3   9  14       1532.41       1532.18        75.45 o                         
   5   9  14         40.48         61.90        37.94 o                         
   7   9  14        787.68        812.24       227.10 o                         
 -14  10  14        141.81        230.64        62.52 o                         
 -12  10  14       3652.72       3881.97       119.93 o                         
 -10  10  14       3265.92       3531.62        98.04 o                         
  -8  10  14       2525.00       2658.57        87.09 o                         
  -6  10  14       2267.51       2097.62       101.58 o                         
  -4  10  14      17297.54      17145.37       587.96 o                         
  -2  10  14      10183.24       9923.33       331.42 o                         
   0  10  14        449.43        568.30        82.02 o                         
   2  10  14       3569.47       3791.34       229.58 o                         
   4  10  14       4071.68       4053.53       161.54 o                         
   6  10  14       1824.13       1926.43        88.47 o                         
 -13  11  14        117.81        119.46        39.38 o                         
 -11  11  14        305.30        243.08        36.08 o                         
  -9  11  14       5915.25       5725.26       137.89 o                         
  -7  11  14      17552.90      17402.03       372.16 o                         
  -5  11  14       7516.89       6913.98       160.26 o                         
  -3  11  14         10.41         34.29        12.90 o                         
  -1  11  14       6821.12       6575.69       279.66 o                         
   1  11  14       3192.92       3363.42       195.93 o                         
   3  11  14        613.02        706.08        68.73 o                         
   5  11  14        443.27        280.80        88.54 o                         
   7  11  14       3962.40       4669.36       440.33 o                         
 -12  12  14       3823.19       3965.27       152.25 o                         
 -10  12  14       6798.72       6962.47       165.19 o                         
  -8  12  14        570.62        645.36        58.73 o                         
  -6  12  14       3301.45       3395.27       131.21 o                         
  -4  12  14      13175.19      12824.48       358.10 o                         
  -2  12  14       6646.75       6252.87       178.67 o                         
   0  12  14        140.77        162.18        52.50 o                         
   2  12  14       5209.62       5330.13       219.42 o                         
   4  12  14       2239.83       2608.63       240.10 o                         
   6  12  14        238.33         71.77        93.09 o                         
 -11  13  14         73.20         41.72        34.84 o                         
  -9  13  14       2059.46       2187.56        79.85 o                         
  -7  13  14       6690.40       6731.29       231.93 o                         
  -5  13  14       3324.68       3260.82       118.05 o                         
  -3  13  14        547.30        447.53        51.10 o                         
  -1  13  14       2824.29       2954.85       148.18 o                         
   1  13  14       5257.45       5394.12       309.96 o                         
   3  13  14       2441.10       2888.59       184.56 o                         
   5  13  14        259.51        423.59       128.29 o                         
 -10  14  14        648.46        636.53        52.73 o                         
  -8  14  14         39.47        107.07        53.61 o                         
  -6  14  14        310.17        281.76        55.03 o                         
  -4  14  14       3322.46       3264.01       125.60 o                         
  -2  14  14       5646.19       5258.18       238.24 o                         
   0  14  14        456.84        389.58        73.34 o                         
   2  14  14       1034.58        798.12        73.78 o                         
   4  14  14       2874.33       2925.59       297.36 o                         
  -9  15  14        110.97        134.03        45.73 o                         
  -7  15  14       1505.11       1427.64       153.38 o                         
  -5  15  14        723.53        714.56        95.96 o                         
  -3  15  14        957.97        877.72       107.31 o                         
  -1  15  14       4605.28       4575.76       247.19 o                         
   1  15  14       6734.33       6770.14       251.45 o                         
  -6  16  14        542.86        477.25        95.95 o                         
  -4  16  14       2118.99       2151.55       146.73 o                         
  -2  16  14       2376.86       2402.82       188.32 o                         
   0  16  14        299.60        503.59        89.35 o                         
 -15   1  15         38.73         67.27        41.41 o                         
 -13   1  15        467.30        530.37        51.89 o                         
 -11   1  15        858.51        783.09        49.57 o                         
  -9   1  15         35.57         56.96        27.68 o                         
  -7   1  15       5098.28       4978.67       113.10 o                         
  -5   1  15      23846.80      24022.15       562.50 o                         
  -3   1  15       5759.37       5553.12       103.16 o                         
  -1   1  15       2658.06       2683.73        97.34 o                         
   1   1  15        110.10        163.93        19.61 o                         
   3   1  15       1533.77       1530.75        65.64 o                         
   5   1  15         35.78         37.75        19.20 o                         
   7   1  15        592.81        519.57        43.00 o                         
   9   1  15         80.71        102.93        34.71 o                         
 -16   2  15        409.45        273.35        80.68 o                         
 -14   2  15       1121.55       1179.97        92.50 o                         
 -12   2  15       1196.67       1224.56        63.51 o                         
 -10   2  15        418.35        458.20        49.10 o                         
  -8   2  15       1146.58       1106.77        49.79 o                         
  -6   2  15          0.83        -19.07        20.56 o                         
  -4   2  15        946.80        990.77        24.47 o                         
  -2   2  15        503.78        495.51        63.08 o                         
   0   2  15       8096.37       8032.49       158.47 o                         
   2   2  15       2974.97       3219.46        84.45 o                         
   4   2  15        206.14        262.42        31.89 o                         
   6   2  15        205.55        288.64        52.32 o                         
   8   2  15        552.28        542.17        50.94 o                         
 -15   3  15         30.45         57.97        41.10 o                         
 -13   3  15        218.48        223.28        48.84 o                         
 -11   3  15        558.44        571.20        47.06 o                         
  -9   3  15       3389.71       3278.60       115.23 o                         
  -7   3  15        940.22       1041.71        46.32 o                         
  -5   3  15       3346.94       3163.65       119.03 o                         
  -3   3  15      21472.31      20989.66       562.49 o                         
  -1   3  15       2850.67       2870.73       160.79 o                         
   1   3  15        496.00        519.11        39.26 o                         
   3   3  15       1786.01       1734.82        73.97 o                         
   5   3  15       3575.69       3346.37       103.43 o                         
   7   3  15        159.14        129.84        51.08 o                         
   9   3  15         21.97         21.73        41.36 o                         
 -16   4  15        266.14        196.62        45.74 o                         
 -14   4  15        427.31        458.92        66.83 o                         
 -12   4  15        424.53        503.21        62.94 o                         
 -10   4  15        422.27        467.19        42.80 o                         
  -8   4  15        476.92        433.38        45.12 o                         
  -6   4  15        435.66        507.41        37.75 o                         
  -4   4  15       1471.64       1267.83        67.70 o                         
  -2   4  15         22.71          8.72        34.04 o                         
   0   4  15       4163.42       3720.12       364.10 o                         
   2   4  15       4820.92       4779.13       149.87 o                         
   4   4  15        224.55        217.32        35.17 o                         
   6   4  15        177.48        189.49        58.11 o                         
   8   4  15         19.21         30.21        36.87 o                         
 -15   5  15          3.45         35.37        34.93 o                         
 -13   5  15        219.63        160.98        43.56 o                         
 -11   5  15       1428.91       1215.86        62.22 o                         
  -9   5  15        591.62        710.68        60.15 o                         
  -7   5  15      17154.79      16855.29       372.15 o                         
  -5   5  15      10211.50       9550.05       242.33 o                         
  -3   5  15       2958.53       2739.04        98.28 o                         
  -1   5  15       1377.38       1383.72       133.93 o                         
   1   5  15       2137.95       2183.35       127.03 o                         
   3   5  15         33.10         54.11        27.81 o                         
   5   5  15        800.10        691.85        53.13 o                         
   7   5  15        375.04        310.77        50.16 o                         
   9   5  15          3.91        -19.67        74.23 o                         
 -16   6  15       1133.49       1224.73        73.60 o                         
 -14   6  15        447.51        388.72        47.99 o                         
 -12   6  15        316.72        249.91        38.53 o                         
 -10   6  15       4163.13       4150.26       116.90 o                         
  -8   6  15       3496.16       3369.34       116.36 o                         
  -6   6  15       1012.10       1073.85        87.88 o                         
  -4   6  15       7436.31       7538.40       215.70 o                         
  -2   6  15       4206.91       4111.36       182.32 o                         
   0   6  15       3873.04       3911.74       248.20 o                         
   2   6  15       2387.97       2333.48        85.39 o                         
   4   6  15        335.45        344.95        48.78 o                         
   6   6  15        546.39        617.91        66.66 o                         
   8   6  15        874.96        892.71        79.70 o                         
 -15   7  15        110.54         82.09        35.83 o                         
 -13   7  15         63.19         21.51        35.02 o                         
 -11   7  15       2004.89       2034.99        96.58 o                         
  -9   7  15       2934.23       3081.30       134.27 o                         
  -7   7  15       8539.91       8498.24       225.16 o                         
  -5   7  15       7928.57       7502.45       203.91 o                         
  -3   7  15        784.69        734.20        84.60 o                         
  -1   7  15       2815.63       2905.75       134.73 o                         
   1   7  15        283.00        302.63        62.88 o                         
   3   7  15       1383.51       1293.01        70.86 o                         
   5   7  15        746.18        816.86        57.84 o                         
   7   7  15        100.41         88.42        37.85 o                         
 -14   8  15         61.26         80.21        39.48 o                         
 -12   8  15         35.35        -15.77        55.09 o                         
 -10   8  15         39.03         63.42        48.93 o                         
  -8   8  15          9.29         33.82        37.00 o                         
  -6   8  15       2495.30       2560.56       131.04 o                         
  -4   8  15       4598.10       4109.76       190.85 o                         
  -2   8  15       1762.87       1725.49       193.62 o                         
   0   8  15        136.12        190.51        85.92 o                         
   2   8  15       1672.47       1820.39       114.81 o                         
   4   8  15       3972.38       3927.00       114.21 o                         
   6   8  15        185.49        201.61        43.72 o                         
   8   8  15        496.13        448.41       182.75 o                         
 -13   9  15        618.63        531.69        54.51 o                         
 -11   9  15        901.00        939.39        55.15 o                         
  -9   9  15       1656.39       1549.56       101.00 o                         
  -7   9  15        554.79        551.84        70.54 o                         
  -5   9  15       2340.93       2471.30       164.13 o                         
  -3   9  15       4851.29       4811.34       186.88 o                         
  -1   9  15      12788.33      12067.67       417.67 o                         
   1   9  15       1597.53       1767.23       113.89 o                         
   3   9  15       1957.89       1924.74        88.86 o                         
   5   9  15       1360.47       1107.91        99.26 o                         
   7   9  15        811.79        650.66       230.88 o                         
 -14  10  15        704.10        476.98       124.14 o                         
 -12  10  15         91.48         17.77        31.24 o                         
 -10  10  15         68.91         87.27        44.76 o                         
  -8  10  15       3735.85       3851.38       133.79 o                         
  -6  10  15       6741.15       6433.00       126.98 o                         
  -4  10  15       4272.78       4005.58       193.61 o                         
  -2  10  15         41.85         36.83        60.89 o                         
   0  10  15       1281.52       1258.35       117.95 o                         
   2  10  15       3944.75       3847.98       189.65 o                         
   4  10  15       1455.73       1747.35       102.42 o                         
   6  10  15        600.12        473.52       211.12 o                         
 -13  11  15         57.79         91.89        35.08 o                         
 -11  11  15       1631.41       1647.55        81.02 o                         
  -9  11  15         88.74         73.37        31.30 o                         
  -7  11  15        126.55         93.28        26.23 o                         
  -5  11  15          0.27         38.59        16.81 o                         
  -3  11  15       3006.74       2999.77       146.12 o                         
  -1  11  15       5658.18       5701.19       231.27 o                         
   1  11  15       1550.40       1331.95       165.58 o                         
   3  11  15        334.07        415.28        58.02 o                         
   5  11  15        458.96        415.76        71.47 o                         
 -12  12  15       3593.39       3492.68       109.91 o                         
 -10  12  15        443.65        440.20        51.99 o                         
  -8  12  15        249.80        246.16        50.91 o                         
  -6  12  15       2923.34       2723.28        84.13 o                         
  -4  12  15       1618.26       1741.30       136.41 o                         
  -2  12  15       1882.98       1678.37       128.51 o                         
   0  12  15         78.44        154.18        54.07 o                         
   2  12  15       2422.52       2527.92       142.36 o                         
   4  12  15       3090.21       3266.58       458.68 o                         
 -11  13  15       2271.65       2386.37       127.37 o                         
  -9  13  15       9525.13       9278.57       244.83 o                         
  -7  13  15       3737.06       3726.35       120.50 o                         
  -5  13  15        493.96        473.13       114.46 o                         
  -3  13  15        100.22         96.62        59.12 o                         
  -1  13  15        680.09        658.04        87.99 o                         
   1  13  15       2718.83       3089.66       166.61 o                         
   3  13  15       1333.55       1409.13       118.72 o                         
 -10  14  15        681.38        609.67        54.77 o                         
  -8  14  15        109.57         57.15        31.68 o                         
  -6  14  15        683.25        631.98       110.62 o                         
  -4  14  15       2035.75       2147.41       153.97 o                         
  -2  14  15       2335.33       2591.39       151.37 o                         
   0  14  15        339.90        251.94        76.61 o                         
   2  14  15        864.79        896.87       177.08 o                         
  -7  15  15       1338.50       1451.90       187.65 o                         
  -5  15  15         31.39         71.35        65.68 o                         
  -3  15  15        679.63        617.20       128.51 o                         
  -1  15  15       1633.00       1351.70       149.42 o                         
   1  15  15       2686.83       2435.42       170.25 o                         
  -4  16  15       1078.44        945.25       111.00 o                         
 -16   0  16       2104.70       2241.35       159.88 o                         
 -14   0  16       8794.29       8993.15       300.58 o                         
 -12   0  16       1353.58       1393.22       102.58 o                         
 -10   0  16       6652.83       6757.34       262.50 o                         
  -8   0  16      19462.03      19778.10       651.75 o                         
  -6   0  16       3074.62       3238.37       100.75 o                         
  -4   0  16       2053.66       1479.58       303.90 o                         
  -2   0  16       1400.85       1549.67       135.68 o                         
   0   0  16      23313.91      24446.56      1372.43 o                         
   2   0  16      12137.70      12632.68       279.32 o                         
   4   0  16      12063.72      12339.44       658.11 o                         
   6   0  16       2962.58       2720.53       113.12 o                         
   8   0  16       2120.44       1674.63       184.35 o                         
 -15   1  16        391.80        192.39        55.53 o                         
 -13   1  16       2717.10       2753.79       102.75 o                         
 -11   1  16      13732.58      13473.70       309.12 o                         
  -9   1  16       7658.41       7614.09       212.24 o                         
  -7   1  16        174.91        136.37        38.60 o                         
  -5   1  16      26534.47      27160.98       631.13 o                         
  -3   1  16      21410.82      22222.76       440.33 o                         
  -1   1  16       6947.48       6877.25       154.44 o                         
   1   1  16        461.84        511.49        31.09 o                         
   3   1  16       5270.18       5005.59       135.13 o                         
   5   1  16      15123.16      14545.91       329.76 o                         
   7   1  16       9806.47      10302.34       224.05 o                         
   9   1  16       1008.18        900.63       124.54 o                         
 -16   2  16       3981.56       3925.81       137.24 o                         
 -14   2  16       8445.94       8296.58       229.17 o                         
 -12   2  16       3623.15       3537.22       109.92 o                         
 -10   2  16       2248.04       2200.54        88.89 o                         
  -8   2  16      19137.24      19064.78       393.49 o                         
  -6   2  16      14609.65      16092.21       360.87 o                         
  -4   2  16        601.06        639.57        45.04 o                         
  -2   2  16       7193.28       7232.29       218.44 o                         
   0   2  16      12411.55      12294.08       262.50 o                         
   2   2  16      11366.02      11067.32       268.54 o                         
   4   2  16       2512.40       2476.69        78.09 o                         
   6   2  16        347.83        372.49        49.66 o                         
   8   2  16       4553.15       4687.27       130.18 o                         
 -15   3  16        254.36        249.62        61.79 o                         
 -13   3  16      11044.90      10654.62       303.58 o                         
 -11   3  16      16783.19      16316.27       367.38 o                         
  -9   3  16       5495.27       5020.77       137.49 o                         
  -7   3  16       3409.01       3374.51       109.90 o                         
  -5   3  16       5068.14       5129.44       100.52 o                         
  -3   3  16       1944.19       2119.18       110.50 o                         
  -1   3  16        281.13        352.69        50.10 o                         
   1   3  16         20.62        -17.39        30.50 o                         
   3   3  16       3762.83       3859.23       116.22 o                         
   5   3  16       4059.54       4181.68       110.99 o                         
   7   3  16       3139.66       3463.16       112.62 o                         
 -16   4  16       5912.60       6363.10       200.42 o                         
 -14   4  16       6241.18       6116.84       207.83 o                         
 -12   4  16       1294.58       1362.10        69.73 o                         
 -10   4  16       6646.85       6354.90       163.78 o                         
  -8   4  16      11740.23      11453.87       322.63 o                         
  -6   4  16       9874.98       9822.97       202.86 o                         
  -4   4  16        660.93        628.57        62.79 o                         
  -2   4  16       3086.15       2958.00       135.88 o                         
   0   4  16       8640.28       8058.41       278.30 o                         
   2   4  16       2726.82       2746.45        92.98 o                         
   4   4  16         38.05         76.59        30.28 o                         
   6   4  16       4209.82       4233.22       182.06 o                         
   8   4  16       8060.71       8096.93       217.53 o                         
 -15   5  16        303.24        177.87        62.23 o                         
 -13   5  16       4416.75       4288.90       143.43 o                         
 -11   5  16      12338.68      11895.03       303.37 o                         
  -9   5  16       6485.66       6590.98       148.83 o                         
  -7   5  16        724.01        672.36        72.01 o                         
  -5   5  16       6614.93       6398.77       215.24 o                         
  -3   5  16      25489.74      24897.27       629.38 o                         
  -1   5  16      10986.51      10398.22       524.41 o                         
   1   5  16       1761.60       1694.95        90.26 o                         
   3   5  16       4632.77       4719.05       140.38 o                         
   5   5  16       3921.78       4263.47       161.16 o                         
   7   5  16       1867.88       2035.00       136.59 o                         
 -14   6  16       1744.86       1964.24       112.23 o                         
 -12   6  16        722.17        666.18        56.48 o                         
 -10   6  16       1708.69       1756.13        70.78 o                         
  -8   6  16      18156.54      17977.82       464.87 o                         
  -6   6  16      16847.34      16290.22       394.63 o                         
  -4   6  16       1102.04       1099.00        82.87 o                         
  -2   6  16        993.69        916.67        86.20 o                         
   0   6  16       5865.53       5925.22       346.02 o                         
   2   6  16      10126.15      10379.97       275.38 o                         
   4   6  16       1668.54       1826.16        87.00 o                         
   6   6  16        883.93       1019.90        73.15 o                         
 -15   7  16         21.08         31.18        33.56 o                         
 -13   7  16       3007.28       3146.06       108.23 o                         
 -11   7  16       6296.44       5934.74       223.27 o                         
  -9   7  16        805.60        895.12        66.20 o                         
  -7   7  16        466.44        340.95        51.97 o                         
  -5   7  16       7793.56       7146.70       212.55 o                         
  -3   7  16      35034.98      33062.36      1101.04 o                         
  -1   7  16      33007.92      32156.18      1552.12 o                         
   1   7  16       1878.86       2050.07       130.48 o                         
   3   7  16       5095.30       5293.10       163.86 o                         
   5   7  16       9809.01      10267.44       294.77 o                         
   7   7  16       5559.53       5312.06       277.03 o                         
 -14   8  16        781.58        814.02        84.74 o                         
 -12   8  16        279.12        332.60        53.47 o                         
 -10   8  16       2222.58       2269.69       106.97 o                         
  -8   8  16       8202.08       7876.10       236.83 o                         
  -6   8  16      21368.97      21065.74       533.04 o                         
  -4   8  16      10887.68      10545.28       337.91 o                         
  -2   8  16        967.81        991.98       152.44 o                         
   0   8  16      24723.22      23983.00       863.57 o                         
   2   8  16      31174.21      31685.69       908.45 o                         
   4   8  16       4072.70       4059.14       188.56 o                         
   6   8  16         32.16         82.27        46.33 o                         
 -13   9  16       2191.64       2326.36       110.46 o                         
 -11   9  16       1575.19       1579.41        89.98 o                         
  -9   9  16       1064.01       1264.05        84.19 o                         
  -7   9  16        498.10        431.42        57.15 o                         
  -5   9  16       3953.05       3859.20       163.88 o                         
  -3   9  16      23523.51      23453.19       787.12 o                         
  -1   9  16      10737.10      10295.46       537.75 o                         
   1   9  16         71.83         68.55        52.43 o                         
   3   9  16       4703.11       4917.79       218.10 o                         
   5   9  16       6142.87       6108.89       197.81 o                         
 -12  10  16          2.12         -6.97        50.78 o                         
 -10  10  16        539.27        589.58        82.32 o                         
  -8  10  16       1079.27       1114.12        99.03 o                         
  -6  10  16       8077.44       7673.85       248.35 o                         
  -4  10  16       3463.99       3526.80       218.74 o                         
  -2  10  16       1818.90       1721.53       140.12 o                         
   0  10  16      14808.44      13875.49       442.04 o                         
   2  10  16      10331.41      10204.86       393.66 o                         
   4  10  16       1134.43       1242.06       103.94 o                         
 -11  11  16       3429.53       3425.56       107.72 o                         
  -9  11  16       2820.48       2774.71        88.69 o                         
  -7  11  16        795.39        753.77        53.92 o                         
  -5  11  16       1253.76       1195.03       105.59 o                         
  -3  11  16       2594.69       2589.56       667.39 o                         
  -1  11  16       3106.28       3147.43       155.97 o                         
   1  11  16       1358.50       1434.97       122.62 o                         
   3  11  16       8541.69       8582.94       343.63 o                         
   5  11  16       3677.52       3998.51       242.76 o                         
 -10  12  16       1722.11       1680.98        86.52 o                         
  -8  12  16       1132.15       1059.76        65.84 o                         
  -6  12  16        116.23        115.80        71.99 o                         
  -4  12  16        627.37        697.02        88.44 o                         
  -2  12  16        465.36        439.63        77.95 o                         
   0  12  16       6114.84       6162.74       255.94 o                         
   2  12  16       1044.41       1216.30       123.78 o                         
   4  12  16       1449.76       1447.40       118.16 o                         
  -9  13  16       1568.45       1454.40        91.42 o                         
  -7  13  16        805.70        923.33        98.02 o                         
  -5  13  16        162.19        219.15        86.90 o                         
  -3  13  16       3847.86       3578.73       188.02 o                         
  -1  13  16       1374.95       1461.55       185.27 o                         
   1  13  16         62.84        164.51        63.72 o                         
   3  13  16       2437.36       3028.49       179.38 o                         
  -8  14  16       1759.43       1733.45       126.32 o                         
  -6  14  16       2091.19       2125.56       152.62 o                         
  -4  14  16       1767.53       1767.98       136.30 o                         
  -2  14  16        503.30        510.98       108.23 o                         
   0  14  16       4488.54       4551.26       259.56 o                         
  -5  15  16       2018.73       2035.25       184.43 o                         
  -3  15  16       4328.56       4509.41       224.79 o                         
  -1  15  16       4435.30       4672.29       426.62 o                         
 -15   1  17          7.87          3.67        39.09 o                         
 -13   1  17        224.12        288.69        45.68 o                         
 -11   1  17       4669.30       4569.93       133.74 o                         
  -9   1  17       1000.23       1009.16        83.83 o                         
  -7   1  17        232.43        238.95        32.78 o                         
  -5   1  17         55.16         89.25        31.45 o                         
  -3   1  17        654.49        555.79       122.73 o                         
  -1   1  17         77.71         76.13        37.04 o                         
   1   1  17         16.25          1.36        14.35 o                         
   3   1  17         15.68        -23.37        23.37 o                         
   5   1  17         75.67         39.87        45.28 o                         
   7   1  17        102.62         34.91        29.93 o                         
 -16   2  17        213.92        126.29        53.74 o                         
 -14   2  17        387.85        546.64       116.09 o                         
 -12   2  17        744.21        776.75        57.30 o                         
 -10   2  17        410.29        348.78        45.76 o                         
  -8   2  17        237.55        347.19        36.16 o                         
  -6   2  17        465.81        396.80        31.26 o                         
  -4   2  17        366.82        400.39        57.13 o                         
  -2   2  17       2293.62       2204.25       211.55 o                         
   0   2  17       1263.01       1321.52        55.59 o                         
   2   2  17         29.11          2.44        29.78 o                         
   4   2  17         10.98         29.97        30.97 o                         
   6   2  17         13.46        -15.33        32.00 o                         
   8   2  17        353.30        342.71        49.70 o                         
 -15   3  17        269.90        227.68        54.64 o                         
 -13   3  17        428.61        353.08        57.64 o                         
 -11   3  17       1222.71       1281.12       102.37 o                         
  -9   3  17          0.28         -3.00        29.21 o                         
  -7   3  17        680.22        609.21        46.19 o                         
  -5   3  17        177.08        226.18        50.44 o                         
  -3   3  17        636.23        636.24        63.64 o                         
  -1   3  17        515.32        447.62        56.78 o                         
   1   3  17        704.85        820.08        44.33 o                         
   3   3  17       2319.86       2283.59        83.40 o                         
   5   3  17         42.93         13.00        32.37 o                         
   7   3  17        155.98         91.01        33.58 o                         
 -14   4  17         31.24         18.54        39.57 o                         
 -12   4  17        167.89        168.39        44.43 o                         
 -10   4  17         64.40         61.54        38.47 o                         
  -8   4  17        119.15        132.56        35.10 o                         
  -6   4  17        227.81        321.16        50.38 o                         
  -4   4  17       7883.84       7330.80       219.33 o                         
  -2   4  17        199.37        110.37        45.58 o                         
   0   4  17       1574.60       1575.95        58.93 o                         
   2   4  17        425.91        479.48        52.60 o                         
   4   4  17         78.34         78.99        32.03 o                         
   6   4  17       1049.74       1081.44        80.43 o                         
 -15   5  17       1504.59       1344.74       289.06 o                         
 -13   5  17       2754.94       2644.13       136.12 o                         
 -11   5  17       3259.15       3223.85       106.91 o                         
  -9   5  17       1339.71       1302.44        71.59 o                         
  -7   5  17       4683.40       4316.73       142.40 o                         
  -5   5  17       2849.07       2835.29       113.75 o                         
  -3   5  17       5247.60       5259.43       201.14 o                         
  -1   5  17        244.51        303.68        55.65 o                         
   1   5  17        137.87        175.59        48.38 o                         
   3   5  17       4368.65       4408.89       133.67 o                         
   5   5  17        164.24        217.12        39.64 o                         
   7   5  17        492.62        271.26       145.88 o                         
 -14   6  17        265.03        240.14        52.36 o                         
 -12   6  17         10.23        -24.07        35.64 o                         
 -10   6  17         40.29         59.24        46.48 o                         
  -8   6  17        422.62        370.52        61.11 o                         
  -6   6  17       3027.57       2876.34       127.78 o                         
  -4   6  17       2271.30       1984.24        99.73 o                         
  -2   6  17        314.51        221.10        56.28 o                         
   0   6  17       2604.53       2434.63       250.55 o                         
   2   6  17         20.85         41.65        34.41 o                         
   4   6  17       3224.74       3296.20       158.68 o                         
   6   6  17       3116.96       3143.07       208.24 o                         
 -13   7  17       3470.82       3827.16       164.78 o                         
 -11   7  17        226.59        226.22        64.31 o                         
  -9   7  17       2227.76       2196.60       105.18 o                         
  -7   7  17        256.73        277.92        52.24 o                         
  -5   7  17          4.06         -9.58        37.28 o                         
  -3   7  17       4313.17       4303.98       152.59 o                         
  -1   7  17       7332.68       7828.65       963.82 o                         
   1   7  17       1211.79       1290.69       108.38 o                         
   3   7  17       1747.47       1829.30       110.05 o                         
   5   7  17        904.63        815.96        72.33 o                         
 -14   8  17         54.68         81.89        48.66 o                         
 -12   8  17        674.90        811.93       130.98 o                         
 -10   8  17       2113.28       2016.12       106.84 o                         
  -8   8  17        699.13        614.47        76.48 o                         
  -6   8  17          4.67        -42.47        42.47 o                         
  -4   8  17        866.09        826.22        75.93 o                         
  -2   8  17       3406.40       3305.80       155.20 o                         
   0   8  17       3669.90       3533.44       309.39 o                         
   2   8  17       1362.99       1264.24        77.52 o                         
   4   8  17        154.85        119.54        55.03 o                         
   6   8  17       1724.94       1774.14       118.53 o                         
 -13   9  17         23.58          6.27        38.93 o                         
 -11   9  17        235.58        190.74        50.09 o                         
  -9   9  17       5611.90       5289.59       198.57 o                         
  -7   9  17       1747.50       1844.22        98.68 o                         
  -5   9  17       1432.82       1354.83        91.94 o                         
  -3   9  17       1686.79       1677.21       147.55 o                         
  -1   9  17        463.46        507.24        73.08 o                         
   1   9  17        642.92        607.08        95.28 o                         
   3   9  17        927.97        944.44        93.95 o                         
   5   9  17         75.13        136.59        62.77 o                         
 -12  10  17       1263.75       1151.81       100.77 o                         
 -10  10  17        549.81        567.73        78.73 o                         
  -8  10  17        431.55        429.55        67.88 o                         
  -6  10  17          7.22         45.94        44.57 o                         
  -4  10  17       1557.58       1657.75       135.47 o                         
  -2  10  17       3052.09       2980.27       154.78 o                         
   0  10  17       5357.52       5489.20       253.59 o                         
   2  10  17       4936.17       5099.86       241.84 o                         
   4  10  17        106.96        120.50        54.37 o                         
 -11  11  17          1.96         -8.36        63.13 o                         
  -9  11  17       2183.93       2238.69       117.03 o                         
  -7  11  17       5333.56       5263.18       191.62 o                         
  -5  11  17       3970.79       3753.15       200.74 o                         
  -3  11  17       1812.81       1618.35       159.79 o                         
  -1  11  17         32.27         52.40        55.50 o                         
   1  11  17       3243.84       3053.50       182.40 o                         
   3  11  17       1987.92       1962.91       145.75 o                         
 -10  12  17       1337.73       1384.18        96.51 o                         
  -8  12  17       3634.40       3674.12       152.94 o                         
  -6  12  17        276.48        165.92        58.75 o                         
  -4  12  17       1196.91       1397.82       157.13 o                         
  -2  12  17       1480.17       1561.03       118.61 o                         
   0  12  17       1102.53       1015.71        98.69 o                         
   2  12  17          1.35         -0.94        52.55 o                         
  -9  13  17        837.83        729.06        78.07 o                         
  -7  13  17        849.84        883.51        91.60 o                         
  -5  13  17       3297.96       3252.12       186.58 o                         
  -3  13  17       2720.05       2768.32       227.22 o                         
  -1  13  17          1.90        -13.31        67.02 o                         
   1  13  17        754.75        913.49       163.48 o                         
  -6  14  17       1496.09       1381.96       143.13 o                         
  -4  14  17        328.36        259.70        97.01 o                         
  -2  14  17       1974.88       1995.62       261.29 o                         
 -14   0  18       1177.95       1182.80       113.65 o                         
 -12   0  18      10044.42      10300.20       692.81 o                         
 -10   0  18      17865.53      18181.82       582.78 o                         
  -8   0  18      14720.73      13980.73       398.78 o                         
  -6   0  18       3465.18       3632.22       122.72 o                         
  -4   0  18      35345.36      36139.16      1055.88 o                         
  -2   0  18      35094.13      36313.04      1519.54 o                         
   0   0  18       7153.96       7626.54       374.02 o                         
   2   0  18          1.53          4.39        26.55 o                         
   4   0  18       1308.57       1462.12       116.45 o                         
   6   0  18       6067.98       5930.84       259.69 o                         
 -15   1  18       2483.88       2549.10       135.45 o                         
 -13   1  18       1782.60       1938.47        88.24 o                         
 -11   1  18          1.29         36.52        34.06 o                         
  -9   1  18       9363.12       9434.50       224.58 o                         
  -7   1  18      43660.21      42952.61      1023.24 o                         
  -5   1  18      20674.56      21267.10       532.40 o                         
  -3   1  18        676.68        689.81       102.62 o                         
  -1   1  18      11738.50      12268.55       248.45 o                         
   1   1  18      10720.24      11399.20       260.18 o                         
   3   1  18       4620.80       4969.34       250.41 o                         
   5   1  18        664.54        701.12        61.00 o                         
   7   1  18        419.90        293.04       100.58 o                         
 -14   2  18        238.31        310.01        52.61 o                         
 -12   2  18       4980.10       4926.71       178.10 o                         
 -10   2  18      16281.81      16315.15       347.36 o                         
  -8   2  18       2447.59       2571.02       101.57 o                         
  -6   2  18       1503.86       1642.80        49.42 o                         
  -4   2  18      17361.81      17408.43       661.99 o                         
  -2   2  18      14567.99      14630.36       413.07 o                         
   0   2  18          3.51         28.09        39.69 o                         
   2   2  18       1444.24       1436.29        84.92 o                         
   4   2  18       2842.03       3035.79       106.16 o                         
   6   2  18       4766.69       4712.52       134.20 o                         
 -15   3  18       5325.55       5392.36       173.94 o                         
 -13   3  18       4461.91       4548.52       150.20 o                         
 -11   3  18       1161.33       1212.69        75.35 o                         
  -9   3  18       2225.16       2240.80        84.59 o                         
  -7   3  18      12515.93      12206.35       268.57 o                         
  -5   3  18       8084.08       8590.28       452.58 o                         
  -3   3  18        723.54        720.79        71.85 o                         
  -1   3  18       3240.92       3022.28       127.69 o                         
   1   3  18       4262.73       4511.62       192.68 o                         
   3   3  18       2128.64       2065.69        74.89 o                         
   5   3  18         35.07        -22.38        28.94 o                         
   7   3  18       1898.09       1737.97       170.85 o                         
 -14   4  18       1200.89       1096.12       123.29 o                         
 -12   4  18       3135.97       3097.25       144.23 o                         
 -10   4  18       5347.79       5294.84       132.09 o                         
  -8   4  18       1601.95       1736.34       144.63 o                         
  -6   4  18       3269.51       2956.57       171.49 o                         
  -4   4  18       9743.80       9849.46       296.48 o                         
  -2   4  18       1275.38       1532.20        94.17 o                         
   0   4  18       1588.38       1514.45        79.66 o                         
   2   4  18       3145.48       3208.00       103.72 o                         
   4   4  18       7475.21       7578.77       175.65 o                         
   6   4  18       5565.88       6025.27       188.46 o                         
 -15   5  18       4679.31       5037.51       249.88 o                         
 -13   5  18       2601.95       2690.72       107.23 o                         
 -11   5  18         72.02        110.78        38.20 o                         
  -9   5  18        319.43        292.70        46.60 o                         
  -7   5  18       4560.69       4567.62       156.81 o                         
  -5   5  18       2894.73       2930.09       127.83 o                         
  -3   5  18          2.48          0.63        52.89 o                         
  -1   5  18       7960.31       7677.05       259.93 o                         
   1   5  18       7919.04       8078.58       211.35 o                         
   3   5  18       1730.46       1786.59        91.52 o                         
   5   5  18        187.22        114.85        72.14 o                         
 -14   6  18       2386.43       2587.98       121.14 o                         
 -12   6  18       4959.04       4796.14       143.30 o                         
 -10   6  18       2968.23       3287.45       133.96 o                         
  -8   6  18       2637.45       2563.13       137.73 o                         
  -6   6  18       1961.84       2102.54       115.57 o                         
  -4   6  18      12871.92      12478.62       336.65 o                         
  -2   6  18      13809.34      14098.31       560.58 o                         
   0   6  18       7729.65       7333.25       438.72 o                         
   2   6  18        926.26        985.27        73.41 o                         
   4   6  18       4907.53       4896.42       206.96 o                         
   6   6  18       6408.72       6641.93       440.43 o                         
 -13   7  18        794.85        707.93        76.59 o                         
 -11   7  18        663.52        672.36       110.63 o                         
  -9   7  18      13219.29      12822.70       391.02 o                         
  -7   7  18       8534.06       8819.48       294.61 o                         
  -5   7  18       5860.33       5737.68       183.93 o                         
  -3   7  18         16.52        -13.40        41.14 o                         
  -1   7  18      12628.49      12196.83       576.04 o                         
   1   7  18      12643.76      12281.77       331.63 o                         
   3   7  18      12823.00      13154.83       450.87 o                         
   5   7  18       1545.49       1699.42       108.67 o                         
 -12   8  18       3361.84       3565.69       170.82 o                         
 -10   8  18       4269.33       4420.09       191.10 o                         
  -8   8  18        709.51        688.93        78.86 o                         
  -6   8  18       2950.28       2942.42       142.27 o                         
  -4   8  18      15447.23      14741.66       419.68 o                         
  -2   8  18      13435.96      12966.15       599.81 o                         
   0   8  18       9488.18       9258.85       380.54 o                         
   2   8  18       1744.82       1858.24       146.70 o                         
   4   8  18       4335.89       4167.46       175.83 o                         
 -13   9  18          7.71          6.58        43.16 o                         
 -11   9  18       2928.32       3071.21       144.69 o                         
  -9   9  18       4699.79       5136.64       234.11 o                         
  -7   9  18       7204.50       7356.45       261.39 o                         
  -5   9  18       5690.75       5427.17       239.74 o                         
  -3   9  18       1301.88       1217.81       134.72 o                         
  -1   9  18       2394.99       2259.24       152.06 o                         
   1   9  18      16384.60      15533.02       605.29 o                         
   3   9  18       6913.78       6504.09       284.97 o                         
 -12  10  18       3451.30       3474.59       164.15 o                         
 -10  10  18        294.42        297.88        79.61 o                         
  -8  10  18         34.12         18.38        45.93 o                         
  -6  10  18        298.68        249.54        57.25 o                         
  -4  10  18       2708.69       2858.14       176.39 o                         
  -2  10  18       5114.89       5116.81       252.24 o                         
   0  10  18        577.12        727.72       106.48 o                         
   2  10  18       2708.62       2778.34       176.09 o                         
 -11  11  18          9.07         -3.59        49.49 o                         
  -9  11  18       1423.28       1309.93       115.18 o                         
  -7  11  18       1645.85       1363.02        99.26 o                         
  -5  11  18         95.70         64.85        54.84 o                         
  -3  11  18         58.44        153.25        65.38 o                         
  -1  11  18         27.54        -11.40        53.12 o                         
   1  11  18        263.59        186.10        75.06 o                         
  -8  12  18          0.97        -47.14        58.81 o                         
  -6  12  18         25.94         42.51        57.72 o                         
  -4  12  18        132.99        107.59        65.94 o                         
  -2  12  18        152.57        232.83       112.73 o                         
   0  12  18         12.49        -30.69        92.90 o                         
  -7  13  18       1103.59        972.57       105.44 o                         
  -5  13  18        846.49        763.99       108.37 o                         
  -3  13  18          0.34        -52.35        86.66 o                         
  -1  13  18        627.32        630.63        94.19 o                         
 -15   1  19        104.90         56.26        49.61 o                         
 -13   1  19       2255.77       2296.10       129.98 o                         
 -11   1  19        232.17        278.21        49.83 o                         
  -9   1  19         37.71         89.32        31.57 o                         
  -7   1  19          0.66         50.45        41.66 o                         
  -5   1  19        654.31        687.72        40.11 o                         
  -3   1  19        340.35        429.00        77.97 o                         
  -1   1  19         48.93         60.90        26.87 o                         
   1   1  19        905.55        870.87        60.64 o                         
   3   1  19          4.12        -18.16        38.63 o                         
   5   1  19        565.25        601.75        67.46 o                         
 -14   2  19         73.06        114.77        46.37 o                         
 -12   2  19          8.55        -11.05        33.54 o                         
 -10   2  19       1113.40       1139.21        71.62 o                         
  -8   2  19       1413.96       1504.13        82.16 o                         
  -6   2  19         23.53         15.53        15.62 o                         
  -4   2  19        168.97        193.42        59.07 o                         
  -2   2  19       4685.12       4611.01       200.19 o                         
   0   2  19       2456.94       2354.36       134.12 o                         
   2   2  19       3514.43       3349.73       200.17 o                         
   4   2  19        377.57        247.26        53.39 o                         
   6   2  19        119.36        173.25        50.83 o                         
 -13   3  19        664.96        609.90        66.46 o                         
 -11   3  19       1758.05       1813.76        83.63 o                         
  -9   3  19        276.06        284.33        36.15 o                         
  -7   3  19         14.24         96.40        52.86 o                         
  -5   3  19          7.37        -15.67        44.54 o                         
  -3   3  19          1.99         26.98        44.53 o                         
  -1   3  19        432.54        373.46        51.37 o                         
   1   3  19       1859.69       1954.77        87.10 o                         
   3   3  19       2439.29       2290.80        76.35 o                         
   5   3  19         55.34        136.29        52.80 o                         
 -14   4  19        771.17        689.57        74.65 o                         
 -12   4  19       1018.33        937.35        74.36 o                         
 -10   4  19          3.64         -0.69        30.80 o                         
  -8   4  19       1724.78       1822.43        87.67 o                         
  -6   4  19         25.00         83.14        48.75 o                         
  -4   4  19        320.43        360.22        72.40 o                         
  -2   4  19         97.89         54.96        78.04 o                         
   0   4  19        937.80       1039.12       117.63 o                         
   2   4  19         52.30         82.36        41.50 o                         
   4   4  19       1297.53       1460.95       150.73 o                         
 -13   5  19         77.25        111.81        44.46 o                         
 -11   5  19       1042.36       1262.41        92.33 o                         
  -9   5  19       1693.23       1699.62       104.40 o                         
  -7   5  19        548.48        592.66        68.47 o                         
  -5   5  19         38.93         15.69        43.70 o                         
  -3   5  19        725.32        804.61       110.00 o                         
  -1   5  19        198.05        198.08        59.98 o                         
   1   5  19       1174.81       1207.38        78.46 o                         
   3   5  19          2.44         31.60        30.93 o                         
   5   5  19       1739.55       1667.60       115.07 o                         
 -14   6  19       3405.33       3867.46       154.90 o                         
 -12   6  19       2246.50       2200.00        91.71 o                         
 -10   6  19        173.29        272.90        60.51 o                         
  -8   6  19         73.09         42.91        56.88 o                         
  -6   6  19          1.17        -37.57        44.43 o                         
  -4   6  19         85.19         63.26        73.66 o                         
  -2   6  19        646.72        963.05       139.15 o                         
   0   6  19        261.80        251.51        44.67 o                         
   2   6  19       4445.65       4109.94       133.60 o                         
   4   6  19       7326.02       7590.81       455.51 o                         
 -13   7  19         93.17         67.76        50.62 o                         
 -11   7  19        927.49       1192.55       106.88 o                         
  -9   7  19        530.32        590.81        75.00 o                         
  -7   7  19        158.72         82.82        60.15 o                         
  -5   7  19         70.45         62.95        52.45 o                         
  -3   7  19        660.32        642.55        88.85 o                         
  -1   7  19        546.13        628.61        95.52 o                         
   1   7  19        879.47       1011.68       118.73 o                         
   3   7  19         18.53        -30.07        53.34 o                         
 -12   8  19       2478.25       2441.52       163.74 o                         
 -10   8  19        253.59        162.00        59.61 o                         
  -8   8  19       1257.26       1403.09       108.59 o                         
  -6   8  19       1584.07       1653.75       125.55 o                         
  -4   8  19         90.54        100.24        56.87 o                         
  -2   8  19         15.50         21.87        59.74 o                         
   0   8  19          7.54        -56.66        63.55 o                         
   2   8  19        301.60        361.15        80.98 o                         
 -11   9  19       1621.27       1812.67       112.09 o                         
  -9   9  19       1517.94       1299.32       112.80 o                         
  -7   9  19          4.73        103.23        52.83 o                         
  -5   9  19        498.00        368.23        67.66 o                         
  -3   9  19         62.27        118.60        60.18 o                         
  -1   9  19        572.11        635.74        95.72 o                         
   1   9  19       3712.17       3886.36       217.22 o                         
   3   9  19       1841.37       1855.68       121.79 o                         
 -10  10  19          2.57         14.82        56.41 o                         
  -8  10  19        614.96        684.57        80.59 o                         
  -6  10  19       1870.33       1898.15       119.27 o                         
  -4  10  19       2032.27       1994.78       139.29 o                         
  -2  10  19        570.49        714.36       146.44 o                         
   0  10  19        195.40        140.66        72.94 o                         
   2  10  19        234.46         65.45       166.15 o                         
  -9  11  19       2859.64       2999.28       195.10 o                         
  -7  11  19        554.40        491.07        70.04 o                         
  -5  11  19         17.02         55.98        52.06 o                         
  -3  11  19       1536.18       1464.55       138.88 o                         
  -1  11  19       3080.44       3207.02       213.74 o                         
   1  11  19        178.51        207.87       210.68 o                         
  -8  12  19          5.93         58.25        53.45 o                         
  -6  12  19       3530.96       3294.94       198.83 o                         
  -4  12  19       1981.47       1874.06       144.64 o                         
  -2  12  19        212.67        113.28        85.84 o                         
 -14   0  20       1510.59       1494.57       297.49 o                         
 -12   0  20         32.63        -20.59        58.40 o                         
 -10   0  20       1876.27       2073.60       121.66 o                         
  -8   0  20      16829.24      17464.26      1145.52 o                         
  -6   0  20      31850.85      33379.50      1072.79 o                         
  -4   0  20      15826.10      16012.16       387.14 o                         
  -2   0  20        865.58        909.11       121.01 o                         
   0   0  20      14925.16      14364.07       622.44 o                         
   2   0  20       7745.71       7850.82       405.81 o                         
   4   0  20        100.18        240.60        85.02 o                         
 -13   1  20       5592.21       5955.80       221.98 o                         
 -11   1  20      10166.91      10608.00       305.91 o                         
  -9   1  20       7288.83       7103.51       178.65 o                         
  -7   1  20        483.68        503.51        39.69 o                         
  -5   1  20       9372.30       9689.19       171.92 o                         
  -3   1  20      24955.87      26007.46       573.24 o                         
  -1   1  20      20269.79      20738.63       624.65 o                         
   1   1  20        506.04        494.31        74.13 o                         
   3   1  20       3383.97       3265.97       152.81 o                         
   5   1  20       2555.85       2700.90       264.41 o                         
 -14   2  20       2461.35       2626.55       177.29 o                         
 -12   2  20        992.67       1026.28        70.88 o                         
 -10   2  20        960.93       1126.58        63.24 o                         
  -8   2  20       8796.54       8836.76       195.97 o                         
  -6   2  20       9299.55       9237.57       253.73 o                         
  -4   2  20       3420.34       3342.85       196.11 o                         
  -2   2  20       1219.44       1221.39        67.58 o                         
   0   2  20       9392.42       9755.71       214.47 o                         
   2   2  20      10110.44      10124.96       296.76 o                         
   4   2  20       1938.81       1992.01       116.91 o                         
 -13   3  20        509.47        503.25        64.63 o                         
 -11   3  20       1632.03       1678.17        79.47 o                         
  -9   3  20       4477.66       4232.21       138.46 o                         
  -7   3  20        450.45        504.99        87.21 o                         
  -5   3  20       2871.79       3027.04       169.56 o                         
  -3   3  20       8196.08       7890.96       326.50 o                         
  -1   3  20       1740.84       1923.37        75.98 o                         
   1   3  20        104.18        112.03        33.40 o                         
   3   3  20       6703.93       6847.81       228.85 o                         
 -14   4  20       2789.73       2873.67       123.76 o                         
 -12   4  20       1920.38       1891.07       131.80 o                         
 -10   4  20         30.77         28.79        29.05 o                         
  -8   4  20       1229.75       1289.98       120.57 o                         
  -6   4  20       1870.31       2063.58       147.36 o                         
  -4   4  20        297.15        473.93        82.56 o                         
  -2   4  20       1525.02       1752.37       144.20 o                         
   0   4  20      10979.97      10717.96       234.48 o                         
   2   4  20       6765.22       6832.29       187.81 o                         
   4   4  20        896.58        788.50        96.95 o                         
 -13   5  20       1833.07       1690.46       132.31 o                         
 -11   5  20       4085.57       3842.66       119.86 o                         
  -9   5  20        576.88        617.28        73.38 o                         
  -7   5  20          0.97         24.59        50.10 o                         
  -5   5  20        959.29       1001.64       105.23 o                         
  -3   5  20       3610.63       3705.06       192.64 o                         
  -1   5  20       3789.24       3784.61       170.86 o                         
   1   5  20         34.73         68.93        35.96 o                         
   3   5  20       4919.14       5089.12       257.96 o                         
 -12   6  20         83.00        353.29       190.09 o                         
 -10   6  20        871.58       1056.76        89.90 o                         
  -8   6  20       7419.76       7537.84       277.42 o                         
  -6   6  20       7229.02       7063.01       263.44 o                         
  -4   6  20       1497.37       1726.47       144.67 o                         
  -2   6  20         73.94         14.00        56.35 o                         
   0   6  20       3637.72       3963.50       207.52 o                         
   2   6  20       7948.07       7742.85       248.08 o                         
 -11   7  20      11542.02      11472.68       426.84 o                         
  -9   7  20       5690.79       5759.90       227.12 o                         
  -7   7  20        507.99        559.36        84.09 o                         
  -5   7  20       6276.28       6142.77       241.77 o                         
  -3   7  20       8678.33       8951.13       313.50 o                         
  -1   7  20       5776.33       5957.45       269.60 o                         
   1   7  20        865.20       1209.15       100.92 o                         
   3   7  20        222.32        173.00        63.55 o                         
 -10   8  20       5305.23       5511.04       217.09 o                         
  -8   8  20      12255.22      12244.65       477.20 o                         
  -6   8  20      10241.05      10905.97       477.59 o                         
  -4   8  20       1714.89       1678.08       116.85 o                         
  -2   8  20          6.55        -32.90        62.13 o                         
   0   8  20       2644.48       2843.98       154.15 o                         
   2   8  20       6831.94       7059.52       288.59 o                         
 -11   9  20       7191.85       7260.25       262.41 o                         
  -9   9  20       1827.92       2007.58       204.54 o                         
  -7   9  20        891.92       1145.36       210.07 o                         
  -5   9  20       1325.96       1263.24       117.56 o                         
  -3   9  20       4737.86       4602.40       200.60 o                         
  -1   9  20       4295.53       4192.36       237.61 o                         
   1   9  20       2757.14       2918.43       191.69 o                         
  -8  10  20       2902.05       3023.63       190.33 o                         
  -6  10  20        850.35        769.49        84.92 o                         
  -4  10  20         40.25        118.05        59.21 o                         
  -2  10  20        292.62        466.88       101.92 o                         
   0  10  20       1315.49       1334.57       141.62 o                         
  -7  11  20        363.82        336.58        98.06 o                         
  -5  11  20       2013.06       1812.56       151.92 o                         
  -3  11  20        203.81        202.89        64.01 o                         
 -13   1  21        154.39        132.70        56.60 o                         
 -11   1  21         98.35         99.32        40.44 o                         
  -9   1  21        220.85        256.98        38.59 o                         
  -7   1  21         36.83         15.46        31.62 o                         
  -5   1  21         16.04         -8.62        43.38 o                         
  -3   1  21         93.31        107.68        53.24 o                         
  -1   1  21        551.42        586.82        83.65 o                         
   1   1  21       1167.95       1257.52       148.39 o                         
   3   1  21        629.98        583.81        82.38 o                         
 -12   2  21       1246.80       1395.60        81.74 o                         
 -10   2  21       2859.77       2958.65       101.33 o                         
  -8   2  21        865.78       1143.17        98.57 o                         
  -6   2  21        247.64        308.78        46.80 o                         
  -4   2  21        731.02        774.07        88.46 o                         
  -2   2  21       1651.76       1647.57       107.32 o                         
   0   2  21        686.56        782.93        88.66 o                         
   2   2  21          0.10         27.34        51.64 o                         
 -13   3  21        813.38        819.79        85.47 o                         
 -11   3  21         47.63         28.23        39.63 o                         
  -9   3  21          0.40         -0.16        37.64 o                         
  -7   3  21        209.49        188.91        76.30 o                         
  -5   3  21          4.29         -9.82        50.01 o                         
  -3   3  21          4.13        -55.43        55.43 o                         
  -1   3  21        851.76        805.82        82.65 o                         
   1   3  21        654.94        652.22        73.68 o                         
   3   3  21        544.42        665.88        89.72 o                         
 -12   4  21        139.27        105.77        49.12 o                         
 -10   4  21       1468.23       1597.95       100.48 o                         
  -8   4  21       2008.76       2104.77       217.34 o                         
  -6   4  21        204.43        250.60        66.16 o                         
  -4   4  21       1457.05       1484.99       112.22 o                         
  -2   4  21        552.46        560.82        80.82 o                         
   0   4  21        191.30        199.01        59.09 o                         
   2   4  21        437.34        445.71        71.39 o                         
 -11   5  21       1765.62       1669.87       113.35 o                         
  -9   5  21       1126.11       1321.12        99.27 o                         
  -7   5  21       2949.29       3212.05       164.17 o                         
  -5   5  21       1231.31       1346.44       110.77 o                         
  -3   5  21        232.31        230.70        79.09 o                         
  -1   5  21       1431.61       1235.64       107.94 o                         
   1   5  21       1015.09       1125.46        90.97 o                         
 -12   6  21         29.64        -34.04        58.76 o                         
 -10   6  21        374.11        338.48        72.80 o                         
  -8   6  21         27.61          5.90        47.47 o                         
  -6   6  21       1441.15       1599.06       120.25 o                         
  -4   6  21       2386.14       2779.84       202.50 o                         
  -2   6  21       1566.27       1781.86       232.74 o                         
   0   6  21       1150.97       1189.35       104.67 o                         
   2   6  21        534.50        549.75       106.96 o                         
 -11   7  21        214.38        232.46        79.36 o                         
  -9   7  21         10.13         41.69        56.83 o                         
  -7   7  21       2596.38       2794.18       143.53 o                         
  -5   7  21       1778.46       1724.20       142.18 o                         
  -3   7  21         29.91         67.18        58.13 o                         
  -1   7  21        166.87         31.81       176.72 o                         
   1   7  21       1170.26       1038.99        93.55 o                         
 -10   8  21       2524.74       2655.78       247.00 o                         
  -8   8  21       2765.37       2617.46       148.68 o                         
  -6   8  21         36.95          3.45        52.32 o                         
  -4   8  21        213.86        164.28        62.36 o                         
  -2   8  21        372.80        541.25       152.34 o                         
   0   8  21        145.22         86.88        60.74 o                         
  -9   9  21         23.52         30.98        65.67 o                         
  -7   9  21        187.12        230.42        79.46 o                         
  -5   9  21        934.53        821.76        93.60 o                         
  -3   9  21        661.18        634.98       108.83 o                         
  -1   9  21        100.02        133.17        63.76 o                         
  -6  10  21       2139.23       2110.47       234.19 o                         
  -4  10  21        441.91        345.43        82.70 o                         
 -12   0  22      13294.35      13403.11       743.70 o                         
 -10   0  22       6693.08       7016.07       273.56 o                         
  -8   0  22       3388.44       3342.15       282.87 o                         
  -6   0  22          8.96        -68.24        94.23 o                         
  -4   0  22       3284.89       3237.80       231.06 o                         
  -2   0  22       9634.46       9193.01       755.38 o                         
   0   0  22       2117.24       2031.31       167.97 o                         
   2   0  22       1814.29       1974.34       207.86 o                         
 -11   1  22       1120.58       1142.36        96.61 o                         
  -9   1  22       3413.67       3477.28       160.83 o                         
  -7   1  22       6122.76       6787.74       494.56 o                         
  -5   1  22       8856.88       9262.02       351.91 o                         
  -3   1  22       4029.23       4211.18       183.97 o                         
  -1   1  22       1498.01       1288.36       109.54 o                         
   1   1  22       8977.36       8413.11       275.35 o                         
 -12   2  22       2095.13       2391.62       148.41 o                         
 -10   2  22       2806.71       2943.09       155.63 o                         
  -8   2  22        879.81        693.25       153.10 o                         
  -6   2  22          2.91        121.45        96.04 o                         
  -4   2  22       5565.98       5865.52       306.01 o                         
  -2   2  22       8420.31       8198.30       417.26 o                         
   0   2  22       2135.02       2249.37       122.43 o                         
   2   2  22        152.49        117.73        65.88 o                         
 -11   3  22         11.96         54.72        47.47 o                         
  -9   3  22        776.85        758.99        78.37 o                         
  -7   3  22       2444.69       2408.52       108.23 o                         
  -5   3  22       4791.75       4982.32       220.83 o                         
  -3   3  22         36.48         38.65        54.88 o                         
  -1   3  22       3998.41       3861.45       192.63 o                         
   1   3  22       9190.63       9074.34       347.11 o                         
 -12   4  22        853.75        893.14        86.65 o                         
 -10   4  22        730.36        748.10        75.28 o                         
  -8   4  22         26.85         36.55        42.74 o                         
  -6   4  22        494.92        465.15        80.23 o                         
  -4   4  22       2997.67       2947.01       162.32 o                         
  -2   4  22      11762.35      12158.45       426.80 o                         
   0   4  22       4530.43       4438.51       187.97 o                         
 -11   5  22          0.01         12.80        45.03 o                         
  -9   5  22        583.50        595.07        85.61 o                         
  -7   5  22       2867.94       2924.08       183.40 o                         
  -5   5  22       1374.95       1399.46       115.97 o                         
  -3   5  22          0.22        -58.58        58.58 o                         
  -1   5  22       2844.06       3014.47       171.07 o                         
   1   5  22       7312.14       7115.73       584.40 o                         
 -10   6  22       3816.30       4198.77       208.57 o                         
  -8   6  22       1789.33       1839.61       168.07 o                         
  -6   6  22        499.31        286.01        78.39 o                         
  -4   6  22       6253.20       6102.72       302.62 o                         
  -2   6  22       6192.99       6057.87       290.27 o                         
   0   6  22       1467.95       1630.52       112.72 o                         
  -9   7  22       5959.65       6441.48       279.82 o                         
  -7   7  22       9446.48       9331.83       349.65 o                         
  -5   7  22       4686.90       4960.16       279.60 o                         
  -3   7  22          0.08        -14.56        62.73 o                         
  -1   7  22       2426.95       2375.25       183.61 o                         
  -8   8  22       2019.65       2212.64       206.85 o                         
  -6   8  22        358.45        383.67        93.76 o                         
  -4   8  22       4966.82       4809.35       308.73 o                         
  -2   8  22       3760.79       3923.10       239.16 o                         
  -5   9  22       4005.16       4112.90       214.37 o                         
 -11   1  23         13.24        -52.29        58.84 o                         
  -9   1  23        123.98        151.44       128.17 o                         
  -7   1  23        780.96        725.76        98.80 o                         
  -5   1  23       2272.33       2533.58       198.43 o                         
  -3   1  23       1680.74       1653.70       116.52 o                         
  -1   1  23        133.66        156.66        58.92 o                         
 -10   2  23       1274.22       1444.77       107.56 o                         
  -8   2  23         67.76         27.15        64.03 o                         
  -6   2  23        426.42        546.30        93.48 o                         
  -4   2  23          5.90         40.99        57.00 o                         
  -2   2  23          0.08         77.82        64.50 o                         
   0   2  23         48.76         68.38        57.97 o                         
  -9   3  23       1371.23       1293.23       117.28 o                         
  -7   3  23       2042.93       2455.36       156.82 o                         
  -5   3  23       1276.49       1347.06       119.38 o                         
  -3   3  23        136.96        270.04        88.74 o                         
  -1   3  23        297.00        272.67        72.28 o                         
 -10   4  23        473.20        360.21        70.48 o                         
  -8   4  23         24.11         47.80        45.47 o                         
  -6   4  23       1509.96       1655.79       141.97 o                         
  -4   4  23       2215.49       2348.53       181.94 o                         
  -2   4  23        221.40        264.16        72.78 o                         
  -9   5  23        552.22        436.51        70.49 o                         
  -7   5  23        384.86        321.15        81.02 o                         
  -5   5  23       1264.17       1605.05       165.69 o                         
  -3   5  23       3415.29       3819.39       229.13 o                         
  -8   6  23        449.70        533.43        92.60 o                         
  -6   6  23       2963.49       3180.73       225.91 o                         
  -4   6  23       1247.24       1216.80       148.02 o                         
  -5   7  23       1276.61       1177.71       173.52 o                         
  -8   0  24       5600.12       6370.97       445.68 o                         
  -6   0  24       5557.46       5873.62       377.09 o                         
  -4   0  24       1054.93       1451.70       243.17 o                         
  -2   0  24         41.14         46.54       243.44 o                         
  -9   1  24       1401.02       1331.78       143.23 o                         
  -7   1  24         21.41         52.83        94.75 o                         
  -5   1  24        945.67       1069.94       115.66 o                         
  -3   1  24       1309.37       1165.74       167.32 o                         
  -8   2  24       6345.14       7155.21       319.07 o                         
  -6   2  24       3357.38       3410.32       199.28 o                         
  -4   2  24        789.93        803.67       104.69 o                         
  -7   3  24         30.57         16.25        62.73 o                         
  -5   3  24       1944.80       2083.65       153.55 o                         
  -3   3  24       8314.02       8732.01       876.70 o                         
  -6   4  24       3939.60       3971.65       216.17 o                         
  -4   4  24       1126.37       1170.11       495.39 o                         
                                                                                
