# Supplementary material for: Crystal and mol­ecular structures of di­chlorido­palladium(II) containing 2-methyl- or 2-phenyl-8-(diphenyphosphan­yl)quinoline
Source: Acta Crystallogr E Crystallogr Commun. 2021 Jan 1;77(Pt 1):52–7. doi: 10.1107/S2056989020016096 (PMC7784056; doi:10.1107/S2056989020016096)
Supplement: Supplementary file 3 [file e-77-00052-complex2sup5.hkl]

data_complex2                                                                   
_shelx_title ' 160617_off1'                                                     
_shelx_refln_list_code          4                                               
_shelx_F_calc_maximum      219.95                                               
_exptl_crystal_F_000       568.00                                               
_reflns_d_resolution_high  0.7700                                               
                                                                                
loop_                                                                           
 _space_group_symop_operation_xyz                                               
 'x, y, z'                                                                      
 '-x, -y, -z'                                                                   
                                                                                
_cell_length_a     9.6582                                                       
_cell_length_b     9.8765                                                       
_cell_length_c    13.0748                                                       
_cell_angle_alpha 102.011                                                       
_cell_angle_beta   90.426                                                       
_cell_angle_gamma 109.827                                                       
                                                                                
_shelx_F_squared_multiplier     1.000                                           
                                                                                
loop_                                                                           
 _refln_index_h                                                                 
 _refln_index_k                                                                 
 _refln_index_l                                                                 
 _refln_F_squared_calc                                                          
 _refln_F_squared_meas                                                          
 _refln_F_squared_sigma                                                         
 _refln_observed_status                                                         
   2   0   0      48379.19      48990.23      1508.47 o                         
   3   0   0        109.36        127.72         4.33 o                         
   4   0   0       5027.16       5025.58        82.27 o                         
   5   0   0        819.79        851.82        22.86 o                         
   6   0   0       6115.90       6042.26       146.60 o                         
   7   0   0        382.47        405.77        21.73 o                         
   8   0   0       1607.56       1637.33        60.09 o                         
   9   0   0         56.09         43.86        13.34 o                         
  10   0   0       1218.41       1216.95        60.04 o                         
  11   0   0         71.43         56.36        19.40 o                         
 -12   1   0        490.37        440.41        42.69 o                         
 -11   1   0        551.53        536.72        61.23 o                         
 -10   1   0       1009.89        903.61        50.06 o                         
  -9   1   0        176.78        146.27        17.75 o                         
  -8   1   0       3092.03       2913.27        93.58 o                         
  -7   1   0        873.02        861.35        31.82 o                         
  -6   1   0       2476.89       2369.31        64.36 o                         
  -5   1   0       3784.82       3778.00       106.71 o                         
  -4   1   0       2681.30       2731.92        63.36 o                         
  -3   1   0        172.94        141.29         6.49 o                         
   1   1   0        196.11        189.76         4.58 o                         
   2   1   0       6500.03       6832.10       116.49 o                         
   3   1   0        132.36        115.28         4.57 o                         
   4   1   0       5315.83       5184.36        94.67 o                         
   5   1   0       4845.18       4879.00       102.89 o                         
   6   1   0       2270.22       2147.47        54.56 o                         
   7   1   0        468.96        466.55        19.10 o                         
   8   1   0       1320.26       1281.05        61.50 o                         
   9   1   0         24.73         26.46        12.97 o                         
  10   1   0        672.54        751.19        70.62 o                         
  11   1   0        209.46        207.65        29.98 o                         
 -12   2   0        216.42        226.66        28.64 o                         
 -11   2   0        140.74        178.27        24.42 o                         
 -10   2   0        604.89        589.99        36.19 o                         
  -9   2   0        208.69        209.24        19.95 o                         
  -8   2   0        654.54        633.28        29.32 o                         
  -7   2   0       1728.36       1748.46        53.10 o                         
  -6   2   0          0.34         -3.70         4.39 o                         
  -5   2   0       5222.51       5526.89       147.55 o                         
  -4   2   0       4869.95       5220.59       128.19 o                         
  -3   2   0      11024.57      11628.52       325.16 o                         
  -2   2   0       2002.87       1901.53        30.28 o                         
  -1   2   0       1356.32       1387.36        19.56 o                         
   0   2   0       5049.71       5469.09        87.64 o                         
   1   2   0       1906.29       1797.99        25.50 o                         
   2   2   0       4544.73       4729.70        78.57 o                         
   3   2   0       7772.32       7800.73       150.62 o                         
   4   2   0       1598.09       1637.65        30.32 o                         
   5   2   0       4297.14       4267.13        89.15 o                         
   6   2   0        731.83        759.69        23.97 o                         
   7   2   0       1012.95       1020.22        20.37 o                         
   8   2   0       1200.95       1209.50        48.36 o                         
   9   2   0        312.55        357.31        28.11 o                         
  10   2   0         24.28         16.21        11.07 o                         
 -12   3   0         38.75         33.14        17.07 o                         
 -11   3   0        186.06        184.37        17.27 o                         
 -10   3   0         72.60         84.99        24.82 o                         
  -9   3   0       1016.23       1075.94        35.91 o                         
  -8   3   0        238.81        250.19        14.19 o                         
  -7   3   0       1491.45       1419.38        86.42 o                         
  -6   3   0        375.68        415.83        15.97 o                         
  -5   3   0       2959.94       2911.33        72.12 o                         
  -4   3   0        825.45        873.03        21.97 o                         
  -3   3   0       5425.20       5423.31        92.39 o                         
  -2   3   0       3901.75       4228.66        84.32 o                         
  -1   3   0       4661.09       4803.75        76.60 o                         
   0   3   0        735.22        795.86        26.60 o                         
   1   3   0      13031.95      13576.46       287.92 o                         
   2   3   0         32.77         39.76         3.78 o                         
   3   3   0       5402.36       5351.49       138.02 o                         
   4   3   0         80.86         93.04         6.26 o                         
   5   3   0        239.38        255.61        20.76 o                         
   6   3   0         69.96         59.53         9.55 o                         
   7   3   0       1482.08       1505.91        54.98 o                         
   8   3   0         68.31         68.54         5.59 o                         
   9   3   0        797.61        847.18        40.52 o                         
  10   3   0         10.07          7.41         8.82 o                         
 -12   4   0         67.51         63.22        20.03 o                         
 -11   4   0        259.20        255.55        22.82 o                         
 -10   4   0        183.24        220.43        25.43 o                         
  -9   4   0        556.89        635.80        26.85 o                         
  -8   4   0        230.04        229.90        18.20 o                         
  -7   4   0       1573.50       1549.51        46.49 o                         
  -6   4   0        224.57        232.63        12.47 o                         
  -5   4   0       1338.93       1206.41        32.32 o                         
  -4   4   0        214.58        196.92         8.09 o                         
  -3   4   0         86.22        119.19         5.13 o                         
  -2   4   0         24.49         23.28         2.91 o                         
  -1   4   0       4339.82       4483.28        75.68 o                         
   0   4   0        173.69        135.91         7.68 o                         
   1   4   0       7153.66       7319.06       151.32 o                         
   2   4   0       2172.03       2221.74        63.76 o                         
   3   4   0       1307.77       1363.94        37.67 o                         
   4   4   0        219.85        225.90        21.20 o                         
   5   4   0        447.37        444.70        15.97 o                         
   6   4   0          3.26          7.82         5.56 o                         
   7   4   0        287.22        293.42        20.37 o                         
   8   4   0        602.59        625.76        38.55 o                         
   9   4   0        690.64        727.84        34.87 o                         
 -12   5   0         57.88         54.59        13.14 o                         
 -11   5   0        494.31        510.74        40.76 o                         
 -10   5   0        643.82        626.53        26.05 o                         
  -9   5   0        914.72        934.91        29.56 o                         
  -8   5   0         37.17         14.61        18.88 o                         
  -7   5   0       1460.43       1436.43        45.44 o                         
  -6   5   0        590.24        632.31        22.68 o                         
  -5   5   0          2.50          5.59         5.92 o                         
  -4   5   0        199.85        147.47         6.65 o                         
  -3   5   0         14.13          8.89         2.98 o                         
  -2   5   0        523.67        679.43        13.87 o                         
  -1   5   0        971.34        842.94        25.88 o                         
   0   5   0         17.03          8.48         4.69 o                         
   1   5   0          4.85          3.87         2.83 o                         
   2   5   0         43.48         54.61        11.71 o                         
   3   5   0        137.05        136.32        15.60 o                         
   4   5   0        178.79        182.41        12.26 o                         
   5   5   0        328.47        314.85        15.62 o                         
   6   5   0        833.12        882.42        29.79 o                         
   7   5   0          9.19          4.70         8.20 o                         
   8   5   0        119.75        123.65         9.99 o                         
   9   5   0        295.90        324.55        25.27 o                         
 -12   6   0        196.36        217.91        20.58 o                         
 -11   6   0        253.94        240.51        18.99 o                         
 -10   6   0          4.72         13.20         7.64 o                         
  -9   6   0       1530.01       1430.38        90.79 o                         
  -8   6   0         30.31         33.84        10.05 o                         
  -7   6   0        731.23        795.89        30.75 o                         
  -6   6   0        460.21        458.52        14.68 o                         
  -5   6   0        205.09        210.64        16.13 o                         
  -4   6   0       1146.74       1143.11        26.51 o                         
  -3   6   0       1587.45       1495.94        39.30 o                         
  -2   6   0       3967.82       4104.89       165.51 o                         
  -1   6   0         14.16         10.74         3.53 o                         
   0   6   0        559.07        577.86        14.62 o                         
   1   6   0         48.91         39.52         5.44 o                         
   2   6   0         13.85         11.67         5.46 o                         
   3   6   0        206.34        198.32        13.21 o                         
   4   6   0       1414.35       1401.67        84.78 o                         
   5   6   0          4.40          9.05         7.79 o                         
   6   6   0        428.59        429.85        30.98 o                         
   7   6   0        211.98        222.91        18.94 o                         
   8   6   0         39.66         28.66         7.63 o                         
 -12   7   0        517.53        534.29        61.76 o                         
 -11   7   0         79.65         76.45        13.52 o                         
 -10   7   0        359.90        381.63        28.94 o                         
  -9   7   0          5.55          0.59         6.82 o                         
  -8   7   0       1174.76       1210.21        47.61 o                         
  -7   7   0        118.26        119.10         9.93 o                         
  -6   7   0       1193.36       1124.62        36.19 o                         
  -5   7   0        563.51        546.23        39.07 o                         
  -4   7   0       2773.05       2639.40        53.30 o                         
  -3   7   0        230.33        205.49        15.10 o                         
  -2   7   0       1277.85       1278.10        28.14 o                         
  -1   7   0          0.25         -0.26         2.91 o                         
   0   7   0         30.09         34.12        12.11 o                         
   1   7   0         28.19         26.53         7.26 o                         
   2   7   0       1208.11       1189.83        32.11 o                         
   3   7   0          8.26         17.35         7.90 o                         
   4   7   0        647.40        655.81        27.06 o                         
   5   7   0        244.63        262.27        20.91 o                         
   6   7   0         48.94         43.53        11.07 o                         
   7   7   0        148.65        156.81        18.45 o                         
 -11   8   0          3.81         -6.49        11.71 o                         
 -10   8   0        548.24        467.34        53.74 o                         
  -9   8   0        427.58        434.21        30.14 o                         
  -8   8   0        688.06        723.43        36.59 o                         
  -7   8   0         82.89         71.19        11.32 o                         
  -6   8   0       2339.22       2319.05        71.59 o                         
  -5   8   0         22.21         14.75         6.69 o                         
  -4   8   0       1912.10       1948.70        94.16 o                         
  -3   8   0          2.63          4.03         5.76 o                         
  -2   8   0        152.73        166.12        10.52 o                         
  -1   8   0         92.01         82.78         8.57 o                         
   0   8   0       1241.18       1294.18        94.96 o                         
   1   8   0        295.26        289.97        15.45 o                         
   2   8   0       1385.73       1366.95        44.77 o                         
   3   8   0         92.02         85.30        11.27 o                         
   4   8   0        345.17        334.66        25.48 o                         
   5   8   0        147.18        180.70        20.85 o                         
   6   8   0        313.86        332.98        24.82 o                         
 -11   9   0        769.04        793.18        52.02 o                         
 -10   9   0        138.64        153.98        23.42 o                         
  -9   9   0        967.41       1108.38        55.04 o                         
  -8   9   0        841.55        847.44        55.59 o                         
  -7   9   0        360.13        415.35        20.12 o                         
  -6   9   0       1914.45       1866.35        54.05 o                         
  -5   9   0        774.90        820.13        27.53 o                         
  -4   9   0        701.87        685.14        30.73 o                         
  -3   9   0        298.44        317.39        18.88 o                         
  -2   9   0       1520.24       1497.05        40.43 o                         
  -1   9   0       1132.40       1138.69        33.81 o                         
   0   9   0       2797.26       2883.38        73.46 o                         
   1   9   0        889.28        864.16        53.93 o                         
   2   9   0        786.16        777.34        30.82 o                         
   3   9   0         18.43         23.71        11.60 o                         
   4   9   0        255.58        278.22        21.54 o                         
   5   9   0        322.16        331.99        26.06 o                         
 -10  10   0         72.76         55.98        18.27 o                         
  -9  10   0        511.47        520.01        56.37 o                         
  -8  10   0        573.85        550.00        31.20 o                         
  -7  10   0        780.19        816.71        41.64 o                         
  -6  10   0         44.55         42.34         9.64 o                         
  -5  10   0        612.16        626.60        25.22 o                         
  -4  10   0         71.96         75.57        12.48 o                         
  -3  10   0       1134.10       1190.75        50.50 o                         
  -2  10   0        540.15        534.95        24.03 o                         
  -1  10   0       1489.97       1600.16        81.52 o                         
   0  10   0        112.17        108.16        13.52 o                         
   1  10   0        142.53        151.79        18.04 o                         
   2  10   0        193.97        207.92        59.16 o                         
   3  10   0        267.31        289.49        23.49 o                         
  -9  11   0        410.85        407.50        31.14 o                         
  -8  11   0        143.31        191.19        18.05 o                         
  -7  11   0        570.03        582.47        30.08 o                         
  -6  11   0        312.69        300.90        28.05 o                         
  -5  11   0        681.81        727.68        35.08 o                         
  -4  11   0         18.31         21.68        10.76 o                         
  -3  11   0       1825.52       1998.23        76.07 o                         
  -2  11   0         16.50          8.00         8.05 o                         
  -1  11   0        331.06        364.51        34.85 o                         
   0  11   0         30.31         32.17        12.34 o                         
   1  11   0        163.44        204.31        20.70 o                         
  -7  12   0        146.93        168.19        19.09 o                         
  -6  12   0        300.18        295.34        39.47 o                         
  -5  12   0        926.09       1002.89        68.81 o                         
  -4  12   0        254.34        309.75        25.45 o                         
  -3  12   0        336.31        353.90        25.03 o                         
  -2  12   0        219.22        269.93        37.05 o                         
  -1  12   0         79.45         75.51        15.07 o                         
   1 -12   1        110.32        101.53        15.88 o                         
   2 -12   1        109.62        102.62        15.49 o                         
   3 -12   1        292.33        299.58        22.71 o                         
   4 -12   1        507.82        534.82        37.75 o                         
   5 -12   1        142.46        173.87        18.61 o                         
   6 -12   1         27.42         40.62        11.84 o                         
   7 -12   1        243.81        243.70        24.81 o                         
  -2 -11   1        118.43        109.10        16.38 o                         
  -1 -11   1         13.68          8.90         8.83 o                         
   0 -11   1        279.93        309.49        24.95 o                         
   1 -11   1        232.31        240.24        35.85 o                         
   2 -11   1       1505.77       1562.68        83.64 o                         
   3 -11   1         53.82         64.83        13.72 o                         
   4 -11   1        932.79       1031.96        42.26 o                         
   5 -11   1        297.94        325.72        23.65 o                         
   6 -11   1        514.91        508.84        25.52 o                         
   7 -11   1        269.04        296.20        20.91 o                         
   8 -11   1        792.66        816.09        34.48 o                         
   9 -11   1         17.25          6.74        18.48 o                         
  -3 -10   1         40.20         32.10        11.27 o                         
  -2 -10   1          9.40          8.01         9.18 o                         
  -1 -10   1        165.20        173.15        32.72 o                         
   0 -10   1       1033.94       1155.91        58.69 o                         
   1 -10   1        122.48        141.98        13.61 o                         
   2 -10   1        970.61       1066.29        34.24 o                         
   3 -10   1         27.50         30.58         9.16 o                         
   4 -10   1        369.57        426.18        30.99 o                         
   5 -10   1         18.95         20.87         7.65 o                         
   6 -10   1       1543.59       1530.20        67.34 o                         
   7 -10   1        351.74        327.70        22.21 o                         
   8 -10   1       1001.95        997.13        90.27 o                         
   9 -10   1         68.69         65.49        16.93 o                         
  10 -10   1       1211.05       1234.93        65.20 o                         
  -5  -9   1        278.68        330.12        40.51 o                         
  -4  -9   1         21.60         24.39        11.61 o                         
  -3  -9   1        242.61        255.11        18.85 o                         
  -2  -9   1        528.49        546.59        45.89 o                         
  -1  -9   1        730.77        726.63        31.19 o                         
   0  -9   1        883.91        929.67        34.53 o                         
   1  -9   1       1379.14       1347.29        57.38 o                         
   2  -9   1        980.76       1048.72        29.95 o                         
   3  -9   1         15.01         18.47         7.54 o                         
   4  -9   1       1523.40       1580.75        61.93 o                         
   5  -9   1        588.34        589.80        23.99 o                         
   6  -9   1        612.49        655.12        26.46 o                         
   7  -9   1       1139.04       1107.76        69.16 o                         
   8  -9   1        974.32        920.09        32.08 o                         
   9  -9   1        160.33        190.04        22.67 o                         
  10  -9   1       1166.57       1286.86        88.07 o                         
  11  -9   1        296.71        306.55        32.22 o                         
  -6  -8   1          1.74          6.37         8.53 o                         
  -5  -8   1        469.73        504.26        27.15 o                         
  -4  -8   1        117.51        126.86        13.71 o                         
  -3  -8   1       1058.46       1094.41        76.16 o                         
  -2  -8   1       1517.58       1520.72        42.62 o                         
  -1  -8   1       1483.55       1564.01        41.57 o                         
   0  -8   1        232.48        242.03        30.08 o                         
   1  -8   1       1519.04       1593.55        37.21 o                         
   2  -8   1        571.74        622.00        18.88 o                         
   3  -8   1       3873.58       3867.61       204.39 o                         
   4  -8   1        136.73        142.63        10.79 o                         
   5  -8   1       3513.29       3378.35        78.68 o                         
   6  -8   1         30.91         39.93         8.77 o                         
   7  -8   1       1531.57       1549.61        44.58 o                         
   8  -8   1        416.67        425.13        40.39 o                         
   9  -8   1       1381.37       1341.26        57.01 o                         
  10  -8   1          9.04         14.47        11.63 o                         
  11  -8   1       1045.78       1009.88       539.69 o                         
  -7  -7   1        516.36        521.55        30.34 o                         
  -6  -7   1         12.94         16.99         8.74 o                         
  -5  -7   1        873.98        883.83        32.94 o                         
  -4  -7   1         78.94         82.19        10.51 o                         
  -3  -7   1       2752.16       2747.24       109.46 o                         
  -2  -7   1         58.50         68.25         8.02 o                         
  -1  -7   1       1168.87       1227.01        60.02 o                         
   0  -7   1          6.29          8.80         6.06 o                         
   1  -7   1       1214.32       1199.44        26.36 o                         
   2  -7   1        424.38        419.86        13.24 o                         
   3  -7   1       6354.96       6376.99       133.02 o                         
   4  -7   1        516.94        520.82        17.06 o                         
   5  -7   1       2774.17       2783.98        57.46 o                         
   6  -7   1        295.26        293.17        12.78 o                         
   7  -7   1       1793.43       1820.02        59.71 o                         
   8  -7   1          3.67         11.37         8.52 o                         
   9  -7   1       2010.47       2075.98        99.29 o                         
  10  -7   1         50.90         60.12        14.92 o                         
  11  -7   1        886.63        838.08        35.08 o                         
  12  -7   1         26.74         24.97        15.35 o                         
  -8  -6   1        376.60        433.38        53.10 o                         
  -7  -6   1        150.39        170.89        19.48 o                         
  -6  -6   1          4.12         -1.23         5.41 o                         
  -5  -6   1       1386.70       1348.27        46.00 o                         
  -4  -6   1         98.91         91.76         9.60 o                         
  -3  -6   1        885.30        871.81        37.40 o                         
  -2  -6   1        404.53        373.90        12.98 o                         
  -1  -6   1        600.67        618.02        18.09 o                         
   0  -6   1        382.13        364.49        11.34 o                         
   1  -6   1       1200.41       1248.34        24.42 o                         
   2  -6   1       3843.51       3856.49        73.93 o                         
   3  -6   1       1207.93       1252.90        35.87 o                         
   4  -6   1        261.69        235.06         8.76 o                         
   5  -6   1       1188.84       1254.07        32.77 o                         
   6  -6   1          7.08          9.16         4.25 o                         
   7  -6   1          2.18          6.49         6.26 o                         
   8  -6   1       2101.59       2137.23        69.82 o                         
   9  -6   1         24.56         18.90         9.45 o                         
  10  -6   1        206.56        234.55        16.65 o                         
  11  -6   1        396.84        421.94        40.66 o                         
  12  -6   1          8.76          3.92         8.88 o                         
  -9  -5   1          4.86          3.76        10.02 o                         
  -8  -5   1         95.39         91.23        22.21 o                         
  -7  -5   1        396.53        419.25        32.94 o                         
  -6  -5   1        153.13        141.55        23.31 o                         
  -5  -5   1        320.89        330.56        25.18 o                         
  -4  -5   1        327.12        345.89        15.55 o                         
  -3  -5   1         55.32         61.28         6.17 o                         
  -2  -5   1        235.99        202.65        11.62 o                         
  -1  -5   1        342.88        274.07        18.61 o                         
   0  -5   1       4942.75       4978.90       127.92 o                         
   1  -5   1        827.34        822.14        17.69 o                         
   2  -5   1       1305.60       1201.40        23.57 o                         
   3  -5   1        181.42        172.67        16.31 o                         
   4  -5   1        214.77        203.65        17.58 o                         
   5  -5   1        508.86        518.41        38.74 o                         
   6  -5   1       1929.54       1917.84        52.43 o                         
   7  -5   1         67.14         79.65         9.89 o                         
   8  -5   1        666.81        709.05        30.04 o                         
   9  -5   1          8.84          5.13         5.38 o                         
  10  -5   1        444.32        456.70        25.61 o                         
  11  -5   1        322.03        350.48        25.66 o                         
  12  -5   1        261.05        243.78        30.58 o                         
  -9  -4   1         36.76         48.28        14.41 o                         
  -8  -4   1        399.05        407.27        21.96 o                         
  -7  -4   1        143.68        153.83        13.01 o                         
  -6  -4   1       1368.87       1396.47        40.72 o                         
  -5  -4   1        256.80        255.09        11.93 o                         
  -4  -4   1        511.31        511.85        14.98 o                         
  -3  -4   1         64.02         85.54         5.97 o                         
  -2  -4   1       3428.56       3351.68        63.19 o                         
  -1  -4   1         88.30         77.17         5.37 o                         
   0  -4   1       5320.45       5423.88        98.06 o                         
   1  -4   1       1246.95       1293.86        20.44 o                         
   2  -4   1         23.42         24.10         2.76 o                         
   3  -4   1          4.40          2.84         2.07 o                         
   4  -4   1       2788.66       2737.18        73.51 o                         
   5  -4   1       1093.24       1196.31        31.41 o                         
   6  -4   1       2562.20       2557.55        66.97 o                         
   7  -4   1        108.65        108.98        13.15 o                         
   8  -4   1        102.29        102.66        14.08 o                         
   9  -4   1        321.19        337.85        18.79 o                         
  10  -4   1        551.01        550.72        26.87 o                         
  11  -4   1        128.80        141.53        14.86 o                         
  12  -4   1        229.73        238.27        30.36 o                         
 -10  -3   1         79.43         78.52        17.16 o                         
  -9  -3   1         61.64         58.27        11.85 o                         
  -8  -3   1        304.02        289.14        12.57 o                         
  -7  -3   1        612.50        613.98        23.50 o                         
  -6  -3   1         99.74         94.78         8.64 o                         
  -5  -3   1        504.18        509.53        15.20 o                         
  -4  -3   1       1143.27       1069.86        34.07 o                         
  -3  -3   1          7.18         11.19         3.10 o                         
  -2  -3   1       2369.29       2250.31        39.32 o                         
  -1  -3   1        572.48        608.20        10.53 o                         
   0  -3   1       2681.93       3113.54        48.61 o                         
   1  -3   1       1579.12       1631.66        22.75 o                         
   2  -3   1         81.93         57.40         6.05 o                         
   3  -3   1        309.06        285.65        14.25 o                         
   4  -3   1       4602.40       4746.58       124.87 o                         
   5  -3   1        107.91        104.71         7.42 o                         
   6  -3   1       1517.40       1604.08        22.29 o                         
   7  -3   1        885.89        899.56        21.82 o                         
   8  -3   1        974.49        971.23        43.36 o                         
   9  -3   1         12.30          8.50         5.70 o                         
  10  -3   1         93.93        100.01        11.76 o                         
  11  -3   1        234.11        279.46        23.25 o                         
  12  -3   1        152.90        126.58        24.00 o                         
 -10  -2   1        461.73        511.95        40.47 o                         
  -9  -2   1        256.58        208.06        15.84 o                         
  -8  -2   1         87.56         89.44         4.41 o                         
  -7  -2   1        640.56        649.25        21.08 o                         
  -6  -2   1        646.70        676.00        22.06 o                         
  -5  -2   1         76.98         79.79         7.24 o                         
  -4  -2   1       7493.15       7487.28       199.60 o                         
  -3  -2   1         96.40         82.02         5.42 o                         
  -2  -2   1       2222.63       2234.62        38.29 o                         
  -1  -2   1        298.38        300.16         7.91 o                         
   0  -2   1       1081.88       1060.41        16.66 o                         
   1  -2   1       5705.10       5834.76        89.50 o                         
   2  -2   1       6008.13       6142.79       101.14 o                         
   3  -2   1       3312.38       3282.43        69.92 o                         
   4  -2   1       1656.42       1758.75        27.61 o                         
   5  -2   1         35.56         39.01         1.54 o                         
   6  -2   1       1540.09       1455.40        40.41 o                         
   7  -2   1        233.88        217.77        14.94 o                         
   8  -2   1        146.37        186.19        24.53 o                         
   9  -2   1        556.07        501.25        29.52 o                         
  10  -2   1         30.36         14.76        10.67 o                         
  11  -2   1         56.90         71.01        18.91 o                         
  12  -2   1        293.61        319.78        35.68 o                         
 -11  -1   1        258.29        292.27        52.12 o                         
 -10  -1   1        144.99        163.82        24.77 o                         
  -9  -1   1       1206.72       1243.01        57.70 o                         
  -8  -1   1        116.05        136.14        11.61 o                         
  -7  -1   1       1257.67       1188.29        26.22 o                         
  -6  -1   1       2068.12       2099.24        42.83 o                         
  -5  -1   1       3003.93       2858.74        56.23 o                         
  -4  -1   1         68.63         41.62         6.22 o                         
  -3  -1   1        744.19        687.46        23.37 o                         
  -2  -1   1       5284.48       5825.75       104.49 o                         
  -1  -1   1       6345.77       6940.05       111.82 o                         
   2  -1   1       1114.51       1189.54        17.19 o                         
   3  -1   1        361.58        308.65         4.47 o                         
   5  -1   1       1196.74       1178.46        31.02 o                         
   6  -1   1       1621.53       1591.25        45.51 o                         
   7  -1   1       3119.99       3121.51       109.42 o                         
   8  -1   1        189.53        195.30        16.91 o                         
   9  -1   1        689.95        729.58        37.18 o                         
  10  -1   1        602.99        641.28        39.19 o                         
  11  -1   1        566.40        543.60        41.43 o                         
 -11   0   1        684.41        755.81        73.65 o                         
 -10   0   1        106.19         95.16        19.03 o                         
  -9   0   1        673.09        717.30        55.77 o                         
  -8   0   1        232.57        253.24        20.43 o                         
  -7   0   1       3265.83       2981.18        89.88 o                         
  -6   0   1         39.18         56.25        34.15 o                         
  -5   0   1       8142.06       8457.95       444.23 o                         
  -4   0   1       4390.76       5128.70       107.23 o                         
  -3   0   1      16417.11      18237.38       568.88 o                         
  -2   0   1          5.02         13.27         2.19 o                         
   2   0   1          0.88          3.54         1.57 o                         
   3   0   1       5102.55       5266.42        67.26 o                         
   4   0   1        276.09        275.07         4.06 o                         
   5   0   1       5956.78       5928.39        84.72 o                         
   6   0   1        264.25        273.05         5.51 o                         
   7   0   1       1828.13       1754.82        37.72 o                         
   8   0   1        217.38        212.18        28.86 o                         
   9   0   1       1315.60       1311.38        55.63 o                         
  10   0   1        371.39        371.48        47.72 o                         
  11   0   1        691.45        738.75        51.35 o                         
 -12   1   1        727.07        743.00        55.34 o                         
 -11   1   1        972.16        987.89        57.16 o                         
 -10   1   1        107.96         99.95        18.74 o                         
  -9   1   1       1730.79       1685.32        64.74 o                         
  -8   1   1         24.04         24.70         9.37 o                         
  -7   1   1       2007.68       1925.85        59.81 o                         
  -6   1   1       1729.82       1696.31        47.10 o                         
  -5   1   1       1360.84       1351.96        34.95 o                         
  -4   1   1       1145.82       1147.90        27.41 o                         
  -3   1   1      19547.15      21823.79       653.39 o                         
  -2   1   1         72.12         88.37         6.97 o                         
  -1   1   1      12823.66      14091.12       297.82 o                         
   0   1   1          5.31         10.15         1.68 o                         
   1   1   1       1121.60       1029.68        14.69 o                         
   2   1   1        218.50        210.07         6.97 o                         
   3   1   1       8258.17       8370.24       176.64 o                         
   4   1   1       3203.58       3275.14        44.75 o                         
   5   1   1       3545.98       3432.03        49.59 o                         
   6   1   1       1310.05       1361.89        24.10 o                         
   7   1   1       2562.08       2599.13        39.67 o                         
   8   1   1         30.09         33.91         2.68 o                         
   9   1   1       2055.31       1807.90        93.83 o                         
  10   1   1        176.49        170.01        24.47 o                         
  11   1   1        169.53        167.02        28.32 o                         
 -12   2   1        412.04        465.26        29.17 o                         
 -11   2   1        840.68        769.84        46.81 o                         
 -10   2   1        101.24         99.67        28.11 o                         
  -9   2   1       1502.59       1422.55        56.99 o                         
  -8   2   1       1784.61       1818.21        61.38 o                         
  -7   2   1        281.67        307.49        17.31 o                         
  -6   2   1       2295.21       2159.95        58.28 o                         
  -5   2   1       4534.28       4638.94       249.44 o                         
  -4   2   1       2259.76       2058.46        26.47 o                         
  -3   2   1       8922.69       9091.75       239.80 o                         
  -2   2   1      13765.49      14919.77       309.78 o                         
  -1   2   1       3109.28       3127.15        44.42 o                         
   0   2   1      11387.16      11930.43       229.74 o                         
   1   2   1       4216.00       4273.73        70.10 o                         
   2   2   1      12321.03      12633.18       267.11 o                         
   3   2   1       2970.83       3027.39        51.73 o                         
   4   2   1       6774.14       6733.60       133.59 o                         
   5   2   1       2628.21       2624.50        51.42 o                         
   6   2   1        543.83        560.04        13.91 o                         
   7   2   1       2747.20       2693.35        44.77 o                         
   8   2   1       1049.18        992.31        32.06 o                         
   9   2   1        246.92        231.21        15.42 o                         
  10   2   1        634.12        692.67        42.70 o                         
 -12   3   1        215.75        250.20        21.47 o                         
 -11   3   1         86.54         88.66        13.36 o                         
 -10   3   1        901.68        944.93        59.13 o                         
  -9   3   1        133.00        138.29        14.07 o                         
  -8   3   1       1152.51       1148.73        40.37 o                         
  -7   3   1        185.92        179.61         9.55 o                         
  -6   3   1       2669.43       2492.82        35.07 o                         
  -5   3   1        749.63        761.82        22.53 o                         
  -4   3   1       6055.01       6030.13       113.85 o                         
  -3   3   1         45.31         40.75         3.88 o                         
  -2   3   1       1602.75       1551.83        39.95 o                         
  -1   3   1        440.08        468.88         8.33 o                         
   0   3   1       5499.20       5386.10        90.16 o                         
   1   3   1        179.94        215.85         6.14 o                         
   2   3   1      10829.46      10620.57       228.38 o                         
   3   3   1        231.69        262.68         9.99 o                         
   4   3   1       3293.32       3254.17        94.00 o                         
   5   3   1        374.77        377.79        31.82 o                         
   6   3   1       1249.81       1225.84        36.29 o                         
   7   3   1         91.71         85.58         7.65 o                         
   8   3   1        695.91        681.61        16.90 o                         
   9   3   1        338.24        308.95        21.90 o                         
  10   3   1        355.24        371.90        34.80 o                         
 -12   4   1        190.56        209.74        29.88 o                         
 -11   4   1        524.64        553.86        37.45 o                         
 -10   4   1        875.27        916.11        84.35 o                         
  -9   4   1        180.55        152.02        12.44 o                         
  -8   4   1        850.53        872.22        25.05 o                         
  -7   4   1        573.66        557.25        16.35 o                         
  -6   4   1       3073.18       3106.58        83.77 o                         
  -5   4   1        630.76        684.19        21.32 o                         
  -4   4   1       6720.10       7427.38       152.19 o                         
  -3   4   1        499.63        440.35         9.98 o                         
  -2   4   1       6526.76       6693.33       122.17 o                         
  -1   4   1         41.39         30.34         4.00 o                         
   0   4   1      11642.77      12071.50       261.04 o                         
   1   4   1        614.31        510.19        11.66 o                         
   2   4   1       2893.04       2898.58        68.90 o                         
   3   4   1         45.80         44.64         5.15 o                         
   4   4   1        705.71        710.70        23.48 o                         
   5   4   1       1091.59       1107.47        28.92 o                         
   6   4   1        984.65        984.98        30.38 o                         
   7   4   1       1501.74       1465.61        51.10 o                         
   8   4   1        280.92        278.19        12.21 o                         
   9   4   1         19.72         16.41        12.16 o                         
 -12   5   1        329.76        366.40        28.00 o                         
 -11   5   1       1210.45       1190.39        68.46 o                         
 -10   5   1        932.17        922.78        70.25 o                         
  -9   5   1        245.19        266.05        20.03 o                         
  -8   5   1       3630.28       3428.28       106.43 o                         
  -7   5   1          6.37          2.59         5.45 o                         
  -6   5   1        566.76        591.04        22.18 o                         
  -5   5   1       1001.38        944.90        33.09 o                         
  -4   5   1         56.24         68.35         5.26 o                         
  -3   5   1        964.76        883.17        35.69 o                         
  -2   5   1       3985.03       4089.22        73.72 o                         
  -1   5   1       1862.14       1722.55        33.48 o                         
   0   5   1       1321.13       1308.35        24.74 o                         
   1   5   1        314.22        294.66         9.78 o                         
   2   5   1        303.07        315.30        10.87 o                         
   3   5   1         50.81         58.19         7.88 o                         
   4   5   1        254.91        245.49        12.46 o                         
   5   5   1       2153.71       2248.03        61.24 o                         
   6   5   1        219.39        217.30        15.35 o                         
   7   5   1        411.52        408.60        18.09 o                         
   8   5   1        552.43        531.70        33.02 o                         
 -12   6   1        231.04        217.26        20.60 o                         
 -11   6   1          2.46          3.11         6.90 o                         
 -10   6   1        648.59        641.93        72.51 o                         
  -9   6   1        100.18         93.85        11.71 o                         
  -8   6   1        292.68        285.54        19.91 o                         
  -7   6   1        963.28       1032.12        37.81 o                         
  -6   6   1        134.39        153.66        16.93 o                         
  -5   6   1        261.31        237.66        10.17 o                         
  -4   6   1         99.29         86.50         6.35 o                         
  -3   6   1       2239.49       2165.01        48.31 o                         
  -2   6   1        984.09        931.11        20.38 o                         
  -1   6   1        645.84        648.38        15.74 o                         
   0   6   1          0.50          4.66         3.35 o                         
   1   6   1         34.79         43.08         5.69 o                         
   2   6   1         10.09         10.68         4.72 o                         
   3   6   1       1953.86       1928.46        45.70 o                         
   4   6   1        106.50        103.31        10.32 o                         
   5   6   1        425.29        401.94        19.76 o                         
   6   6   1        376.35        399.14        23.07 o                         
   7   6   1         17.65         13.62         6.11 o                         
   8   6   1        195.67        202.25        13.94 o                         
 -12   7   1         44.65         41.40        12.62 o                         
 -11   7   1         69.44         85.07        13.99 o                         
 -10   7   1         24.24         33.25        21.10 o                         
  -9   7   1        389.31        387.61        50.76 o                         
  -8   7   1        464.09        452.56        26.35 o                         
  -7   7   1        684.41        641.93        21.31 o                         
  -6   7   1         30.84         24.33         9.63 o                         
  -5   7   1       1386.36       1378.54        31.92 o                         
  -4   7   1        250.85        229.29        20.00 o                         
  -3   7   1       1913.76       1905.59        44.15 o                         
  -2   7   1          6.69          3.94         3.66 o                         
  -1   7   1        214.25        230.88        11.48 o                         
   0   7   1        366.43        326.83        31.58 o                         
   1   7   1        766.14        804.24        26.17 o                         
   2   7   1         30.44         32.18         8.39 o                         
   3   7   1        920.38        900.43        28.73 o                         
   4   7   1         13.58         13.07         8.38 o                         
   5   7   1         17.62         12.40         7.89 o                         
   6   7   1          9.43          7.35         7.77 o                         
   7   7   1         74.62         86.75        10.99 o                         
 -11   8   1        669.17        662.09        46.98 o                         
 -10   8   1        231.60        207.17        21.96 o                         
  -9   8   1        873.28        904.63        45.41 o                         
  -8   8   1         58.12         71.07        14.62 o                         
  -7   8   1       2014.11       1887.24        87.41 o                         
  -6   8   1        158.64        153.51        11.80 o                         
  -5   8   1       2395.33       2251.08        51.80 o                         
  -4   8   1        119.27        155.10        16.40 o                         
  -3   8   1         44.98         54.11         7.31 o                         
  -2   8   1        680.96        737.04        22.26 o                         
  -1   8   1       1099.41       1169.00        34.99 o                         
   0   8   1        185.12        171.73        11.71 o                         
   1   8   1       2311.20       2398.28        58.92 o                         
   2   8   1          0.61          2.55         5.29 o                         
   3   8   1        217.26        263.09        19.86 o                         
   4   8   1         18.77         27.32        11.35 o                         
   5   8   1        434.02        447.45        30.62 o                         
   6   8   1        151.94        144.78        18.39 o                         
 -11   9   1        309.30        335.22        53.15 o                         
 -10   9   1        562.28        547.25        70.61 o                         
  -9   9   1        673.71        688.81        61.91 o                         
  -8   9   1        183.27        176.98        15.43 o                         
  -7   9   1       1872.59       1749.43       121.91 o                         
  -6   9   1        603.85        592.26        23.06 o                         
  -5   9   1        639.38        596.49        22.67 o                         
  -4   9   1        296.13        279.25        17.34 o                         
  -3   9   1        248.66        239.20        14.11 o                         
  -2   9   1        705.75        705.11        25.22 o                         
  -1   9   1       1204.16       1216.40        83.55 o                         
   0   9   1       1392.10       1389.61        41.22 o                         
   1   9   1        582.52        557.77        42.63 o                         
   2   9   1         15.57         13.17         7.80 o                         
   3   9   1        248.70        256.92        33.87 o                         
   4   9   1        104.98        111.27        15.83 o                         
 -10  10   1        182.41        156.99        23.49 o                         
  -9  10   1        654.94        704.00        45.99 o                         
  -8  10   1        379.95        398.98        27.43 o                         
  -7  10   1         74.47         85.44        12.48 o                         
  -6  10   1        577.34        611.71        33.59 o                         
  -5  10   1          2.20          5.52         6.53 o                         
  -4  10   1        683.87        763.02        32.79 o                         
  -3  10   1        668.31        668.38        56.26 o                         
  -2  10   1       1252.57       1375.25        43.44 o                         
  -1  10   1        255.69        264.45        26.02 o                         
   0  10   1        341.80        364.80        29.10 o                         
   1  10   1         74.62         65.96        14.53 o                         
   2  10   1        153.45        144.63        16.60 o                         
   3  10   1         83.74         82.83        15.69 o                         
  -9  11   1          0.20         -1.87         7.26 o                         
  -8  11   1        682.16        673.23        38.66 o                         
  -7  11   1        194.00        198.84        18.71 o                         
  -6  11   1        619.27        664.71        30.57 o                         
  -5  11   1          4.42         -2.26         6.66 o                         
  -4  11   1       1719.93       1778.05        63.87 o                         
  -3  11   1          1.55         17.40        11.20 o                         
  -2  11   1        804.09        880.85        52.15 o                         
  -1  11   1         30.46         36.11        13.30 o                         
   0  11   1        312.64        338.06        23.55 o                         
   1  11   1          2.82          2.11         7.65 o                         
  -7  12   1        212.78        221.12        32.12 o                         
  -6  12   1        677.93        662.47        45.38 o                         
  -5  12   1         32.39         52.98        13.63 o                         
  -4  12   1        525.42        568.19        31.13 o                         
  -3  12   1         60.71         65.01        14.05 o                         
  -2  12   1          9.04          0.64         7.00 o                         
   1 -12   2         10.16          9.31         8.76 o                         
   2 -12   2        102.86         90.10        14.25 o                         
   3 -12   2        504.53        556.53        28.86 o                         
   4 -12   2          9.78         20.07         9.32 o                         
   5 -12   2        300.55        324.86        21.65 o                         
   6 -12   2         41.76         31.62        10.54 o                         
   7 -12   2        100.56        106.59        15.65 o                         
   8 -12   2         69.21         67.68        13.96 o                         
  -2 -11   2          2.05         -8.30         8.51 o                         
  -1 -11   2         61.45         49.14        11.96 o                         
   0 -11   2        113.04         88.58        15.66 o                         
   1 -11   2        566.04        608.03        32.67 o                         
   2 -11   2         55.56         57.96        16.39 o                         
   3 -11   2        478.16        489.14        27.76 o                         
   4 -11   2        127.26        139.86        13.66 o                         
   5 -11   2        114.79        166.81        19.42 o                         
   6 -11   2        281.21        296.04        19.08 o                         
   7 -11   2        577.80        641.53        28.51 o                         
   8 -11   2         16.28         10.94         9.50 o                         
   9 -11   2        684.09        795.34        49.39 o                         
  -3 -10   2         25.53         18.87         9.46 o                         
  -2 -10   2         73.20         58.61        11.61 o                         
  -1 -10   2        548.91        562.78        32.86 o                         
   0 -10   2          2.73          7.66         6.74 o                         
   1 -10   2       1223.12       1320.49        70.74 o                         
   2 -10   2        203.57        213.39        14.67 o                         
   3 -10   2        554.98        556.66        21.89 o                         
   4 -10   2        145.77        151.12        12.42 o                         
   5 -10   2        612.31        636.39        25.17 o                         
   6 -10   2         13.72         21.54        10.90 o                         
   7 -10   2        373.04        359.30        25.74 o                         
   8 -10   2         98.92        115.03        13.53 o                         
   9 -10   2        516.54        548.12        36.44 o                         
  10 -10   2         61.38         64.63        17.74 o                         
  -5  -9   2         66.51         69.01        14.02 o                         
  -4  -9   2        417.94        425.76        28.52 o                         
  -3  -9   2        618.67        633.66        28.17 o                         
  -2  -9   2        491.52        499.30        55.72 o                         
  -1  -9   2       2793.01       2853.15        79.95 o                         
   0  -9   2        503.23        526.44        34.91 o                         
   1  -9   2       1209.37       1275.12        33.90 o                         
   2  -9   2          1.80          2.02         4.30 o                         
   3  -9   2       1197.27       1207.57        50.93 o                         
   4  -9   2        424.33        436.71        17.60 o                         
   5  -9   2       1223.25       1256.30        33.73 o                         
   6  -9   2       1128.43       1106.75        31.47 o                         
   7  -9   2       1056.13       1013.88        59.42 o                         
   8  -9   2         22.13         11.10         9.38 o                         
   9  -9   2       1464.12       1511.63        64.74 o                         
  10  -9   2         45.78         60.63        25.04 o                         
  11  -9   2        200.78        241.30        28.06 o                         
  -6  -8   2        561.65        547.29        29.85 o                         
  -5  -8   2         42.03         44.56        11.08 o                         
  -4  -8   2        934.62        977.75        40.05 o                         
  -3  -8   2        460.07        495.91        23.43 o                         
  -2  -8   2       3142.78       3149.79       108.68 o                         
  -1  -8   2        476.79        504.02        26.82 o                         
   0  -8   2        428.57        426.76        15.79 o                         
   1  -8   2       1038.80       1034.64        29.17 o                         
   2  -8   2        138.96        160.78         9.67 o                         
   3  -8   2        467.98        492.19        23.93 o                         
   4  -8   2       4811.64       4775.86       102.89 o                         
   5  -8   2        122.10        115.01        10.88 o                         
   6  -8   2       2690.90       2556.64        57.89 o                         
   7  -8   2        684.32        691.97        26.72 o                         
   8  -8   2       1480.05       1495.91        74.39 o                         
   9  -8   2         98.14        130.20        17.65 o                         
  10  -8   2       1237.45       1374.04        61.65 o                         
  11  -8   2          6.60         11.47         8.86 o                         
  -7  -7   2         65.10         73.12        20.71 o                         
  -6  -7   2        517.65        517.24        27.99 o                         
  -5  -7   2         49.76         42.06         9.69 o                         
  -4  -7   2       2393.84       2390.33        68.01 o                         
  -3  -7   2          8.04          9.14         5.76 o                         
  -2  -7   2       1400.52       1422.52        35.25 o                         
  -1  -7   2        313.26        321.76        12.81 o                         
   0  -7   2        919.91        888.88        43.83 o                         
   1  -7   2         72.86         87.23         9.82 o                         
   2  -7   2       5527.31       5523.77       125.03 o                         
   3  -7   2        119.79        134.32         7.80 o                         
   4  -7   2       5336.72       5104.99       102.91 o                         
   5  -7   2       1340.21       1384.32        33.95 o                         
   6  -7   2       3211.39       3195.31       122.05 o                         
   7  -7   2       1179.22       1216.96        42.84 o                         
   8  -7   2       2877.67       2965.11        98.27 o                         
   9  -7   2         63.20         86.62        14.87 o                         
  10  -7   2       2064.95       1795.80       389.95 o                         
  11  -7   2         25.14         35.25        12.62 o                         
  12  -7   2       1588.40       1511.41       173.57 o                         
  -8  -6   2        345.00        363.25        38.19 o                         
  -7  -6   2         49.03         69.11        15.88 o                         
  -6  -6   2       1264.70       1257.00        46.30 o                         
  -5  -6   2        245.46        274.77        17.59 o                         
  -4  -6   2       1889.41       1924.14        51.51 o                         
  -3  -6   2        504.36        505.23        16.88 o                         
  -2  -6   2        936.70        946.74        27.79 o                         
  -1  -6   2        814.76        773.39        24.89 o                         
   0  -6   2       7473.46       7843.82       367.18 o                         
   1  -6   2       4880.52       4883.19        93.29 o                         
   2  -6   2       6991.05       7302.80       146.74 o                         
   3  -6   2        602.82        557.29        19.90 o                         
   4  -6   2        523.55        511.33        23.33 o                         
   5  -6   2          2.37          3.96         5.09 o                         
   6  -6   2       1918.99       1809.15        66.79 o                         
   7  -6   2        480.63        468.78        21.87 o                         
   8  -6   2       1342.70       1306.39        62.20 o                         
   9  -6   2         66.51         40.74        34.37 o                         
  10  -6   2       1260.16       1209.16        46.85 o                         
  11  -6   2         82.12         88.09        20.52 o                         
  12  -6   2        998.56       1276.50        95.23 o                         
  -9  -5   2        242.69        246.95        27.09 o                         
  -8  -5   2        232.88        266.46        19.93 o                         
  -7  -5   2        129.73        159.95        14.48 o                         
  -6  -5   2        192.35        210.06        20.59 o                         
  -5  -5   2        323.36        315.13        32.17 o                         
  -4  -5   2        645.17        659.41        22.49 o                         
  -3  -5   2        586.03        551.61        15.41 o                         
  -2  -5   2        718.20        741.99        22.71 o                         
  -1  -5   2       3067.79       2883.69        55.27 o                         
   0  -5   2       6930.30       7055.19       136.08 o                         
   1  -5   2       2512.01       2396.03        43.15 o                         
   2  -5   2       3363.84       3590.90        70.54 o                         
   3  -5   2         50.62         37.66         3.62 o                         
   4  -5   2        886.68        890.05        17.16 o                         
   5  -5   2       5324.86       5265.41       223.47 o                         
   6  -5   2        114.97         97.54         9.09 o                         
   7  -5   2       5603.46       5610.23       183.26 o                         
   8  -5   2        960.05        984.37        19.16 o                         
   9  -5   2        760.69        771.76        25.22 o                         
  10  -5   2        966.46        936.89        51.47 o                         
  11  -5   2        575.32        614.86        33.09 o                         
  12  -5   2         40.50         46.64        16.65 o                         
  -9  -4   2         47.70         61.20        12.62 o                         
  -8  -4   2         93.60         95.66        12.35 o                         
  -7  -4   2        372.98        382.09        18.85 o                         
  -6  -4   2          2.43         -0.07         3.74 o                         
  -5  -4   2        100.61        105.59        13.66 o                         
  -4  -4   2         26.54         37.67         5.28 o                         
  -3  -4   2       3147.32       3107.59        57.80 o                         
  -2  -4   2        196.67        182.21         6.69 o                         
  -1  -4   2       5953.58       5891.05       110.09 o                         
   0  -4   2        272.54        280.04         7.33 o                         
   1  -4   2          2.30          4.37         2.31 o                         
   2  -4   2          6.94         23.71         7.07 o                         
   3  -4   2       5132.59       5192.31        89.82 o                         
   4  -4   2          5.29          3.93         2.70 o                         
   5  -4   2       5721.21       6087.46       175.08 o                         
   6  -4   2        831.53        818.89        33.84 o                         
   7  -4   2       1596.98       1633.96        22.55 o                         
   8  -4   2          0.40          3.73         3.64 o                         
   9  -4   2       1116.43       1124.91        74.95 o                         
  10  -4   2         19.88         21.36        15.29 o                         
  11  -4   2        142.49        137.54        14.71 o                         
  12  -4   2         53.94         47.79        16.87 o                         
 -10  -3   2        196.80        219.49        20.34 o                         
  -9  -3   2        118.05        133.22        17.94 o                         
  -8  -3   2         16.44         15.27         7.07 o                         
  -7  -3   2        210.86        213.17        13.19 o                         
  -6  -3   2         15.25         12.66         5.31 o                         
  -5  -3   2       1632.04       1702.91        35.88 o                         
  -4  -3   2        864.30        871.67        18.63 o                         
  -3  -3   2       4610.23       4484.24       248.25 o                         
  -2  -3   2        647.05        695.14        12.79 o                         
  -1  -3   2        470.66        423.91         7.83 o                         
   0  -3   2       2617.41       2780.60        41.72 o                         
   1  -3   2        986.31        938.94        12.73 o                         
   2  -3   2       2115.87       2237.19        33.00 o                         
   3  -3   2       6365.43       6586.33       114.50 o                         
   4  -3   2       1379.45       1384.95        31.87 o                         
   5  -3   2       1663.34       1667.80        24.03 o                         
   6  -3   2        271.01        293.44         6.42 o                         
   7  -3   2       1312.61       1349.83        16.68 o                         
   8  -3   2          5.49          6.70         4.64 o                         
   9  -3   2        726.08        727.05        51.53 o                         
  10  -3   2        204.83        204.78        15.14 o                         
  11  -3   2        112.31        119.17        14.13 o                         
  12  -3   2         22.89         35.30        13.79 o                         
 -10  -2   2          6.41          9.86        12.30 o                         
  -9  -2   2        137.78        124.40        13.90 o                         
  -8  -2   2        237.02        273.09        29.29 o                         
  -7  -2   2        235.24        254.36        13.22 o                         
  -6  -2   2          8.27          8.19         4.30 o                         
  -5  -2   2       3992.61       3933.92        76.39 o                         
  -4  -2   2        101.82        138.67         7.42 o                         
  -3  -2   2        445.95        382.41        14.08 o                         
  -2  -2   2         44.93         51.23         2.92 o                         
  -1  -2   2       1414.19       1435.07        20.34 o                         
   0  -2   2       3064.26       3044.49        71.11 o                         
   1  -2   2      21300.15      23062.96       529.79 o                         
   2  -2   2       4198.80       4237.95        61.74 o                         
   3  -2   2         54.59         82.94         6.51 o                         
   4  -2   2        605.63        615.53         9.94 o                         
   5  -2   2         20.74         43.11         1.84 o                         
   6  -2   2         49.30         59.64         3.72 o                         
   7  -2   2         88.94         98.96        10.89 o                         
   8  -2   2        658.88        615.31        28.86 o                         
   9  -2   2          0.91         -5.60         7.73 o                         
  10  -2   2        254.87        254.05        24.36 o                         
  11  -2   2        481.36        445.64        36.96 o                         
  12  -2   2         54.07         71.49        33.08 o                         
 -11  -1   2         78.53         80.09        21.81 o                         
 -10  -1   2        636.30        667.06        44.14 o                         
  -9  -1   2          2.88          3.71        13.95 o                         
  -8  -1   2        166.25        154.89        32.55 o                         
  -7  -1   2        300.74        329.23        13.71 o                         
  -6  -1   2        114.01        106.09        11.25 o                         
  -5  -1   2         64.13        114.64         9.22 o                         
  -4  -1   2        172.04        207.97         6.82 o                         
  -3  -1   2       1656.98       1904.17        29.19 o                         
  -2  -1   2       7209.05       8189.57       146.17 o                         
  -1  -1   2         44.50         39.08         2.07 o                         
   0  -1   2       1606.02       1674.33        16.24 o                         
   1  -1   2       1922.75       2092.94        24.48 o                         
   2  -1   2       1791.02       1771.93        24.30 o                         
   3  -1   2       1283.21       1272.71        12.79 o                         
   4  -1   2         23.94         38.63         3.07 o                         
   5  -1   2         30.26         17.29         4.82 o                         
   6  -1   2       1797.14       1680.98        47.14 o                         
   7  -1   2        512.72        520.24        23.09 o                         
   8  -1   2        851.11        820.90        49.52 o                         
   9  -1   2         23.86         27.64        11.20 o                         
  10  -1   2        404.02        346.50        43.42 o                         
  11  -1   2        414.51        435.35        36.24 o                         
 -11   0   2         26.75         37.26        16.62 o                         
 -10   0   2       1092.56        991.48        52.15 o                         
  -9   0   2        241.09        273.77        23.40 o                         
  -8   0   2       2154.23       1965.36        68.56 o                         
  -7   0   2        596.84        565.09        24.81 o                         
  -6   0   2       3801.96       4019.27       132.93 o                         
  -5   0   2        493.49        543.25         7.71 o                         
  -4   0   2       7050.96       8107.35       223.53 o                         
  -3   0   2        252.46        264.55         4.19 o                         
  -2   0   2      13479.59      15039.52       500.44 o                         
  -1   0   2        672.55        761.60         8.85 o                         
   0   0   2       2631.20       2887.48        28.47 o                         
   1   0   2       1811.98       1931.14        17.49 o                         
   2   0   2        888.71        816.45         7.61 o                         
   3   0   2       5484.23       5916.12        79.97 o                         
   4   0   2       2388.02       2176.31        27.96 o                         
   5   0   2         17.71         12.81         2.71 o                         
   6   0   2       2520.11       2443.21        33.91 o                         
   7   0   2         51.43         59.33         4.45 o                         
   8   0   2       1155.29       1120.18        20.07 o                         
   9   0   2        244.76        259.90        23.54 o                         
  10   0   2        350.04        353.75        31.80 o                         
  11   0   2         36.66         38.87        17.35 o                         
 -12   1   2        505.42        548.51        46.58 o                         
 -11   1   2        173.04        147.46        24.37 o                         
 -10   1   2       1124.39       1151.71        75.15 o                         
  -9   1   2          5.85          1.35         6.99 o                         
  -8   1   2       2506.82       2402.71        79.19 o                         
  -7   1   2        370.58        353.56        18.91 o                         
  -6   1   2       1947.71       1992.19        66.35 o                         
  -5   1   2         49.36         32.52         8.85 o                         
  -4   1   2       8816.32       9234.54       258.76 o                         
  -3   1   2          0.78          3.28         1.39 o                         
  -2   1   2      16522.23      17949.25       373.28 o                         
  -1   1   2        506.02        533.58         9.36 o                         
   0   1   2        778.02        778.19        17.92 o                         
   1   1   2         77.89         92.92         3.77 o                         
   2   1   2       4142.54       4145.94        52.06 o                         
   3   1   2        962.06        937.82        12.09 o                         
   4   1   2       5548.64       5454.35        79.51 o                         
   5   1   2        967.79        976.06        30.25 o                         
   6   1   2       2397.83       2391.85        46.83 o                         
   7   1   2          3.08          2.56         2.03 o                         
   8   1   2       2020.70       2009.15        61.56 o                         
   9   1   2        142.86        129.25         6.32 o                         
  10   1   2        196.48        205.04        26.35 o                         
  11   1   2        240.04        220.50        31.31 o                         
 -12   2   2        373.59        409.51        38.31 o                         
 -11   2   2         39.14         61.56        11.91 o                         
 -10   2   2        620.74        652.13        49.25 o                         
  -9   2   2        792.40        821.27        55.53 o                         
  -8   2   2        350.76        355.24        32.62 o                         
  -7   2   2       2297.30       2274.87        66.56 o                         
  -6   2   2       1764.46       1650.69       100.97 o                         
  -5   2   2       2668.37       2582.67        62.34 o                         
  -4   2   2       7924.03       8064.26       241.94 o                         
  -3   2   2       6987.67       7267.16       103.02 o                         
  -2   2   2       2639.21       2706.57        39.16 o                         
  -1   2   2       1614.41       1544.00        53.62 o                         
   0   2   2       3487.31       3616.19        72.70 o                         
   1   2   2       6612.48       6609.77       137.11 o                         
   2   2   2       3020.14       3010.13        51.05 o                         
   3   2   2       9252.93       9395.75       195.23 o                         
   4   2   2       2102.54       2075.99        29.60 o                         
   5   2   2         10.09         11.68         2.64 o                         
   6   2   2       1345.66       1359.97        22.94 o                         
   7   2   2          1.21          4.07         2.61 o                         
   8   2   2        161.88        162.44         9.22 o                         
   9   2   2        721.98        676.77        52.30 o                         
  10   2   2        230.68        270.01        21.82 o                         
 -12   3   2        185.36        257.69        25.51 o                         
 -11   3   2        614.63        640.49        47.84 o                         
 -10   3   2         46.60         45.88         9.69 o                         
  -9   3   2       3767.70       3858.73       176.28 o                         
  -8   3   2          2.91          4.72         4.65 o                         
  -7   3   2       4881.29       4968.86       104.13 o                         
  -6   3   2       1120.04        997.05        35.69 o                         
  -5   3   2       8501.22       8519.52       161.88 o                         
  -4   3   2         29.03         61.69         5.57 o                         
  -3   3   2       4989.03       5071.56       106.32 o                         
  -2   3   2         98.88        123.85         4.36 o                         
  -1   3   2       4129.39       4170.56        85.49 o                         
   0   3   2        332.35        317.62         9.09 o                         
   1   3   2      12369.07      12189.78       256.64 o                         
   2   3   2         31.08         30.09         5.43 o                         
   3   3   2       2059.78       2001.09        93.67 o                         
   4   3   2        728.73        699.20        22.97 o                         
   5   3   2        206.31        189.36         7.83 o                         
   6   3   2        104.29        104.68         6.34 o                         
   7   3   2        514.44        530.60        14.09 o                         
   8   3   2         95.35         91.03         6.90 o                         
   9   3   2        356.61        393.05        26.58 o                         
  10   3   2        199.22        251.32        22.54 o                         
 -12   4   2         44.66         34.62        16.59 o                         
 -11   4   2        952.95        971.63        81.71 o                         
 -10   4   2        766.77        758.64        43.60 o                         
  -9   4   2       2373.11       2387.81       168.22 o                         
  -8   4   2        135.01        141.65        12.90 o                         
  -7   4   2       6599.16       6377.46       215.14 o                         
  -6   4   2        121.13        127.22        11.56 o                         
  -5   4   2       4698.49       4852.15       150.04 o                         
  -4   4   2       1935.85       1965.78        71.79 o                         
  -3   4   2       4437.14       4662.24        86.52 o                         
  -2   4   2        843.60        858.80        15.48 o                         
  -1   4   2      13671.69      14178.39       313.31 o                         
   0   4   2        949.16        931.30        19.52 o                         
   1   4   2       3723.48       3542.35        63.19 o                         
   2   4   2         46.11         67.68         8.37 o                         
   3   4   2        951.10        907.50        20.55 o                         
   4   4   2          0.10         -3.80         3.80 o                         
   5   4   2       3736.43       3703.51        89.98 o                         
   6   4   2        534.60        527.00        14.96 o                         
   7   4   2       1614.74       1638.06        44.65 o                         
   8   4   2         18.28         13.16         5.08 o                         
   9   4   2        501.40        547.25        36.30 o                         
 -12   5   2       1269.64       1440.08        76.45 o                         
 -11   5   2        371.79        358.59        22.70 o                         
 -10   5   2        122.53        145.57        13.95 o                         
  -9   5   2        188.55        180.20        16.15 o                         
  -8   5   2        277.95        276.41         8.69 o                         
  -7   5   2        402.11        390.52        15.71 o                         
  -6   5   2       1303.55       1244.10        50.25 o                         
  -5   5   2        166.26        155.67        11.29 o                         
  -4   5   2        447.01        365.23        10.68 o                         
  -3   5   2       2706.20       2689.69        63.83 o                         
  -2   5   2       2534.76       2477.33        54.35 o                         
  -1   5   2       2945.89       2928.52        52.76 o                         
   0   5   2        997.73        928.93        22.70 o                         
   1   5   2         67.36         67.07         6.57 o                         
   2   5   2        449.04        471.99        13.78 o                         
   3   5   2        816.79        785.48        31.68 o                         
   4   5   2       2515.27       2523.07        57.94 o                         
   5   5   2        895.95        883.20        28.58 o                         
   6   5   2        466.29        476.74        16.93 o                         
   7   5   2        424.92        410.04        16.26 o                         
   8   5   2         13.74          8.84         5.71 o                         
 -12   6   2        266.05        311.30        52.65 o                         
 -11   6   2        157.38        171.37        16.95 o                         
 -10   6   2          0.87          2.17         6.91 o                         
  -9   6   2         50.47         48.51         8.91 o                         
  -8   6   2        427.23        419.89        11.78 o                         
  -7   6   2        329.75        363.15        21.17 o                         
  -6   6   2       1471.82       1424.53        83.58 o                         
  -5   6   2        281.17        274.15        13.19 o                         
  -4   6   2       2437.80       2479.10        48.93 o                         
  -3   6   2        651.17        649.92        16.48 o                         
  -2   6   2       2687.68       2642.75        54.66 o                         
  -1   6   2          0.16          0.53         3.28 o                         
   0   6   2        682.42        696.09        24.06 o                         
   1   6   2        340.86        365.01        15.26 o                         
   2   6   2       2536.25       2588.57        57.99 o                         
   3   6   2        178.59        200.85        12.34 o                         
   4   6   2       1442.16       1459.08        44.32 o                         
   5   6   2        103.71        123.72        14.89 o                         
   6   6   2         18.67         11.70         5.60 o                         
   7   6   2        268.57        290.20        18.45 o                         
 -12   7   2         17.25         14.03        14.95 o                         
 -11   7   2          0.80         -0.75         6.21 o                         
 -10   7   2        487.76        502.07        35.46 o                         
  -9   7   2        330.80        342.12        15.06 o                         
  -8   7   2        531.40        510.57        18.57 o                         
  -7   7   2        176.84        170.90        11.94 o                         
  -6   7   2       1325.78       1247.81        35.82 o                         
  -5   7   2        436.39        445.54        27.40 o                         
  -4   7   2       1753.89       1652.60        36.45 o                         
  -3   7   2         67.00         65.38         8.07 o                         
  -2   7   2         24.27         36.96         7.14 o                         
  -1   7   2         19.96         28.72         5.62 o                         
   0   7   2       1635.70       1697.42        57.05 o                         
   1   7   2          0.01          8.53         6.29 o                         
   2   7   2       2289.16       2271.41       104.83 o                         
   3   7   2        123.38        138.89        24.47 o                         
   4   7   2        188.13        201.20        20.24 o                         
   5   7   2         35.81         37.11        10.07 o                         
   6   7   2        314.69        313.61        17.95 o                         
 -11   8   2         12.46          7.95        18.99 o                         
 -10   8   2        288.26        266.35        27.48 o                         
  -9   8   2        185.54        166.26        21.58 o                         
  -8   8   2        275.79        325.58        25.00 o                         
  -7   8   2          0.08         11.52         9.95 o                         
  -6   8   2        623.53        656.48        23.00 o                         
  -5   8   2        154.50        157.01        10.95 o                         
  -4   8   2         49.20         63.39         9.83 o                         
  -3   8   2         18.05         17.77         5.77 o                         
  -2   8   2         28.86         39.71         7.12 o                         
  -1   8   2        155.77        184.30        11.93 o                         
   0   8   2        844.98        874.15        39.34 o                         
   1   8   2        810.17        765.01        30.13 o                         
   2   8   2        274.52        290.25        19.31 o                         
   3   8   2         29.48         25.46         8.64 o                         
   4   8   2        260.65        252.90        22.73 o                         
   5   8   2        154.29        163.08        17.88 o                         
 -10   9   2        313.35        295.13        19.23 o                         
  -9   9   2         20.33         20.73         6.38 o                         
  -8   9   2       1186.49       1173.37        45.36 o                         
  -7   9   2         62.39         70.74        10.67 o                         
  -6   9   2        147.09        156.47        24.59 o                         
  -5   9   2        717.99        677.10        31.36 o                         
  -4   9   2          2.46          3.58         6.47 o                         
  -3   9   2       1099.22       1065.26        43.63 o                         
  -2   9   2       1079.36       1136.66        34.31 o                         
  -1   9   2        789.50        764.26        72.60 o                         
   0   9   2         91.62         93.07        12.54 o                         
   1   9   2        128.66        139.95        22.49 o                         
   2   9   2         36.97         50.82        10.92 o                         
   3   9   2         19.97         24.22        15.58 o                         
   4   9   2        201.42        215.21        25.29 o                         
 -10  10   2        391.40        407.01        44.57 o                         
  -9  10   2         92.06         68.64        50.77 o                         
  -8  10   2        268.76        232.35        28.60 o                         
  -7  10   2        296.68        311.99        19.88 o                         
  -6  10   2         20.58         29.26         9.16 o                         
  -5  10   2        377.00        419.57        42.02 o                         
  -4  10   2        439.32        460.64        57.14 o                         
  -3  10   2       1282.64       1307.80        47.39 o                         
  -2  10   2        522.07        541.82        53.70 o                         
  -1  10   2        332.16        328.90        20.03 o                         
   0  10   2        146.88        153.03        15.39 o                         
   1  10   2         46.02         38.04        17.41 o                         
   2  10   2        140.10        156.35        17.07 o                         
  -8  11   2        173.87        192.09        19.99 o                         
  -7  11   2        507.27        532.80        47.50 o                         
  -6  11   2          0.00         -2.16         6.97 o                         
  -5  11   2       1482.05       1589.68        52.85 o                         
  -4  11   2        257.84        332.52        30.15 o                         
  -3  11   2        778.30        890.39        61.67 o                         
  -2  11   2         12.40         20.25        15.42 o                         
  -1  11   2        105.42        112.14        15.64 o                         
   0  11   2         11.04          8.65        10.53 o                         
  -6  12   2         51.92         66.30        21.89 o                         
  -5  12   2        548.39        636.47        67.09 o                         
  -4  12   2        175.53        170.83        19.26 o                         
  -3  12   2         65.41         73.78        14.99 o                         
   0 -12   3         37.18         40.76        17.81 o                         
   1 -12   3         29.89         36.49        13.02 o                         
   2 -12   3        380.57        447.85        25.66 o                         
   3 -12   3          7.03          4.97         7.49 o                         
   4 -12   3        395.95        422.58        23.65 o                         
   5 -12   3         75.61         70.77        12.35 o                         
   6 -12   3         21.02         19.06         9.19 o                         
   7 -12   3         92.91         70.69        14.49 o                         
   8 -12   3        236.61        256.62        51.67 o                         
  -2 -11   3         42.03         43.07        11.79 o                         
  -1 -11   3         22.55         17.79         9.19 o                         
   0 -11   3        475.96        489.35        31.63 o                         
   1 -11   3         21.20         18.82        10.08 o                         
   2 -11   3       1408.25       1452.43        67.46 o                         
   3 -11   3          4.52         14.43         8.82 o                         
   4 -11   3        136.68        145.25        13.75 o                         
   5 -11   3        216.50        218.54        24.29 o                         
   6 -11   3        274.12        302.58        18.81 o                         
   7 -11   3         37.20         43.75        12.11 o                         
   8 -11   3        406.25        405.08        25.40 o                         
   9 -11   3         82.46        124.75        21.43 o                         
  -4 -10   3         65.46         76.97        14.06 o                         
  -3 -10   3         22.27         22.08         9.78 o                         
  -2 -10   3        372.51        404.11        34.96 o                         
  -1 -10   3          0.81          6.31         6.64 o                         
   0 -10   3       1516.83       1506.47        50.97 o                         
   1 -10   3         34.76         42.48         8.72 o                         
   2 -10   3        881.47        853.93        54.41 o                         
   3 -10   3        165.16        163.39        19.00 o                         
   4 -10   3        464.64        415.69        22.73 o                         
   5 -10   3        127.56        123.92        16.36 o                         
   6 -10   3        424.49        410.92        22.65 o                         
   7 -10   3        537.37        493.46        21.59 o                         
   8 -10   3        312.47        305.09        18.83 o                         
   9 -10   3         42.65         38.97        13.78 o                         
  10 -10   3        369.51        396.36        49.75 o                         
  -5  -9   3        156.77        154.43        17.69 o                         
  -4  -9   3         53.13         49.63        11.10 o                         
  -3  -9   3        288.95        306.96        28.89 o                         
  -2  -9   3       1379.02       1397.63        50.79 o                         
  -1  -9   3        511.50        552.44        25.60 o                         
   0  -9   3        906.57        931.45        32.27 o                         
   1  -9   3         19.17         13.65         6.90 o                         
   2  -9   3        453.65        457.20        17.16 o                         
   3  -9   3        117.26        138.39        16.10 o                         
   4  -9   3       1222.75       1219.74        33.61 o                         
   5  -9   3        932.94        957.68        31.04 o                         
   6  -9   3        465.31        488.58        22.11 o                         
   7  -9   3          2.96         10.41         7.26 o                         
   8  -9   3        642.50        733.82        36.23 o                         
   9  -9   3          7.12         12.77        10.25 o                         
  10  -9   3        195.29        187.82        22.19 o                         
  11  -9   3        218.59        228.54        27.24 o                         
  -6  -8   3         12.21         10.35         8.67 o                         
  -5  -8   3        431.28        450.54        24.43 o                         
  -4  -8   3        913.19        922.11        45.41 o                         
  -3  -8   3       1230.72       1292.49        98.12 o                         
  -2  -8   3        775.04        735.63        35.47 o                         
  -1  -8   3        528.22        552.60        18.87 o                         
   0  -8   3          1.79          0.61         4.33 o                         
   1  -8   3        465.15        507.14        18.68 o                         
   2  -8   3         72.57         74.27         7.25 o                         
   3  -8   3       5145.31       5199.49       135.78 o                         
   4  -8   3          7.76         10.77         4.79 o                         
   5  -8   3       1733.43       1670.77        41.96 o                         
   6  -8   3        705.19        702.68        34.44 o                         
   7  -8   3        183.29        205.92        12.43 o                         
   8  -8   3        130.71        139.49        15.81 o                         
   9  -8   3        770.40        782.39        37.97 o                         
  10  -8   3         23.54         12.39         4.97 o                         
  11  -8   3        226.08        231.38        19.49 o                         
  -7  -7   3        398.37        461.33        42.56 o                         
  -6  -7   3          0.03         -8.08         8.08 o                         
  -5  -7   3       1376.95       1466.39        76.85 o                         
  -4  -7   3         47.55         37.94         9.59 o                         
  -3  -7   3       1283.44       1279.68        33.87 o                         
  -2  -7   3         31.71         31.32         8.03 o                         
  -1  -7   3       1060.69       1059.37        25.53 o                         
   0  -7   3         42.97         41.78         6.59 o                         
   1  -7   3       8827.07       8853.22       209.94 o                         
   2  -7   3         57.25         66.39         6.42 o                         
   3  -7   3       7880.36       7931.47       174.69 o                         
   4  -7   3        386.38        389.66        12.18 o                         
   5  -7   3       5193.37       5052.35       105.39 o                         
   6  -7   3       1089.26       1095.32        30.65 o                         
   7  -7   3       5405.50       5435.35       168.62 o                         
   8  -7   3         15.79         17.91         8.95 o                         
   9  -7   3       1972.27       2012.34        72.04 o                         
  10  -7   3         10.65          9.56         4.36 o                         
  11  -7   3       1311.92       1306.34       157.15 o                         
  12  -7   3         80.33         72.26        17.20 o                         
  -8  -6   3        114.50        117.85        19.82 o                         
  -7  -6   3        969.65        941.10        47.53 o                         
  -6  -6   3         12.52          9.40         8.73 o                         
  -5  -6   3       1958.29       1905.25        72.18 o                         
  -4  -6   3        676.25        691.63        27.05 o                         
  -3  -6   3        390.44        412.04        14.51 o                         
  -2  -6   3       1418.70       1433.48        40.33 o                         
  -1  -6   3       4439.02       4388.57        89.43 o                         
   0  -6   3       1606.48       1694.62        61.94 o                         
   1  -6   3       9929.77       9961.30       217.66 o                         
   2  -6   3        181.07        185.10        12.88 o                         
   3  -6   3       2762.31       2714.92        48.22 o                         
   4  -6   3         38.02         42.51         4.47 o                         
   5  -6   3       3239.02       3148.75        63.60 o                         
   6  -6   3       1504.80       1489.41        43.88 o                         
   7  -6   3       1619.87       1650.69        51.43 o                         
   8  -6   3        565.11        568.55        38.45 o                         
   9  -6   3        974.10        947.97        19.53 o                         
  10  -6   3         52.87         63.68        12.50 o                         
  11  -6   3       1935.87       1935.11       154.71 o                         
  12  -6   3        155.71        178.96        28.57 o                         
  -9  -5   3        153.66        149.97        18.44 o                         
  -8  -5   3         90.68        111.13        14.27 o                         
  -7  -5   3        727.22        739.62        28.77 o                         
  -6  -5   3       1228.41       1286.80        37.08 o                         
  -5  -5   3        260.70        265.03        13.43 o                         
  -4  -5   3       1328.32       1327.99        31.35 o                         
  -3  -5   3        824.94        809.70        36.48 o                         
  -2  -5   3       2497.88       2401.02        44.83 o                         
  -1  -5   3       2015.74       1829.74        32.51 o                         
   0  -5   3       3801.77       3738.20        68.23 o                         
   1  -5   3         19.20         15.01         7.41 o                         
   2  -5   3       1439.49       1422.92        23.49 o                         
   3  -5   3       1107.36       1028.56        34.95 o                         
   4  -5   3       4306.72       4397.29        79.38 o                         
   5  -5   3        999.12       1053.09        36.81 o                         
   6  -5   3       4846.62       4848.91       133.50 o                         
   7  -5   3        792.44        799.21        38.77 o                         
   8  -5   3        781.12        774.88        28.76 o                         
   9  -5   3       1975.51       1916.52        45.73 o                         
  10  -5   3        694.48        755.69        44.70 o                         
  11  -5   3        315.56        337.74        20.93 o                         
  12  -5   3        495.76        524.77        32.66 o                         
  -9  -4   3        666.56        697.57        32.25 o                         
  -8  -4   3        679.35        702.46        40.81 o                         
  -7  -4   3         61.24         69.41         9.80 o                         
  -6  -4   3       1796.87       1848.08       119.15 o                         
  -5  -4   3        170.42        149.52        17.81 o                         
  -4  -4   3       3742.59       3749.08        94.91 o                         
  -3  -4   3       1402.02       1453.44        30.70 o                         
  -2  -4   3       5932.83       5730.94       106.56 o                         
  -1  -4   3          0.23          0.84         2.64 o                         
   0  -4   3       2340.05       2234.51        34.49 o                         
   1  -4   3        485.47        552.21         9.28 o                         
   2  -4   3       3335.34       3365.67        52.80 o                         
   3  -4   3        219.96        265.45         6.43 o                         
   4  -4   3       7788.31       7740.96       148.60 o                         
   5  -4   3        324.38        357.29        12.92 o                         
   6  -4   3       4545.81       4624.04        80.89 o                         
   7  -4   3       1169.93       1167.16        17.30 o                         
   8  -4   3       2984.51       2924.04        49.93 o                         
   9  -4   3        272.31        282.16        14.76 o                         
  10  -4   3       1061.78       1051.36        50.02 o                         
  11  -4   3        195.15        245.13        41.18 o                         
  12  -4   3        523.96        582.07        36.94 o                         
 -10  -3   3        480.97        413.56       206.37 o                         
  -9  -3   3          0.80          2.08        12.06 o                         
  -8  -3   3        353.57        376.81        19.57 o                         
  -7  -3   3        520.11        506.80        28.42 o                         
  -6  -3   3        211.53        210.44        13.33 o                         
  -5  -3   3        133.90        128.73         9.64 o                         
  -4  -3   3       2912.00       2757.13        54.91 o                         
  -3  -3   3        321.96        305.72         9.19 o                         
  -2  -3   3        660.16        609.89        12.86 o                         
  -1  -3   3        984.27        943.27        14.01 o                         
   0  -3   3       2213.81       2191.97        76.04 o                         
   1  -3   3          9.37         11.77         1.47 o                         
   2  -3   3       9347.70       9731.32       180.83 o                         
   3  -3   3        957.95        835.71        12.73 o                         
   4  -3   3       2827.59       2795.19        63.22 o                         
   5  -3   3          7.84         15.55         2.35 o                         
   6  -3   3       2603.25       2664.59        37.40 o                         
   7  -3   3         79.10         93.40         4.17 o                         
   8  -3   3       1691.08       1693.90        51.46 o                         
   9  -3   3        565.46        573.15        26.22 o                         
  10  -3   3        473.36        480.43        25.78 o                         
  11  -3   3        117.10        120.27        14.24 o                         
  12  -3   3       1038.52       1110.90       123.24 o                         
 -10  -2   3         88.34        108.51        21.53 o                         
  -9  -2   3        535.63        467.87        25.34 o                         
  -8  -2   3        216.20        239.89        17.52 o                         
  -7  -2   3          0.77         -3.91         4.64 o                         
  -6  -2   3       2703.00       2765.12       114.12 o                         
  -5  -2   3        292.31        287.02         9.84 o                         
  -4  -2   3       3689.88       3858.78        69.84 o                         
  -3  -2   3       1298.06       1263.98        21.02 o                         
  -2  -2   3        252.88        260.26         5.58 o                         
  -1  -2   3         87.05        106.91         2.74 o                         
   0  -2   3         84.89        122.99         2.26 o                         
   1  -2   3       3854.30       3968.68        52.83 o                         
   2  -2   3        615.87        562.38         9.70 o                         
   3  -2   3        311.51        262.12         4.79 o                         
   4  -2   3        489.78        464.73         8.76 o                         
   5  -2   3        409.16        464.73        15.40 o                         
   6  -2   3         31.80         33.95         3.13 o                         
   7  -2   3       1295.09       1219.75        40.11 o                         
   8  -2   3         55.29         55.52        17.51 o                         
   9  -2   3        614.82        625.57        32.25 o                         
  10  -2   3        474.63        480.45        33.29 o                         
  11  -2   3        134.68        151.77        23.54 o                         
 -11  -1   3        331.53        327.25        35.97 o                         
 -10  -1   3         20.87         12.42        12.16 o                         
  -9  -1   3        155.24        199.80        21.16 o                         
  -8  -1   3        353.50        355.79         6.78 o                         
  -7  -1   3         47.76         57.75        10.67 o                         
  -6  -1   3        621.13        598.19        21.70 o                         
  -5  -1   3         21.87         35.53         5.18 o                         
  -4  -1   3        168.63        185.93         7.91 o                         
  -3  -1   3          4.97         14.50         8.14 o                         
  -2  -1   3       8063.31       8514.37       152.39 o                         
  -1  -1   3         66.96        114.64         9.13 o                         
   0  -1   3       5309.22       5690.65       149.47 o                         
   1  -1   3        158.66        121.20         3.13 o                         
   2  -1   3        229.44        222.72         4.02 o                         
   3  -1   3        411.62        403.39         5.13 o                         
   4  -1   3       1149.26       1233.14        23.47 o                         
   5  -1   3       3474.02       3428.18        45.52 o                         
   6  -1   3        101.18        102.77         3.77 o                         
   7  -1   3       3063.68       2914.10       103.29 o                         
   8  -1   3        102.18        106.78        14.15 o                         
   9  -1   3        444.76        452.52        42.59 o                         
  10  -1   3        524.30        447.67        32.91 o                         
  11  -1   3        120.57        125.79        35.86 o                         
 -11   0   3        429.36        444.86        38.11 o                         
 -10   0   3        109.06         86.88        28.51 o                         
  -9   0   3        378.01        362.62        26.52 o                         
  -8   0   3        581.31        540.59        40.08 o                         
  -7   0   3       1231.80       1219.94        41.11 o                         
  -6   0   3         98.40        100.44         3.19 o                         
  -5   0   3         47.51         39.22         3.03 o                         
  -4   0   3        161.89        177.45         4.65 o                         
  -3   0   3       4125.91       4034.92       119.17 o                         
  -2   0   3       1405.29       1405.94        14.46 o                         
  -1   0   3      26739.95      28666.76       585.19 o                         
   0   0   3       6694.48       7285.17        80.87 o                         
   1   0   3        663.23        657.66         5.98 o                         
   2   0   3        365.17        405.64         4.36 o                         
   3   0   3       1203.24       1156.98        12.40 o                         
   4   0   3        848.14        897.99        12.07 o                         
   5   0   3       2894.16       2881.49        41.12 o                         
   6   0   3         37.36         42.42         4.66 o                         
   7   0   3        472.23        470.39        10.88 o                         
   8   0   3        410.70        398.32        10.83 o                         
   9   0   3        537.00        508.35        32.99 o                         
  10   0   3         37.09         52.06        16.15 o                         
  11   0   3         56.00         54.13        18.70 o                         
 -12   1   3        108.20        129.63        41.01 o                         
 -11   1   3        312.38        334.92        32.88 o                         
 -10   1   3        155.42        173.92        21.43 o                         
  -9   1   3        707.70        693.23        34.93 o                         
  -8   1   3        121.41        140.13        15.22 o                         
  -7   1   3        514.62        590.70        24.44 o                         
  -6   1   3        309.00        288.97        13.94 o                         
  -5   1   3       2109.63       2044.19        28.58 o                         
  -4   1   3        362.93        380.34         9.40 o                         
  -3   1   3       5974.82       6058.24       108.83 o                         
  -2   1   3        565.16        570.82         5.59 o                         
  -1   1   3       2211.23       2245.18        37.49 o                         
   0   1   3         85.43         97.84         2.15 o                         
   1   1   3       1124.71       1084.96        10.67 o                         
   2   1   3       1187.90       1192.83        23.27 o                         
   3   1   3       3539.10       3398.87        47.63 o                         
   4   1   3       2304.65       2383.48        32.54 o                         
   5   1   3       1249.17       1202.23        17.91 o                         
   6   1   3        461.92        425.41        10.52 o                         
   7   1   3        194.84        204.81         6.83 o                         
   8   1   3          7.33          3.49         2.60 o                         
   9   1   3         38.06         40.91         6.39 o                         
  10   1   3        320.12        310.24        31.15 o                         
 -12   2   3          0.64         -5.74        11.62 o                         
 -11   2   3        475.60        528.25        67.92 o                         
 -10   2   3        576.01        601.77        25.57 o                         
  -9   2   3        363.01        410.91        28.12 o                         
  -8   2   3       1380.26       1392.37       107.20 o                         
  -7   2   3        601.39        657.46        25.22 o                         
  -6   2   3        792.42        835.97        18.63 o                         
  -5   2   3       6902.14       6848.29       120.39 o                         
  -4   2   3       3237.99       3360.96       106.30 o                         
  -3   2   3       5897.26       6119.26        85.32 o                         
  -2   2   3       1263.80       1351.78        33.52 o                         
  -1   2   3       2550.63       2577.82        33.68 o                         
   0   2   3        453.69        448.72         8.68 o                         
   1   2   3      11691.99      12239.03       203.68 o                         
   2   2   3       1722.12       1604.02        21.10 o                         
   3   2   3       4880.23       5012.37        73.90 o                         
   4   2   3        404.75        367.38         7.89 o                         
   5   2   3       3323.71       3297.22        51.23 o                         
   6   2   3        572.66        554.53        14.25 o                         
   7   2   3       1227.11       1200.67        22.95 o                         
   8   2   3        751.41        707.36        16.90 o                         
   9   2   3         30.39         23.76         4.85 o                         
  10   2   3        108.21        110.35        18.34 o                         
 -12   3   3        207.40        205.42        27.57 o                         
 -11   3   3          1.17          2.52         6.68 o                         
 -10   3   3       1867.62       1861.05        72.75 o                         
  -9   3   3         10.01         10.30         6.06 o                         
  -8   3   3       1408.98       1359.62        45.04 o                         
  -7   3   3       1319.65       1295.41        18.90 o                         
  -6   3   3       1472.70       1381.21        36.21 o                         
  -5   3   3        344.26        297.33         7.93 o                         
  -4   3   3       2621.17       2595.52        38.05 o                         
  -3   3   3          1.71          9.61         2.25 o                         
  -2   3   3       3267.36       3291.46        52.85 o                         
  -1   3   3       2390.92       2337.07        36.02 o                         
   0   3   3      12600.42      12951.23       273.22 o                         
   1   3   3       3179.25       3356.23        56.37 o                         
   2   3   3       2134.27       2030.59        51.22 o                         
   3   3   3       1581.31       1625.00        24.50 o                         
   4   3   3        187.66        158.51         6.92 o                         
   5   3   3        177.23        168.19         6.99 o                         
   6   3   3       3014.99       2910.60        53.97 o                         
   7   3   3         28.76         24.37         4.59 o                         
   8   3   3        781.61        724.88        18.89 o                         
   9   3   3        334.22        310.37        16.94 o                         
 -12   4   3        582.19        684.15        48.41 o                         
 -11   4   3        152.02        184.40        20.71 o                         
 -10   4   3        908.57        959.42        67.16 o                         
  -9   4   3         16.46         13.02         7.83 o                         
  -8   4   3       3726.54       3703.72       116.76 o                         
  -7   4   3         45.06         36.44         3.43 o                         
  -6   4   3       4428.73       4628.25        85.35 o                         
  -5   4   3       1358.69       1414.49        20.61 o                         
  -4   4   3       1313.40       1224.10        17.65 o                         
  -3   4   3       1290.86       1471.48        27.68 o                         
  -2   4   3       8204.18       7930.86       157.67 o                         
  -1   4   3        322.79        354.26        13.10 o                         
   0   4   3       7886.39       7918.86       155.90 o                         
   1   4   3        399.20        443.76        24.44 o                         
   2   4   3       2076.56       2102.50        43.45 o                         
   3   4   3         17.33         14.18         4.78 o                         
   4   4   3       1917.11       1826.03        31.28 o                         
   5   4   3        225.36        224.23        15.98 o                         
   6   4   3        862.27        849.89        20.44 o                         
   7   4   3          2.30          3.74         4.12 o                         
   8   4   3        737.06        716.15        28.13 o                         
   9   4   3        107.08         80.97        14.00 o                         
 -12   5   3        498.83        563.72        44.96 o                         
 -11   5   3        164.09        175.05        19.81 o                         
 -10   5   3        763.56        780.91        78.64 o                         
  -9   5   3         38.03         16.36        18.83 o                         
  -8   5   3       1622.62       1578.72        58.13 o                         
  -7   5   3       1257.46       1224.53        44.21 o                         
  -6   5   3        743.44        734.64        20.25 o                         
  -5   5   3       1093.07       1037.77        22.47 o                         
  -4   5   3       2561.81       2477.48        46.23 o                         
  -3   5   3       2190.78       2089.04        38.45 o                         
  -2   5   3       5829.21       5855.85       118.02 o                         
  -1   5   3       2305.59       2323.08        67.07 o                         
   0   5   3        969.91        902.62        21.52 o                         
   1   5   3        701.54        751.90        20.59 o                         
   2   5   3       1554.27       1539.03        36.37 o                         
   3   5   3       2308.67       2327.95        62.71 o                         
   4   5   3       1329.93       1278.46        42.72 o                         
   5   5   3       1013.45        974.70        23.29 o                         
   6   5   3        363.62        395.02        14.75 o                         
   7   5   3         57.27         50.51         9.27 o                         
   8   5   3        598.36        580.55        22.77 o                         
 -12   6   3        244.95        290.98        64.67 o                         
 -11   6   3        118.37        129.12        24.44 o                         
 -10   6   3        416.93        359.40        62.26 o                         
  -9   6   3        878.60        824.02        76.12 o                         
  -8   6   3         41.25         38.96         6.50 o                         
  -7   6   3       1700.16       1617.26        36.20 o                         
  -6   6   3         74.11         64.01         7.55 o                         
  -5   6   3       2373.44       2338.91        48.87 o                         
  -4   6   3       2024.04       1941.88        40.15 o                         
  -3   6   3       3938.05       4055.03        81.06 o                         
  -2   6   3         71.54         77.54         6.27 o                         
  -1   6   3       1873.47       1864.28        49.49 o                         
   0   6   3        208.52        209.20        14.97 o                         
   1   6   3       1708.44       1784.96        43.19 o                         
   2   6   3        642.15        654.54        20.30 o                         
   3   6   3       1798.89       1801.92        49.46 o                         
   4   6   3        148.90        159.20        19.90 o                         
   5   6   3        354.25        343.11        27.50 o                         
   6   6   3        354.45        357.15        18.26 o                         
   7   6   3        414.75        403.38        25.59 o                         
 -11   7   3        373.39        423.85        26.11 o                         
 -10   7   3         63.37         74.13        17.35 o                         
  -9   7   3        922.15        883.18        64.37 o                         
  -8   7   3        187.99        170.78         9.08 o                         
  -7   7   3       1405.98       1347.23        32.31 o                         
  -6   7   3        240.48        240.22        15.12 o                         
  -5   7   3       2073.81       1986.22        45.17 o                         
  -4   7   3          7.36         12.08         5.00 o                         
  -3   7   3         98.99        109.59         8.40 o                         
  -2   7   3        937.47        984.58        24.90 o                         
  -1   7   3        302.76        312.24        12.94 o                         
   0   7   3        564.51        581.64        40.49 o                         
   1   7   3       1584.87       1615.67        45.55 o                         
   2   7   3        327.92        371.51        22.57 o                         
   3   7   3         26.42         37.21        12.65 o                         
   4   7   3          0.08          9.19         6.83 o                         
   5   7   3          4.48          3.32         5.08 o                         
   6   7   3         15.15         21.92         8.93 o                         
 -11   8   3        209.57        248.62        29.51 o                         
 -10   8   3        445.05        518.24        37.53 o                         
  -9   8   3        302.28        322.33        18.24 o                         
  -8   8   3          3.85         10.51         5.54 o                         
  -7   8   3        746.93        771.96        35.98 o                         
  -6   8   3         12.73         14.01         6.39 o                         
  -5   8   3          7.19         26.18        10.61 o                         
  -4   8   3        544.22        545.35        19.51 o                         
  -3   8   3         61.05         44.85         8.79 o                         
  -2   8   3        192.45        203.62        14.94 o                         
  -1   8   3        699.14        751.68        24.46 o                         
   0   8   3        568.20        555.31        36.62 o                         
   1   8   3        542.82        555.98        29.19 o                         
   2   8   3        146.60        187.78        14.50 o                         
   3   8   3        211.32        211.94        19.96 o                         
   4   8   3         43.70         43.83        13.14 o                         
   5   8   3        216.48        235.41        16.42 o                         
 -10   9   3        202.52        177.77        24.69 o                         
  -9   9   3        365.04        357.63        51.76 o                         
  -8   9   3         28.06         26.95         6.30 o                         
  -7   9   3         55.47         56.63        12.26 o                         
  -6   9   3        499.09        460.72        39.52 o                         
  -5   9   3         14.81          8.48         7.72 o                         
  -4   9   3        458.16        449.26        19.88 o                         
  -3   9   3        752.60        798.42        31.61 o                         
  -2   9   3        599.36        613.53        24.48 o                         
  -1   9   3        598.72        628.45        24.55 o                         
   0   9   3        221.20        218.68        15.93 o                         
   1   9   3         71.80         68.55        10.80 o                         
   2   9   3         39.52         39.45        16.49 o                         
   3   9   3        127.16        129.26        16.17 o                         
   4   9   3        424.52        461.91        28.55 o                         
  -9  10   3         67.64         52.96        12.99 o                         
  -8  10   3        288.58        286.17        25.50 o                         
  -7  10   3        130.04        166.60        16.46 o                         
  -6  10   3        312.49        325.53        23.89 o                         
  -5  10   3        155.03        132.47        17.19 o                         
  -4  10   3        428.85        491.37        23.86 o                         
  -3  10   3        498.00        562.34        29.36 o                         
  -2  10   3        219.81        224.89        20.09 o                         
  -1  10   3          0.07         -5.71         8.53 o                         
   0  10   3          4.70          4.10        10.80 o                         
   1  10   3         10.13         13.71         8.82 o                         
   2  10   3        252.20        266.63        25.44 o                         
  -8  11   3        741.25        777.99        37.43 o                         
  -7  11   3          2.98          5.21         8.29 o                         
  -6  11   3        608.80        640.80        37.57 o                         
  -5  11   3        125.74        285.66       134.87 o                         
  -4  11   3        504.64        631.11        96.77 o                         
  -3  11   3          1.86         -3.99         7.47 o                         
  -2  11   3         22.46         29.32        10.56 o                         
  -1  11   3          0.91          5.96         8.04 o                         
   0  11   3        138.45        130.95        17.52 o                         
   0 -12   4         13.57         15.77        11.48 o                         
   1 -12   4        589.50        612.48        44.65 o                         
   2 -12   4         67.37         70.27        12.81 o                         
   3 -12   4       1060.94       1022.86        39.07 o                         
   4 -12   4         65.98         56.23        11.20 o                         
   5 -12   4         14.20          5.40         7.02 o                         
   6 -12   4         98.09         91.11        13.33 o                         
   7 -12   4        188.21        209.35        26.62 o                         
   8 -12   4          5.69         14.50        10.77 o                         
  -2 -11   4         34.83         35.90        10.80 o                         
  -1 -11   4        430.71        428.35        24.24 o                         
   0 -11   4         72.31         68.33        13.85 o                         
   1 -11   4       1305.12       1329.06        48.33 o                         
   2 -11   4         15.79         13.02        11.81 o                         
   3 -11   4        312.41        335.66        18.32 o                         
   4 -11   4         83.76         93.89        11.41 o                         
   5 -11   4        375.93        379.56        39.68 o                         
   6 -11   4         17.64         12.15         8.42 o                         
   7 -11   4        801.61        768.98        36.36 o                         
   8 -11   4         89.82         79.02        12.36 o                         
   9 -11   4        420.92        425.82        33.87 o                         
  -4 -10   4         95.43         87.33        14.51 o                         
  -3 -10   4         20.15         25.78         9.89 o                         
  -2 -10   4        245.89        219.32        19.46 o                         
  -1 -10   4       1154.92       1123.11        71.05 o                         
   0 -10   4        102.55         98.00        16.28 o                         
   1 -10   4         25.10         30.37         7.68 o                         
   2 -10   4         28.29         20.73         6.85 o                         
   3 -10   4         61.68         41.66         9.68 o                         
   4 -10   4        143.72        137.57        15.14 o                         
   5 -10   4        760.86        772.06        29.92 o                         
   6 -10   4        574.33        589.31        31.95 o                         
   7 -10   4        460.85        442.17        42.38 o                         
   8 -10   4          1.36         -2.60         7.74 o                         
   9 -10   4        438.01        441.15        31.79 o                         
  10 -10   4          6.24          8.77        17.46 o                         
  -5  -9   4         13.24         10.98         8.72 o                         
  -4  -9   4         30.96         29.06         9.53 o                         
  -3  -9   4        560.25        573.10        32.10 o                         
  -2  -9   4        220.51        239.87        15.36 o                         
  -1  -9   4        257.75        265.99        32.03 o                         
   0  -9   4         17.03         21.40         6.37 o                         
   1  -9   4          9.49         12.96         5.42 o                         
   2  -9   4        144.73        156.47        10.22 o                         
   3  -9   4        319.80        342.01        14.27 o                         
   4  -9   4        346.87        338.28        14.30 o                         
   5  -9   4        523.71        570.57        30.35 o                         
   6  -9   4         50.20         39.96         7.33 o                         
   7  -9   4       1031.77       1009.01        60.60 o                         
   8  -9   4         11.42          6.75         8.11 o                         
   9  -9   4        547.47        574.99        34.22 o                         
  10  -9   4        468.46        445.51        31.46 o                         
  11  -9   4         12.88         11.93         8.94 o                         
  -6  -8   4         48.12         36.10        17.36 o                         
  -5  -8   4        410.95        419.81        23.16 o                         
  -4  -8   4        216.82        242.39        16.01 o                         
  -3  -8   4        689.61        720.94        27.44 o                         
  -2  -8   4         87.41         80.20         8.99 o                         
  -1  -8   4          9.73          5.06         4.47 o                         
   0  -8   4        421.90        422.96        14.68 o                         
   1  -8   4        356.44        361.04        13.08 o                         
   2  -8   4       3077.13       3099.52        64.24 o                         
   3  -8   4         22.30         26.70         5.33 o                         
   4  -8   4        990.63        974.45        23.73 o                         
   5  -8   4         77.15         82.37        11.48 o                         
   6  -8   4        143.79        152.26        13.39 o                         
   7  -8   4        375.26        372.09        21.94 o                         
   8  -8   4        276.52        308.62        20.92 o                         
   9  -8   4          0.27          6.51         8.08 o                         
  10  -8   4        326.85        333.56        13.08 o                         
  11  -8   4         30.24         25.10        10.00 o                         
  -7  -7   4         13.35         17.88        11.79 o                         
  -6  -7   4        407.42        434.41        27.10 o                         
  -5  -7   4        169.10        175.10        17.11 o                         
  -4  -7   4        641.49        664.35        33.02 o                         
  -3  -7   4         26.76         29.42         6.60 o                         
  -2  -7   4        186.99        181.43        13.32 o                         
  -1  -7   4         24.24         28.51         5.20 o                         
   0  -7   4       4017.89       3943.74        92.55 o                         
   1  -7   4         57.78         67.39         9.16 o                         
   2  -7   4       8367.27       8359.35       183.12 o                         
   3  -7   4         74.66         79.85         9.27 o                         
   4  -7   4       1662.25       1585.67        34.11 o                         
   5  -7   4         88.07         99.71        11.29 o                         
   6  -7   4       2008.55       2021.08        86.41 o                         
   7  -7   4        281.93        266.66        17.13 o                         
   8  -7   4       1169.82       1187.17        45.02 o                         
   9  -7   4         41.02         46.42        12.02 o                         
  10  -7   4        415.78        419.41        16.99 o                         
  11  -7   4         65.06         66.44        14.56 o                         
  -8  -6   4        727.80        716.18        34.35 o                         
  -7  -6   4         23.06         28.31         9.69 o                         
  -6  -6   4       1811.28       1883.34        59.59 o                         
  -5  -6   4        315.49        319.60        16.06 o                         
  -4  -6   4        720.38        732.95        22.13 o                         
  -3  -6   4        456.27        468.94        20.19 o                         
  -2  -6   4       2805.29       2828.82        56.64 o                         
  -1  -6   4        201.80        198.27         9.37 o                         
   0  -6   4       4308.72       4239.90       109.45 o                         
   1  -6   4        971.41        959.64        20.40 o                         
   2  -6   4       1637.03       1607.48        60.74 o                         
   3  -6   4        292.10        282.71        14.06 o                         
   4  -6   4       2795.30       2765.38        78.15 o                         
   5  -6   4         42.28         37.23         7.07 o                         
   6  -6   4       1223.46       1267.49        37.96 o                         
   7  -6   4       3153.70       3128.54        91.90 o                         
   8  -6   4       1575.24       1610.98        35.23 o                         
   9  -6   4        295.67        293.65        10.72 o                         
  10  -6   4       1709.94       1717.49        73.94 o                         
  11  -6   4         14.73         19.69         8.65 o                         
  12  -6   4        133.67        129.38        16.39 o                         
  -9  -5   4        130.81        145.36        17.85 o                         
  -8  -5   4        872.76        939.43        36.36 o                         
  -7  -5   4        347.60        391.24        20.38 o                         
  -6  -5   4        459.19        460.62        34.74 o                         
  -5  -5   4        551.86        575.40        19.00 o                         
  -4  -5   4       1037.34       1093.57        26.46 o                         
  -3  -5   4       1264.71       1257.33        26.61 o                         
  -2  -5   4       6028.50       5967.05       118.23 o                         
  -1  -5   4       4960.67       5057.08        93.74 o                         
   0  -5   4       3021.80       3070.59        51.85 o                         
   1  -5   4       1477.91       1446.10        35.07 o                         
   2  -5   4       2674.60       2625.10        44.80 o                         
   3  -5   4       1943.81       1967.33        37.09 o                         
   4  -5   4       4055.97       4047.75        71.58 o                         
   5  -5   4       4971.72       4973.29       143.29 o                         
   6  -5   4       1100.60       1079.95        31.20 o                         
   7  -5   4       2027.95       2072.85        39.47 o                         
   8  -5   4       2391.85       2401.02        42.22 o                         
   9  -5   4       1062.35       1069.08        33.00 o                         
  10  -5   4        935.25        970.26        76.95 o                         
  11  -5   4        321.55        336.79        38.54 o                         
  12  -5   4         15.55         25.22        10.58 o                         
  -9  -4   4        475.58        501.85        32.64 o                         
  -8  -4   4         18.34         18.18         8.08 o                         
  -7  -4   4       1308.82       1324.84        48.25 o                         
  -6  -4   4         11.51         10.60         5.46 o                         
  -5  -4   4       2180.95       2125.30       101.89 o                         
  -4  -4   4        793.00        775.43        18.42 o                         
  -3  -4   4       5581.96       5690.84       115.03 o                         
  -2  -4   4          3.28          4.03         2.40 o                         
  -1  -4   4       5124.68       5141.34        89.33 o                         
   0  -4   4          4.36         14.34         4.18 o                         
   1  -4   4       5321.97       5466.03        90.73 o                         
   2  -4   4         42.03         36.38         4.47 o                         
   3  -4   4      15589.37      16439.60       373.88 o                         
   4  -4   4        457.75        476.47        13.18 o                         
   5  -4   4       5313.60       5439.58       142.60 o                         
   6  -4   4        610.90        597.28        11.41 o                         
   7  -4   4        633.13        655.06        19.74 o                         
   8  -4   4        263.34        267.29         6.46 o                         
   9  -4   4       1284.12       1278.17        28.38 o                         
  10  -4   4         83.64         73.26        10.44 o                         
  11  -4   4       1007.91       1070.55        48.32 o                         
  12  -4   4         18.95         18.03         9.63 o                         
 -10  -3   4         40.24         30.22        16.55 o                         
  -9  -3   4        540.03        549.15        26.91 o                         
  -8  -3   4       1236.08       1189.02        42.60 o                         
  -7  -3   4        898.60        945.07        32.31 o                         
  -6  -3   4        576.76        567.54        20.85 o                         
  -5  -3   4       4038.65       4025.15        81.98 o                         
  -4  -3   4        319.57        356.47        19.86 o                         
  -3  -3   4       3469.38       3419.04        84.13 o                         
  -2  -3   4        189.46        193.85         5.36 o                         
  -1  -3   4        711.18        660.42        11.69 o                         
   0  -3   4          0.34          2.12         1.31 o                         
   1  -3   4      17012.19      17948.30       387.26 o                         
   2  -3   4       1257.46       1150.30        16.07 o                         
   3  -3   4      18178.81      19596.37       640.17 o                         
   4  -3   4          4.42          5.00         1.81 o                         
   5  -3   4       4376.37       4540.07        64.35 o                         
   6  -3   4         53.25         66.09         3.75 o                         
   7  -3   4       1748.16       1783.63        26.80 o                         
   8  -3   4       1608.32       1558.54        24.35 o                         
   9  -3   4        792.08        834.27        63.15 o                         
  10  -3   4        498.91        501.58        44.97 o                         
  11  -3   4       1314.14       1390.08        70.82 o                         
  12  -3   4          1.36          3.13        11.59 o                         
 -10  -2   4        536.68        579.24        42.36 o                         
  -9  -2   4       1003.62        805.86        57.67 o                         
  -8  -2   4        629.92        587.64        27.37 o                         
  -7  -2   4       3401.37       3546.78       128.90 o                         
  -6  -2   4        602.75        596.21        23.48 o                         
  -5  -2   4       4305.21       4359.97        89.67 o                         
  -4  -2   4       3448.80       3588.86        64.24 o                         
  -3  -2   4       2015.59       2154.52        36.90 o                         
  -2  -2   4       1703.60       1632.02        26.63 o                         
  -1  -2   4       8237.13       8316.25       141.03 o                         
   0  -2   4       5732.13       6057.30        90.33 o                         
   1  -2   4       6330.51       6714.23       117.66 o                         
   2  -2   4       3016.90       2994.74        42.10 o                         
   3  -2   4       1596.52       1557.71        18.53 o                         
   4  -2   4         57.85         79.63         3.28 o                         
   5  -2   4       1372.25       1323.00        28.55 o                         
   6  -2   4       2897.35       2899.31        92.94 o                         
   7  -2   4        548.01        331.28       134.87 o                         
   8  -2   4       2819.59       2706.45        87.35 o                         
   9  -2   4        540.71        532.08        44.95 o                         
  10  -2   4        398.88        398.28        30.34 o                         
  11  -2   4        656.78        659.38        43.88 o                         
 -11  -1   4          1.33          0.84        10.16 o                         
 -10  -1   4        241.98        300.44        30.62 o                         
  -9  -1   4        300.17        279.52        24.27 o                         
  -8  -1   4         36.85         43.24         9.35 o                         
  -7  -1   4       1447.71       1379.26        62.01 o                         
  -6  -1   4        414.27        407.08        10.18 o                         
  -5  -1   4         32.81         46.71         3.22 o                         
  -4  -1   4        646.98        591.91        22.85 o                         
  -3  -1   4          1.19          1.59         1.51 o                         
  -2  -1   4       9149.46       9626.86       145.71 o                         
  -1  -1   4         12.30          6.89         0.89 o                         
   0  -1   4      14704.86      15490.44       467.19 o                         
   1  -1   4       2298.56       2612.57        38.89 o                         
   2  -1   4        403.62        374.73         5.50 o                         
   3  -1   4         17.16         30.90         2.80 o                         
   4  -1   4       1542.53       1481.55        19.49 o                         
   5  -1   4         56.51         58.87         2.62 o                         
   6  -1   4       2558.86       2508.53        45.78 o                         
   7  -1   4        248.25        253.79        16.56 o                         
   8  -1   4        232.75        249.81        29.20 o                         
   9  -1   4        683.82        698.16        36.55 o                         
  10  -1   4        281.23        278.63        41.28 o                         
  11  -1   4         10.69         -2.39        10.47 o                         
 -11   0   4          0.04         10.66        12.26 o                         
 -10   0   4         88.40        127.55        31.79 o                         
  -9   0   4         16.74         28.43        11.67 o                         
  -8   0   4        516.73        492.89        26.45 o                         
  -7   0   4        510.56        480.90        21.64 o                         
  -6   0   4       1245.65       1224.81        18.53 o                         
  -5   0   4        799.26        839.62        20.52 o                         
  -4   0   4       3375.02       3511.66        56.78 o                         
  -3   0   4          5.85         14.58         2.36 o                         
  -2   0   4       5332.00       5574.81       105.56 o                         
  -1   0   4       2179.55       2395.85        36.05 o                         
   0   0   4        275.98        332.83         3.35 o                         
   1   0   4        362.16        393.92         5.10 o                         
   2   0   4        604.54        583.77         8.72 o                         
   3   0   4        221.51        211.37         4.47 o                         
   4   0   4       4656.10       4695.07        59.11 o                         
   5   0   4         54.99         58.79         3.61 o                         
   6   0   4        182.23        182.16         8.34 o                         
   7   0   4        440.23        452.60        11.73 o                         
   8   0   4         88.02        100.04         5.76 o                         
   9   0   4          0.05          1.44         7.86 o                         
  10   0   4        306.12        272.21        28.36 o                         
  11   0   4        222.09        175.91        27.30 o                         
 -11   1   4         86.31        120.62        22.02 o                         
 -10   1   4        218.07        222.80        23.32 o                         
  -9   1   4        109.31         97.20        23.49 o                         
  -8   1   4        266.49        292.06        20.16 o                         
  -7   1   4        560.70        551.19        23.97 o                         
  -6   1   4        282.90        270.09         5.02 o                         
  -5   1   4         21.45         37.04         5.34 o                         
  -4   1   4       4474.51       4500.30        76.12 o                         
  -3   1   4        158.42        155.44         4.71 o                         
  -2   1   4       2160.44       2233.55        23.62 o                         
  -1   1   4        117.47        143.56         2.49 o                         
   0   1   4        636.50        568.74         6.68 o                         
   1   1   4         74.68         68.08         2.02 o                         
   2   1   4       5015.74       5002.60        68.09 o                         
   3   1   4       2598.94       2517.64        34.43 o                         
   4   1   4        974.72        942.53        14.13 o                         
   5   1   4        127.63        132.91         4.95 o                         
   6   1   4        386.60        395.38        13.07 o                         
   7   1   4         14.30         12.99         4.13 o                         
   8   1   4        359.71        363.75        17.25 o                         
   9   1   4        279.04        261.58        16.97 o                         
  10   1   4        137.81        143.47        23.85 o                         
 -12   2   4        190.58        186.31        22.25 o                         
 -11   2   4          3.20         -3.09         8.33 o                         
 -10   2   4        337.01        344.48        19.04 o                         
  -9   2   4        727.96        747.92        25.08 o                         
  -8   2   4        426.72        418.14        25.18 o                         
  -7   2   4        568.28        568.88        19.70 o                         
  -6   2   4       3486.82       3543.35        61.45 o                         
  -5   2   4        294.86        287.87        16.36 o                         
  -4   2   4       1153.78       1107.17        22.03 o                         
  -3   2   4        193.03        185.62         4.06 o                         
  -2   2   4        100.05        103.30         3.28 o                         
  -1   2   4        130.42        139.37         3.59 o                         
   0   2   4       4699.15       4725.91        99.69 o                         
   1   2   4       5082.28       5167.10        72.20 o                         
   2   2   4       3216.29       3323.21        47.04 o                         
   3   2   4        634.55        619.09        10.77 o                         
   4   2   4       1425.46       1434.08        24.96 o                         
   5   2   4         90.59         97.25         5.08 o                         
   6   2   4       1353.27       1314.44        23.83 o                         
   7   2   4       1246.62       1183.27        24.97 o                         
   8   2   4        135.89        125.79         7.58 o                         
   9   2   4        392.47        367.97        22.46 o                         
  10   2   4        163.90        177.00        18.26 o                         
 -12   3   4         63.22         69.92        14.39 o                         
 -11   3   4        433.98        601.73        92.23 o                         
 -10   3   4          0.85          5.01         7.58 o                         
  -9   3   4        121.29        113.91        10.73 o                         
  -8   3   4        141.50        148.23        14.28 o                         
  -7   3   4       1033.63        969.46        14.60 o                         
  -6   3   4       1704.57       1661.14        27.08 o                         
  -5   3   4        671.58        638.49        13.60 o                         
  -4   3   4        163.99        161.50         4.85 o                         
  -3   3   4          8.79         26.37         2.66 o                         
  -2   3   4        310.25        264.99         6.00 o                         
  -1   3   4       3744.47       3652.58        50.90 o                         
   0   3   4        444.19        422.51         8.18 o                         
   1   3   4       2440.01       2369.48        32.67 o                         
   2   3   4         77.50         66.26         6.84 o                         
   3   3   4        382.40        404.77         9.95 o                         
   4   3   4       1155.52       1115.97        21.29 o                         
   5   3   4       1477.88       1399.17        25.31 o                         
   6   3   4        134.44        117.12         7.17 o                         
   7   3   4        770.55        765.54        22.47 o                         
   8   3   4         64.36         63.30         7.06 o                         
   9   3   4        272.90        259.36        22.91 o                         
 -12   4   4        106.42         96.13        15.91 o                         
 -11   4   4       1459.22       1569.85       111.05 o                         
 -10   4   4         14.13         20.33         9.64 o                         
  -9   4   4        626.02        608.82        25.86 o                         
  -8   4   4        260.35        262.83         8.72 o                         
  -7   4   4       1119.63       1083.63        19.83 o                         
  -6   4   4        167.31        177.52         6.59 o                         
  -5   4   4       2257.65       2286.88        33.37 o                         
  -4   4   4        103.26        110.36         6.26 o                         
  -3   4   4       7972.06       7947.73       169.69 o                         
  -2   4   4        156.94        148.83         5.04 o                         
  -1   4   4       9909.90       9229.87       670.87 o                         
   0   4   4        210.33        209.04         8.12 o                         
   1   4   4       1227.80       1193.63        32.12 o                         
   2   4   4        490.65        450.99        14.48 o                         
   3   4   4       2223.17       2219.80        36.86 o                         
   4   4   4        169.60        171.26         7.79 o                         
   5   4   4       2246.01       2179.50        45.90 o                         
   6   4   4        134.32        137.82         8.62 o                         
   7   4   4        599.96        576.09        24.01 o                         
   8   4   4        126.77        144.02        10.45 o                         
 -12   5   4        333.28        323.49        24.50 o                         
 -11   5   4        952.71        980.08        44.73 o                         
 -10   5   4          8.55         17.39        12.67 o                         
  -9   5   4       1882.50       1742.56        79.93 o                         
  -8   5   4        113.38        126.12         8.42 o                         
  -7   5   4        173.64        169.90        10.49 o                         
  -6   5   4       1407.37       1353.58        25.31 o                         
  -5   5   4       2351.35       2293.24        35.55 o                         
  -4   5   4        508.09        499.75        10.56 o                         
  -3   5   4       7159.73       7034.48       143.36 o                         
  -2   5   4        450.46        444.02        12.38 o                         
  -1   5   4       1010.03        980.64        38.49 o                         
   0   5   4        280.23        264.03         9.77 o                         
   1   5   4       1772.62       1755.83        35.06 o                         
   2   5   4        528.94        516.45        23.22 o                         
   3   5   4       1613.84       1614.00        33.31 o                         
   4   5   4       1420.54       1383.98        32.26 o                         
   5   5   4        503.50        505.58        26.04 o                         
   6   5   4         83.15         70.12         7.94 o                         
   7   5   4        758.03        748.30        34.84 o                         
   8   5   4         30.01         30.46         9.29 o                         
 -11   6   4        297.93        302.14        52.92 o                         
 -10   6   4        548.45        491.91       237.38 o                         
  -9   6   4        119.20        125.15        17.22 o                         
  -8   6   4       2334.78       2291.36        50.72 o                         
  -7   6   4         50.52         42.52         5.31 o                         
  -6   6   4       2538.23       2476.30        46.23 o                         
  -5   6   4       1557.73       1447.31        25.70 o                         
  -4   6   4       1997.29       1884.70        45.67 o                         
  -3   6   4        731.11        688.84        20.72 o                         
  -2   6   4          4.06          9.76         4.50 o                         
  -1   6   4         93.75         85.49         6.64 o                         
   0   6   4        661.00        640.63        17.53 o                         
   1   6   4       1123.29       1102.42        31.55 o                         
   2   6   4       3093.53       2983.62        67.48 o                         
   3   6   4       1009.78        975.62        25.88 o                         
   4   6   4        404.64        380.63        14.64 o                         
   5   6   4        949.40        965.25        26.54 o                         
   6   6   4        223.06        225.73        15.49 o                         
   7   6   4        281.48        277.93        16.38 o                         
 -11   7   4          0.83         -3.35         7.84 o                         
 -10   7   4        848.40        957.18        51.56 o                         
  -9   7   4          8.36          7.16         4.04 o                         
  -8   7   4       1403.09       1301.96        80.48 o                         
  -7   7   4        981.68        949.37        23.11 o                         
  -6   7   4       1652.02       1602.06        35.42 o                         
  -5   7   4         58.58         39.70        14.31 o                         
  -4   7   4       1736.63       1689.48        42.73 o                         
  -3   7   4         55.70         67.82         9.14 o                         
  -2   7   4       1161.06       1146.00        28.25 o                         
  -1   7   4        248.75        235.44        11.66 o                         
   0   7   4       1462.73       1445.72        39.24 o                         
   1   7   4         50.26         38.11         8.43 o                         
   2   7   4        652.38        612.00        25.37 o                         
   3   7   4         32.27         23.60         8.14 o                         
   4   7   4        103.98        105.96         9.99 o                         
   5   7   4         59.73         49.44         9.63 o                         
   6   7   4        356.87        397.42        19.88 o                         
 -11   8   4        333.35        348.78        34.96 o                         
 -10   8   4        309.99        364.40        51.26 o                         
  -9   8   4          5.47          2.60         6.33 o                         
  -8   8   4        375.25        388.09        18.95 o                         
  -7   8   4        159.44        136.01        10.68 o                         
  -6   8   4        152.70        151.13         9.02 o                         
  -5   8   4        347.77        373.96        30.44 o                         
  -4   8   4        253.06        256.74        13.59 o                         
  -3   8   4        694.33        747.77        28.05 o                         
  -2   8   4       3350.10       3342.57        77.84 o                         
  -1   8   4        363.86        370.58        17.18 o                         
   0   8   4       1290.85       1295.27        36.40 o                         
   1   8   4        134.65        149.23        27.66 o                         
   2   8   4         69.55         79.29        10.79 o                         
   3   8   4         36.44         37.64        10.19 o                         
   4   8   4        324.36        335.75        17.89 o                         
   5   8   4        283.23        306.46        31.11 o                         
 -10   9   4        182.11        171.68        48.99 o                         
  -9   9   4        133.00        116.65        24.80 o                         
  -8   9   4         52.08         47.58         7.71 o                         
  -7   9   4       1130.34       1053.02        39.17 o                         
  -6   9   4          1.26          1.47         4.51 o                         
  -5   9   4        582.82        573.90        23.27 o                         
  -4   9   4        210.27        237.82        14.99 o                         
  -3   9   4        606.67        609.11        23.97 o                         
  -2   9   4        393.36        461.69        31.81 o                         
  -1   9   4        551.57        581.86        54.72 o                         
   0   9   4         12.84         11.72         7.04 o                         
   1   9   4         11.48         13.02        12.29 o                         
   2   9   4          6.13          6.17         7.00 o                         
   3   9   4        454.99        547.21        23.78 o                         
  -9  10   4        323.31        344.24        59.02 o                         
  -8  10   4          3.67         -5.13         7.11 o                         
  -7  10   4        622.89        602.40        43.15 o                         
  -6  10   4         10.11          1.99         6.25 o                         
  -5  10   4        531.31        597.86        26.89 o                         
  -4  10   4        177.17        171.18        15.59 o                         
  -3  10   4        463.33        509.36        24.45 o                         
  -2  10   4          1.48          6.31         7.05 o                         
  -1  10   4         39.43         38.58        12.74 o                         
   0  10   4         26.46         29.91         9.96 o                         
   1  10   4        156.88        143.74        16.78 o                         
  -7  11   4        237.17        266.73        16.99 o                         
  -6  11   4         64.90         46.12        22.67 o                         
  -5  11   4        464.52        509.67        28.02 o                         
  -4  11   4         64.35         65.59        13.06 o                         
  -3  11   4        107.85         97.99        14.99 o                         
  -2  11   4        109.58        112.86        15.60 o                         
  -1  11   4        137.39        175.33        34.24 o                         
   0 -12   5        404.99        442.82        26.16 o                         
   1 -12   5        278.05        246.15        23.98 o                         
   2 -12   5       1053.32       1114.88        71.72 o                         
   3 -12   5        205.98        205.15        17.23 o                         
   4 -12   5        236.76        239.27        19.09 o                         
   5 -12   5        277.28        300.09        19.76 o                         
   6 -12   5        468.82        466.44        28.44 o                         
   7 -12   5        192.14        204.63        19.94 o                         
  -2 -11   5        279.33        292.28        25.32 o                         
  -1 -11   5         12.12         15.47        10.62 o                         
   0 -11   5       1061.16       1112.04        44.13 o                         
   1 -11   5         15.94          7.60         6.80 o                         
   2 -11   5        225.68        261.42        16.59 o                         
   3 -11   5         33.05         31.10        10.07 o                         
   4 -11   5        338.39        346.49        35.38 o                         
   5 -11   5          3.36          3.28         6.70 o                         
   6 -11   5       1572.02       1611.10        83.69 o                         
   7 -11   5        261.55        222.01        16.76 o                         
   8 -11   5       1039.44        984.91        68.00 o                         
   9 -11   5          8.02         20.27        12.79 o                         
  -4 -10   5         42.34         21.74        15.20 o                         
  -3 -10   5          4.83         11.78        10.28 o                         
  -2 -10   5        640.86        646.95        27.44 o                         
  -1 -10   5         28.32         35.84         8.64 o                         
   0 -10   5        430.92        439.03        21.32 o                         
   1 -10   5        210.83        193.47        19.06 o                         
   2 -10   5        212.92        225.19        15.66 o                         
   3 -10   5        235.88        215.16        13.11 o                         
   4 -10   5       1137.95       1064.63        36.55 o                         
   5 -10   5        816.35        795.77        25.89 o                         
   6 -10   5        562.71        557.52        25.52 o                         
   7 -10   5        151.24        153.67        14.80 o                         
   8 -10   5        673.45        733.61        37.84 o                         
   9 -10   5          0.21          6.99         9.22 o                         
  10 -10   5        518.66        544.50        54.01 o                         
  -5  -9   5         61.61         60.57        15.17 o                         
  -4  -9   5        539.03        534.34        59.84 o                         
  -3  -9   5         18.43         25.34         9.19 o                         
  -2  -9   5        722.73        708.42        39.53 o                         
  -1  -9   5          1.99          4.84         5.00 o                         
   0  -9   5         28.25         19.16         7.40 o                         
   1  -9   5          0.38          4.91         5.89 o                         
   2  -9   5        512.29        510.31        35.87 o                         
   3  -9   5        850.95        851.71        23.62 o                         
   4  -9   5        474.91        469.97        16.40 o                         
   5  -9   5        588.15        567.25        20.23 o                         
   6  -9   5        670.40        643.27        51.81 o                         
   7  -9   5          1.48          1.73         4.62 o                         
   8  -9   5        611.92        632.81        32.13 o                         
   9  -9   5        143.71        193.82        20.43 o                         
  10  -9   5         40.00         42.88        21.83 o                         
  11  -9   5        306.35        290.60        31.99 o                         
  -6  -8   5         68.23         68.95        14.93 o                         
  -5  -8   5        231.67        246.83        17.58 o                         
  -4  -8   5        215.63        227.12        23.44 o                         
  -3  -8   5        518.13        535.15        41.34 o                         
  -2  -8   5        182.60        176.07        11.30 o                         
  -1  -8   5          3.04          4.89         4.27 o                         
   0  -8   5        155.98        156.79         8.95 o                         
   1  -8   5        117.28        112.83         9.23 o                         
   2  -8   5        121.85        109.11         8.58 o                         
   3  -8   5        288.24        276.94        20.95 o                         
   4  -8   5         70.61         74.53         6.61 o                         
   5  -8   5         35.37         35.68         5.59 o                         
   6  -8   5        121.95        118.54        10.15 o                         
   7  -8   5        112.36        129.22        13.67 o                         
   8  -8   5         69.46         68.43        12.06 o                         
   9  -8   5        284.07        291.78        12.40 o                         
  10  -8   5         13.34          9.11         4.10 o                         
  11  -8   5        284.43        311.72        20.82 o                         
  -7  -7   5        165.50        162.77        17.26 o                         
  -6  -7   5        180.85        191.45        18.66 o                         
  -5  -7   5        678.41        690.89        27.06 o                         
  -4  -7   5          4.10          7.27         6.38 o                         
  -3  -7   5        195.62        217.37        27.10 o                         
  -2  -7   5          2.90          1.68         3.51 o                         
  -1  -7   5       1001.96       1026.09        36.00 o                         
   0  -7   5         11.27         14.09         3.99 o                         
   1  -7   5       2804.52       2702.82        63.81 o                         
   2  -7   5          8.46         11.28         3.41 o                         
   3  -7   5        670.75        619.71        14.50 o                         
   4  -7   5        788.13        734.89        16.66 o                         
   5  -7   5        271.32        271.52        11.45 o                         
   6  -7   5         10.75         32.18         7.38 o                         
   7  -7   5        371.37        386.97        19.32 o                         
   8  -7   5        523.58        529.65        15.14 o                         
   9  -7   5        411.68        408.57        12.05 o                         
  10  -7   5        158.19        163.59        11.14 o                         
  11  -7   5        503.38        516.61        29.81 o                         
  -8  -6   5         24.41         27.29        10.34 o                         
  -7  -6   5        881.75        943.67        35.52 o                         
  -6  -6   5        211.07        178.75        16.37 o                         
  -5  -6   5        662.71        656.95        22.42 o                         
  -4  -6   5        308.76        305.36        20.60 o                         
  -3  -6   5        839.20        853.44        22.90 o                         
  -2  -6   5          0.49          3.71         3.27 o                         
  -1  -6   5       3728.11       3637.84        68.81 o                         
   0  -6   5         87.47         84.79         7.75 o                         
   1  -6   5       1313.03       1246.22        29.62 o                         
   2  -6   5         95.54        114.82         5.33 o                         
   3  -6   5        321.29        289.56        15.96 o                         
   4  -6   5         30.40         39.57         4.08 o                         
   5  -6   5       1256.05       1237.59        50.10 o                         
   6  -6   5        636.70        686.23        23.75 o                         
   7  -6   5       1231.56       1258.70        36.10 o                         
   8  -6   5        142.06        137.61         7.55 o                         
   9  -6   5       1739.86       1736.70        44.07 o                         
  10  -6   5         16.63         21.71         9.05 o                         
  11  -6   5        387.03        392.19        31.58 o                         
  -9  -5   5        504.09        589.46        30.81 o                         
  -8  -5   5         52.05         58.26        14.34 o                         
  -7  -5   5        100.12        128.23        12.66 o                         
  -6  -5   5        733.32        723.01        24.71 o                         
  -5  -5   5          1.09          1.19         6.68 o                         
  -4  -5   5        994.74        991.30        24.08 o                         
  -3  -5   5       2695.13       2662.68        55.48 o                         
  -2  -5   5       1275.72       1271.25        30.99 o                         
  -1  -5   5       2597.98       2492.71        42.83 o                         
   0  -5   5        269.45        247.15         7.53 o                         
   1  -5   5       1587.21       1547.15        25.41 o                         
   2  -5   5         61.12         58.15         3.95 o                         
   3  -5   5       1564.47       1523.72        39.08 o                         
   4  -5   5       3834.00       3737.97        64.93 o                         
   5  -5   5       1237.74       1287.76        41.12 o                         
   6  -5   5        946.75        922.69        21.43 o                         
   7  -5   5       3466.37       3538.79        55.86 o                         
   8  -5   5          2.22          2.78         3.34 o                         
   9  -5   5       1173.38       1183.05        25.73 o                         
  10  -5   5        279.72        282.34        16.85 o                         
  11  -5   5         35.14         36.96        13.01 o                         
  -9  -4   5         11.33         13.64         8.91 o                         
  -8  -4   5        783.99        866.07        52.89 o                         
  -7  -4   5         33.73         30.73         7.72 o                         
  -6  -4   5        432.55        455.36        26.62 o                         
  -5  -4   5        266.47        266.12        11.58 o                         
  -4  -4   5       4061.51       3992.67        83.74 o                         
  -3  -4   5       1254.79       1240.78        26.52 o                         
  -2  -4   5       5583.10       5598.88       102.24 o                         
  -1  -4   5        200.74        200.83        13.58 o                         
   0  -4   5       2494.58       2533.25        37.44 o                         
   1  -4   5        277.69        226.68         4.61 o                         
   2  -4   5      11530.48      11909.09       236.61 o                         
   3  -4   5        559.65        546.96        10.13 o                         
   4  -4   5       6164.97       6338.87       162.56 o                         
   5  -4   5        812.59        839.50        15.13 o                         
   6  -4   5       1194.83       1226.92        19.99 o                         
   7  -4   5        347.38        331.23         9.09 o                         
   8  -4   5       1621.86       1667.04        28.34 o                         
   9  -4   5        168.01        162.88         5.67 o                         
  10  -4   5        529.95        555.26        23.00 o                         
  11  -4   5         20.74         28.94         9.29 o                         
 -10  -3   5        305.25        320.48        34.25 o                         
  -9  -3   5        868.24        678.39       348.09 o                         
  -8  -3   5        756.82        763.90        20.50 o                         
  -7  -3   5         45.73         46.28         9.18 o                         
  -6  -3   5       1738.33       1727.55        49.94 o                         
  -5  -3   5         61.45         57.33         5.97 o                         
  -4  -3   5       4736.22       4833.15       162.66 o                         
  -3  -3   5        739.79        762.77        32.34 o                         
  -2  -3   5       8482.24       8944.44       171.27 o                         
  -1  -3   5         69.16         68.07         2.65 o                         
   0  -3   5      15400.26      16278.38       342.94 o                         
   1  -3   5        748.53        741.20        17.15 o                         
   2  -3   5      19143.60      20562.17       467.53 o                         
   3  -3   5        215.26        194.72         5.24 o                         
   4  -3   5       6704.83       7087.27       106.64 o                         
   5  -3   5        286.00        288.62         7.63 o                         
   6  -3   5       4260.09       4355.11        84.88 o                         
   7  -3   5        757.97        787.81        13.41 o                         
   8  -3   5       2324.46       2310.38        36.42 o                         
   9  -3   5        162.74        170.59        14.37 o                         
  10  -3   5        885.65        955.98        72.18 o                         
  11  -3   5         22.67         32.64        10.05 o                         
 -10  -2   5        440.48        410.53        36.22 o                         
  -9  -2   5        934.52        969.85        70.13 o                         
  -8  -2   5       1417.84       1348.39        48.27 o                         
  -7  -2   5        907.59        897.93        23.58 o                         
  -6  -2   5       3513.34       3563.69        65.74 o                         
  -5  -2   5       2335.48       2385.86        45.79 o                         
  -4  -2   5          6.37          8.31         3.36 o                         
  -3  -2   5       4403.54       4500.71        79.59 o                         
  -2  -2   5       1159.10       1068.76        16.23 o                         
  -1  -2   5       3507.38       3613.74        51.65 o                         
   0  -2   5      10760.91      11422.92       170.43 o                         
   1  -2   5       1377.44       1314.93        32.35 o                         
   2  -2   5        884.07        815.07         8.46 o                         
   3  -2   5       1367.74       1431.90        16.58 o                         
   4  -2   5       2096.87       2026.64        31.52 o                         
   5  -2   5       3822.24       3913.44        67.33 o                         
   6  -2   5       2294.38       2334.09        45.87 o                         
   7  -2   5       2609.74       2615.25        46.95 o                         
   8  -2   5       1482.89       1400.53        50.20 o                         
   9  -2   5        288.51        315.37        23.92 o                         
  10  -2   5       1745.66       1624.02        69.80 o                         
  11  -2   5        341.52        313.74        31.37 o                         
 -11  -1   5        374.16        510.79        43.68 o                         
 -10  -1   5        111.74         97.32        20.19 o                         
  -9  -1   5          4.40          2.66         8.00 o                         
  -8  -1   5        458.17        444.78        11.53 o                         
  -7  -1   5        648.58        629.03        14.40 o                         
  -6  -1   5          4.69          8.03         2.38 o                         
  -5  -1   5        749.49        703.51        12.90 o                         
  -4  -1   5        182.27        195.31        15.72 o                         
  -3  -1   5       1494.36       1407.75        31.99 o                         
  -2  -1   5        108.80         81.55         3.74 o                         
  -1  -1   5      16309.00      17013.98       575.20 o                         
   0  -1   5       2796.18       2897.13        45.87 o                         
   1  -1   5       2856.42       2932.93        33.15 o                         
   2  -1   5        772.05        761.56         9.21 o                         
   3  -1   5       5125.21       5416.83        78.91 o                         
   4  -1   5        114.25         99.08         9.62 o                         
   5  -1   5       8163.53       8355.44       135.80 o                         
   6  -1   5         72.16         61.39         4.10 o                         
   7  -1   5        947.33        954.29        19.90 o                         
   8  -1   5        607.83        592.46        29.58 o                         
   9  -1   5        677.89        627.04        50.89 o                         
  10  -1   5        240.61        284.27        27.49 o                         
  11  -1   5        247.38        277.77        31.26 o                         
 -11   0   5        204.69        196.33        26.57 o                         
 -10   0   5        113.00        110.21        19.60 o                         
  -9   0   5        619.77        582.46        33.61 o                         
  -8   0   5         29.53         24.76         2.63 o                         
  -7   0   5        561.16        532.41        11.73 o                         
  -6   0   5        744.28        722.11        16.07 o                         
  -5   0   5       1148.76       1149.77        20.41 o                         
  -4   0   5        251.67        246.42         7.79 o                         
  -3   0   5       6721.46       6748.81       118.75 o                         
  -2   0   5          4.66          5.39         1.18 o                         
  -1   0   5       6156.22       6535.52        88.93 o                         
   0   0   5         92.42         84.10         2.12 o                         
   1   0   5       2640.80       2691.77        31.13 o                         
   2   0   5        414.76        476.84         5.61 o                         
   3   0   5       4394.09       4268.22        51.99 o                         
   4   0   5        528.41        485.69         7.53 o                         
   5   0   5       2710.05       2605.40        40.00 o                         
   6   0   5          0.45          0.41         1.99 o                         
   7   0   5       1549.50       1546.63        33.26 o                         
   8   0   5         25.93         33.01         5.22 o                         
   9   0   5        589.20        542.25        25.48 o                         
  10   0   5        750.14        749.88        46.66 o                         
 -11   1   5        174.29        178.94        17.22 o                         
 -10   1   5         16.66         12.86         7.38 o                         
  -9   1   5        479.10        452.77        42.86 o                         
  -8   1   5        825.45        819.66        35.13 o                         
  -7   1   5        235.04        223.97        15.71 o                         
  -6   1   5        244.56        240.77         5.32 o                         
  -5   1   5       2699.20       2653.68        50.47 o                         
  -4   1   5        164.88        155.06         4.29 o                         
  -3   1   5       1035.29        968.09        12.82 o                         
  -2   1   5       1031.82        981.57        10.79 o                         
  -1   1   5        929.20       1073.46        24.74 o                         
   0   1   5       3357.03       3625.65        50.86 o                         
   1   1   5       1381.26       1268.71        16.95 o                         
   2   1   5       2937.31       2916.61        35.84 o                         
   3   1   5        190.59        138.53         4.65 o                         
   4   1   5        708.70        680.19        12.44 o                         
   5   1   5        143.96        150.44         6.37 o                         
   6   1   5        342.79        332.48         9.21 o                         
   7   1   5       1206.53       1163.59        22.47 o                         
   8   1   5        846.45        843.31        19.18 o                         
   9   1   5        131.39        119.99         7.68 o                         
  10   1   5        344.95        349.44        33.59 o                         
 -11   2   5        295.33        290.03        20.15 o                         
 -10   2   5        288.08        324.29        18.57 o                         
  -9   2   5        164.03        171.34        12.49 o                         
  -8   2   5        259.68        259.44        15.24 o                         
  -7   2   5       2502.39       2427.02        50.78 o                         
  -6   2   5        240.48        246.88         7.09 o                         
  -5   2   5       3283.00       3290.69        58.06 o                         
  -4   2   5        704.74        729.91        18.86 o                         
  -3   2   5         66.14         77.07         2.59 o                         
  -2   2   5        854.21        842.26         9.57 o                         
  -1   2   5        328.04        273.72         8.82 o                         
   0   2   5       5685.44       5876.26        83.00 o                         
   1   2   5       1395.91       1308.93        17.21 o                         
   2   2   5       4675.56       4888.60        88.09 o                         
   3   2   5        182.11        180.48         6.07 o                         
   4   2   5        121.97        136.69         5.92 o                         
   5   2   5          1.64          6.00         2.81 o                         
   6   2   5       1191.30       1155.36        27.69 o                         
   7   2   5         62.72         50.15         6.72 o                         
   8   2   5        715.88        693.20        21.28 o                         
   9   2   5        153.03        143.55         9.61 o                         
 -12   3   5        271.19        305.86        23.52 o                         
 -11   3   5          8.26         15.43        10.33 o                         
 -10   3   5        461.72        512.37        23.17 o                         
  -9   3   5        810.71        808.48        28.59 o                         
  -8   3   5        147.95        141.34        10.14 o                         
  -7   3   5       2752.23       2734.64        41.63 o                         
  -6   3   5        485.47        500.41        11.79 o                         
  -5   3   5         19.18         23.67         4.01 o                         
  -4   3   5        911.33        931.36        32.44 o                         
  -3   3   5          1.58          2.48         2.22 o                         
  -2   3   5       5090.17       5138.83        74.36 o                         
  -1   3   5        956.80        954.72        13.65 o                         
   0   3   5       3966.81       3884.41        54.84 o                         
   1   3   5         52.57         46.10         3.19 o                         
   2   3   5        299.36        340.30         7.67 o                         
   3   3   5        457.19        438.64        12.07 o                         
   4   3   5        314.27        318.42        11.23 o                         
   5   3   5         18.50         18.45         4.08 o                         
   6   3   5        360.13        361.73        12.82 o                         
   7   3   5         38.70         34.29         6.84 o                         
   8   3   5        185.04        202.90        18.60 o                         
   9   3   5        391.79        420.22        20.16 o                         
 -11   4   5         25.06         24.78        11.37 o                         
 -10   4   5       1166.62       1151.25        42.95 o                         
  -9   4   5        122.06        100.10        18.16 o                         
  -8   4   5       1656.46       1592.52        29.36 o                         
  -7   4   5        259.36        264.28        12.08 o                         
  -6   4   5        634.05        587.60        13.14 o                         
  -5   4   5        382.53        371.10         9.38 o                         
  -4   4   5       2209.33       2177.57        51.71 o                         
  -3   4   5        627.50        615.76        15.08 o                         
  -2   4   5       4633.91       4701.00       112.62 o                         
  -1   4   5         79.07         77.50         4.06 o                         
   0   4   5        439.71        408.58         8.62 o                         
   1   4   5        186.16        160.03         6.73 o                         
   2   4   5        418.57        436.66        13.47 o                         
   3   4   5         16.83         16.24         4.20 o                         
   4   4   5       1416.81       1385.07        28.71 o                         
   5   4   5         43.74         38.39         5.58 o                         
   6   4   5        395.07        379.15        13.69 o                         
   7   4   5         37.45         34.09         7.24 o                         
   8   4   5        438.41        393.20        18.53 o                         
 -11   5   5          7.31         17.88        10.75 o                         
 -10   5   5        661.94        676.75        33.05 o                         
  -9   5   5        315.29        288.30        16.44 o                         
  -8   5   5        661.23        623.18        18.67 o                         
  -7   5   5       1400.47       1380.11        34.14 o                         
  -6   5   5       1592.73       1497.64        51.41 o                         
  -5   5   5         74.81         77.78         5.00 o                         
  -4   5   5       4643.71       4355.74        70.27 o                         
  -3   5   5         85.16         99.17         5.24 o                         
  -2   5   5        979.07        896.63        15.71 o                         
  -1   5   5        120.84        132.70         5.66 o                         
   0   5   5        221.40        215.07         7.23 o                         
   1   5   5        453.83        461.88        12.96 o                         
   2   5   5       1234.11       1193.40        27.30 o                         
   3   5   5       1355.49       1398.35        30.16 o                         
   4   5   5        719.51        689.91        18.43 o                         
   5   5   5         11.73          9.35         4.75 o                         
   6   5   5        473.73        471.09        19.41 o                         
   7   5   5         16.86         11.93         7.52 o                         
 -11   6   5        300.89        348.78        69.18 o                         
 -10   6   5         84.01         63.07        38.38 o                         
  -9   6   5       1311.05       1293.76        74.18 o                         
  -8   6   5        382.38        365.44        16.21 o                         
  -7   6   5        721.08        674.93        36.25 o                         
  -6   6   5       3270.91       3152.48        60.10 o                         
  -5   6   5        988.55        969.16        21.08 o                         
  -4   6   5       1590.16       1496.03        28.58 o                         
  -3   6   5       1821.76       1782.64        46.62 o                         
  -2   6   5        915.66        878.43        19.84 o                         
  -1   6   5       1031.63       1029.85        34.31 o                         
   0   6   5       2962.08       2925.82        55.06 o                         
   1   6   5       2914.24       2811.81        51.92 o                         
   2   6   5       1739.15       1704.07        35.69 o                         
   3   6   5       1124.34       1097.09        52.66 o                         
   4   6   5       1173.36       1128.64        28.35 o                         
   5   6   5         99.81         97.81        11.00 o                         
   6   6   5        414.88        403.64        18.26 o                         
 -11   7   5       1250.33       1332.45        98.12 o                         
 -10   7   5         60.22         72.13        17.27 o                         
  -9   7   5       1429.13       1358.91        36.61 o                         
  -8   7   5        191.03        181.71        38.11 o                         
  -7   7   5       1481.83       1376.07        29.10 o                         
  -6   7   5        322.65        280.25        11.13 o                         
  -5   7   5       1353.91       1251.58        27.81 o                         
  -4   7   5         29.78         30.26         5.10 o                         
  -3   7   5        594.62        589.69        15.43 o                         
  -2   7   5         47.66         44.03        10.05 o                         
  -1   7   5       2404.18       2400.25        54.61 o                         
   0   7   5        231.01        235.03        15.23 o                         
   1   7   5       1441.64       1402.65        30.78 o                         
   2   7   5        287.37        260.82        15.74 o                         
   3   7   5        214.28        202.19        13.59 o                         
   4   7   5        281.29        272.04        16.28 o                         
   5   7   5        531.84        518.77        24.34 o                         
 -10   8   5         28.26         33.73        15.18 o                         
  -9   8   5        397.26        415.73        29.81 o                         
  -8   8   5         69.91         73.75         8.94 o                         
  -7   8   5        681.12        661.17        31.38 o                         
  -6   8   5        807.75        785.57        20.86 o                         
  -5   8   5        431.99        426.97        14.68 o                         
  -4   8   5         61.75         59.12         7.92 o                         
  -3   8   5       1013.62       1041.57        30.42 o                         
  -2   8   5         76.60        107.30        21.36 o                         
  -1   8   5       1707.19       1749.83        60.05 o                         
   0   8   5        207.14        218.71        14.36 o                         
   1   8   5        348.03        322.28        14.54 o                         
   2   8   5          1.00          2.27         6.02 o                         
   3   8   5        373.97        375.76        23.05 o                         
   4   8   5        184.22        182.57        14.78 o                         
  -9   9   5        345.49        331.88        24.48 o                         
  -8   9   5        523.39        511.50        39.33 o                         
  -7   9   5         61.51         61.96         8.28 o                         
  -6   9   5        764.44        728.96        22.57 o                         
  -5   9   5        175.44        172.54        11.50 o                         
  -4   9   5        716.69        717.86        22.21 o                         
  -3   9   5        980.01       1016.62        40.16 o                         
  -2   9   5        532.56        545.21        23.31 o                         
  -1   9   5         96.22         70.86        25.54 o                         
   0   9   5         60.08         68.44         9.33 o                         
   1   9   5         69.01         73.94         9.98 o                         
   2   9   5        249.90        260.51        16.28 o                         
   3   9   5        175.77        212.39        30.13 o                         
  -8  10   5        295.55        325.25        22.22 o                         
  -7  10   5          5.00         -3.13         5.99 o                         
  -6  10   5        169.10        162.32        12.87 o                         
  -5  10   5        206.74        197.79        13.71 o                         
  -4  10   5        560.45        562.01        28.71 o                         
  -3  10   5          6.99          2.70         5.27 o                         
  -2  10   5        109.50         74.24        29.40 o                         
  -1  10   5         10.13         20.23         7.67 o                         
   0  10   5        210.79        234.21        16.44 o                         
   1  10   5         33.35         35.35         9.86 o                         
  -6  11   5        460.91        487.36        31.38 o                         
  -5  11   5         19.23         16.22         7.78 o                         
  -4  11   5         57.31         38.44         9.35 o                         
  -3  11   5         57.56         69.45        11.17 o                         
   1 -12   6        644.60        711.98        37.55 o                         
   2 -12   6        332.20        377.25        22.07 o                         
   3 -12   6        123.54        140.82        17.91 o                         
   4 -12   6        389.15        421.20        25.97 o                         
   5 -12   6        108.21        122.36        16.36 o                         
   6 -12   6        388.97        383.51        28.32 o                         
   7 -12   6        783.31        840.78        75.73 o                         
  -2 -11   6        153.25        111.27        75.64 o                         
  -1 -11   6       1285.51       1299.05        65.77 o                         
   0 -11   6         64.92         25.39        29.45 o                         
   1 -11   6       1110.62       1201.40        75.69 o                         
   2 -11   6         50.61         54.71        39.09 o                         
   3 -11   6        307.57        315.34        17.29 o                         
   4 -11   6         69.34         66.77        15.60 o                         
   5 -11   6       1615.22       1609.53        64.08 o                         
   6 -11   6         26.71         46.56        14.55 o                         
   7 -11   6       1807.29       1708.02        92.81 o                         
   8 -11   6         29.65         20.68        11.45 o                         
   9 -11   6       1574.87       1657.64       101.11 o                         
  -3 -10   6        932.81       1004.71        37.59 o                         
  -2 -10   6         47.57         57.76        38.80 o                         
  -1 -10   6        981.21        976.23        60.85 o                         
   0 -10   6        338.11        343.44        19.87 o                         
   1 -10   6        536.08        552.03        60.46 o                         
   2 -10   6         17.48         25.87         8.22 o                         
   3 -10   6       1115.27       1134.28        31.21 o                         
   4 -10   6        831.77        809.24        36.38 o                         
   5 -10   6       1225.97       1236.37        61.74 o                         
   6 -10   6        488.49        441.44        23.71 o                         
   7 -10   6       1393.43       1335.12        52.61 o                         
   8 -10   6        180.26        182.49        20.08 o                         
   9 -10   6       1029.43       1084.45        51.54 o                         
  10 -10   6         13.09         11.30        11.33 o                         
  -5  -9   6        173.19        170.12        21.82 o                         
  -4  -9   6         73.61        106.56        15.58 o                         
  -3  -9   6        823.86        802.06        29.23 o                         
  -2  -9   6        121.28        116.60        13.74 o                         
  -1  -9   6        159.77        160.94        11.15 o                         
   0  -9   6         36.52         35.99         8.75 o                         
   1  -9   6       1415.20       1387.89        77.01 o                         
   2  -9   6        855.39        844.62        26.36 o                         
   3  -9   6       2745.43       2808.07        66.59 o                         
   4  -9   6       1200.31       1108.66        27.73 o                         
   5  -9   6        499.44        501.06        16.99 o                         
   6  -9   6        183.97        177.24        10.90 o                         
   7  -9   6        220.92        226.38        18.02 o                         
   8  -9   6        507.29        514.12        28.19 o                         
   9  -9   6         14.17         17.90        10.69 o                         
  10  -9   6        680.16        715.94        58.97 o                         
  -6  -8   6        192.01        214.45        18.27 o                         
  -5  -8   6        347.06        355.91        20.19 o                         
  -4  -8   6        288.39        311.93        20.17 o                         
  -3  -8   6          0.15          4.90         5.05 o                         
  -2  -8   6          0.91          2.61         5.22 o                         
  -1  -8   6          8.60          4.48         4.08 o                         
   0  -8   6        114.31        132.27        11.56 o                         
   1  -8   6          4.81          8.52         3.95 o                         
   2  -8   6       2180.75       2126.16        72.61 o                         
   3  -8   6        205.79        212.55         9.36 o                         
   4  -8   6         28.78         30.68         6.12 o                         
   5  -8   6        722.62        697.46        20.88 o                         
   6  -8   6         91.29        109.04        14.14 o                         
   7  -8   6         51.92         68.46        17.10 o                         
   8  -8   6       2052.82       2119.11        90.06 o                         
   9  -8   6         65.80         68.82         7.61 o                         
  10  -8   6        808.52        779.44        39.77 o                         
  11  -8   6        133.52        144.85        15.77 o                         
  -7  -7   6        124.11        150.54        22.26 o                         
  -6  -7   6        294.12        317.52        18.94 o                         
  -5  -7   6          3.02          4.83         7.10 o                         
  -4  -7   6        163.11        190.76        14.32 o                         
  -3  -7   6         77.19         67.65         8.90 o                         
  -2  -7   6        537.63        539.61        16.25 o                         
  -1  -7   6        124.37        132.06         7.54 o                         
   0  -7   6       2409.92       2265.32        70.38 o                         
   1  -7   6         37.70         41.01         5.59 o                         
   2  -7   6        435.06        422.66        16.38 o                         
   3  -7   6         69.19         75.09         8.54 o                         
   4  -7   6        228.57        240.59        17.78 o                         
   5  -7   6         92.97         99.27        10.03 o                         
   6  -7   6       1210.51       1239.41        38.59 o                         
   7  -7   6        345.99        341.86        18.05 o                         
   8  -7   6       1133.73       1141.84        34.73 o                         
   9  -7   6         44.64         42.96         7.29 o                         
  10  -7   6        660.80        645.82        21.13 o                         
  11  -7   6         15.94         16.60         8.34 o                         
  -8  -6   6        187.05        197.13        37.53 o                         
  -7  -6   6          1.53          0.54         5.18 o                         
  -6  -6   6         95.13        128.16        26.77 o                         
  -5  -6   6         94.16        103.51         9.75 o                         
  -4  -6   6         23.00         25.26         6.59 o                         
  -3  -6   6         88.85        104.37         8.89 o                         
  -2  -6   6       2031.87       2028.11        74.48 o                         
  -1  -6   6        673.75        674.89        14.98 o                         
   0  -6   6       1480.14       1430.19        61.38 o                         
   1  -6   6          7.15          8.28         2.54 o                         
   2  -6   6         80.57         75.57         4.32 o                         
   3  -6   6         75.97        102.87        10.04 o                         
   4  -6   6       1457.06       1480.87        60.59 o                         
   5  -6   6       1610.79       1649.06        43.80 o                         
   6  -6   6        521.41        546.82        19.94 o                         
   7  -6   6         63.27         61.36         5.45 o                         
   8  -6   6        169.06        168.29        11.72 o                         
   9  -6   6         15.41         14.71         4.77 o                         
  10  -6   6        359.82        346.59        14.55 o                         
  11  -6   6        220.78        192.37        19.45 o                         
  -8  -5   6        199.78        198.58        17.14 o                         
  -7  -5   6        328.97        342.82        18.15 o                         
  -6  -5   6        223.42        237.14        13.65 o                         
  -5  -5   6         77.00         91.76         8.38 o                         
  -4  -5   6       1793.07       1773.33        37.96 o                         
  -3  -5   6        517.36        526.29        20.37 o                         
  -2  -5   6       1867.33       1747.23        38.45 o                         
  -1  -5   6        710.01        690.96        13.12 o                         
   0  -5   6        367.56        340.71        10.87 o                         
   1  -5   6         76.93         82.15         4.13 o                         
   2  -5   6       2105.72       2128.03        32.40 o                         
   3  -5   6       3492.13       3535.90        58.24 o                         
   4  -5   6       2133.53       2303.60        60.47 o                         
   5  -5   6        904.13        918.93        17.85 o                         
   6  -5   6       1000.04        988.47        27.33 o                         
   7  -5   6        166.54        170.05         7.67 o                         
   8  -5   6        336.02        343.53        10.25 o                         
   9  -5   6        148.57        161.03         7.24 o                         
  10  -5   6         40.21         44.20        13.39 o                         
  11  -5   6        179.47        180.52        15.79 o                         
  -9  -4   6        368.50        386.56        30.46 o                         
  -8  -4   6          5.45         -0.40         2.96 o                         
  -7  -4   6       1238.71       1312.92       106.36 o                         
  -6  -4   6        142.71        157.09        10.46 o                         
  -5  -4   6       2438.34       2460.99       109.86 o                         
  -4  -4   6        441.21        425.71        12.44 o                         
  -3  -4   6       2634.12       2562.55        46.01 o                         
  -2  -4   6          7.25         12.97         2.53 o                         
  -1  -4   6         72.75         62.85         5.86 o                         
   0  -4   6        106.17         75.40         3.43 o                         
   1  -4   6       1886.33       1778.61        35.65 o                         
   2  -4   6          1.28          2.47         3.18 o                         
   3  -4   6       3176.51       3089.30        65.93 o                         
   4  -4   6        231.53        228.02         6.91 o                         
   5  -4   6        397.54        415.83        28.82 o                         
   6  -4   6       1959.16       1994.90        53.73 o                         
   7  -4   6       1004.89       1007.05        32.53 o                         
   8  -4   6        162.16        149.48         7.52 o                         
   9  -4   6        634.72        627.22        14.95 o                         
  10  -4   6          4.61          1.65         8.26 o                         
  11  -4   6        410.60        445.45        26.96 o                         
 -10  -3   6        104.27         87.29        21.44 o                         
  -9  -3   6        208.68        248.96        26.46 o                         
  -8  -3   6         77.55         73.21         6.26 o                         
  -7  -3   6        936.15        991.02        40.69 o                         
  -6  -3   6         43.53         43.90         7.85 o                         
  -5  -3   6       3378.83       3244.05        69.01 o                         
  -4  -3   6        133.55        139.41         6.45 o                         
  -3  -3   6        870.22        834.18        23.13 o                         
  -2  -3   6        825.74        841.70        22.82 o                         
  -1  -3   6       5117.78       5024.01        78.48 o                         
   0  -3   6        559.49        601.10         8.45 o                         
   1  -3   6      11298.72      11868.01       187.36 o                         
   2  -3   6        435.76        437.47         8.69 o                         
   3  -3   6       1096.22       1015.39        13.28 o                         
   4  -3   6        110.78         97.01         6.83 o                         
   5  -3   6       1861.85       1856.86        26.61 o                         
   6  -3   6          0.39         -1.60         1.89 o                         
   7  -3   6       2103.71       2079.91        43.73 o                         
   8  -3   6         60.35         75.83         6.69 o                         
   9  -3   6        861.01        856.77        74.50 o                         
  10  -3   6         46.67         49.67         9.45 o                         
  11  -3   6       1012.94       1066.40        55.28 o                         
 -10  -2   6        838.53        794.05        50.19 o                         
  -9  -2   6        480.79        553.78        54.18 o                         
  -8  -2   6        193.14        164.91        10.23 o                         
  -7  -2   6       1868.50       1871.00        37.33 o                         
  -6  -2   6        352.44        360.05         9.13 o                         
  -5  -2   6       1767.03       1761.67        26.84 o                         
  -4  -2   6        138.51        134.37         5.78 o                         
  -3  -2   6       1556.39       1544.31        26.04 o                         
  -2  -2   6       1337.12       1357.01        36.02 o                         
  -1  -2   6       6081.87       6139.49       177.06 o                         
   0  -2   6       7719.72       8506.77       159.48 o                         
   1  -2   6       3453.74       3543.33        36.11 o                         
   2  -2   6        582.59        597.43        10.33 o                         
   3  -2   6       3223.08       3255.44        40.77 o                         
   4  -2   6        610.88        610.52        22.31 o                         
   5  -2   6       2780.33       2692.66        46.35 o                         
   6  -2   6       2299.72       2285.06        85.25 o                         
   7  -2   6        999.02        992.06        23.62 o                         
   8  -2   6        236.54        236.95        17.98 o                         
   9  -2   6       1534.93       1470.22        59.18 o                         
  10  -2   6        145.70        162.66        20.67 o                         
  11  -2   6        637.09        626.19        44.22 o                         
 -11  -1   6        156.49        172.57        28.34 o                         
 -10  -1   6        234.79        253.70        28.13 o                         
  -9  -1   6        582.17        537.32        54.24 o                         
  -8  -1   6        384.73        371.55         9.52 o                         
  -7  -1   6         57.59         57.61         4.43 o                         
  -6  -1   6       1140.14       1154.73        21.87 o                         
  -5  -1   6         44.72         43.02         3.73 o                         
  -4  -1   6       3409.41       3317.24        58.92 o                         
  -3  -1   6       5133.70       5102.31        90.53 o                         
  -2  -1   6       5605.43       5575.65        95.01 o                         
  -1  -1   6       2793.58       2907.36        56.01 o                         
   0  -1   6       1613.51       1565.99        40.11 o                         
   1  -1   6        479.89        446.83        10.18 o                         
   2  -1   6       2603.07       2607.35        33.17 o                         
   3  -1   6       2638.63       2837.55        39.10 o                         
   4  -1   6       7431.67       7301.82       115.05 o                         
   5  -1   6        535.50        536.63        11.50 o                         
   6  -1   6       2569.54       2542.37        61.13 o                         
   7  -1   6       1512.04       1451.60        33.00 o                         
   8  -1   6        313.18        315.33        22.52 o                         
   9  -1   6        931.20        898.03        45.16 o                         
  10  -1   6        206.38        251.37        41.34 o                         
 -11   0   6         33.01         13.48        12.99 o                         
 -10   0   6        234.79        227.26        24.88 o                         
  -9   0   6          0.21         -3.05         7.84 o                         
  -8   0   6       1106.00       1117.13        29.86 o                         
  -7   0   6       1005.24        943.83        17.70 o                         
  -6   0   6       1746.03       1692.64        32.11 o                         
  -5   0   6        179.08        179.03         5.82 o                         
  -4   0   6       5649.59       5547.00       102.42 o                         
  -3   0   6        262.48        283.36         4.41 o                         
  -2   0   6       2068.88       1976.11        22.97 o                         
  -1   0   6        493.57        585.71         8.86 o                         
   0   0   6        407.45        330.99         4.05 o                         
   1   0   6        205.52        229.96         5.39 o                         
   2   0   6       8015.49       7860.45       103.32 o                         
   3   0   6        490.92        467.52         8.13 o                         
   4   0   6       4009.54       3926.15        51.89 o                         
   5   0   6        185.93        176.44         8.49 o                         
   6   0   6       1034.30        985.10        19.27 o                         
   7   0   6         10.92          9.04         3.43 o                         
   8   0   6       1013.61        948.74        24.21 o                         
   9   0   6        445.00        427.47        15.25 o                         
  10   0   6        151.37        177.91        24.73 o                         
 -11   1   6          5.25          1.88         6.35 o                         
 -10   1   6        198.53        214.43        16.02 o                         
  -9   1   6        597.28        617.89        26.54 o                         
  -8   1   6        375.51        385.59        18.61 o                         
  -7   1   6        518.52        520.84         9.79 o                         
  -6   1   6       3552.53       3483.83        55.28 o                         
  -5   1   6          5.06          5.14         1.95 o                         
  -4   1   6       1584.14       1516.75        18.26 o                         
  -3   1   6       1708.91       1619.72        20.71 o                         
  -2   1   6        345.76        438.19         8.16 o                         
  -1   1   6       1404.79       1384.77        14.52 o                         
   0   1   6        392.82        277.24         3.76 o                         
   1   1   6       3216.65       3245.66        43.22 o                         
   2   1   6       1522.40       1307.91        17.88 o                         
   3   1   6       1421.02       1462.40        22.87 o                         
   4   1   6        565.05        531.43        11.19 o                         
   5   1   6        100.53        100.81         8.27 o                         
   6   1   6        454.54        454.49        12.32 o                         
   7   1   6        699.36        698.11        20.11 o                         
   8   1   6        321.62        323.72        15.60 o                         
   9   1   6        721.24        713.29        32.56 o                         
  10   1   6        438.73        442.22        37.47 o                         
 -11   2   6        900.24        907.45        74.60 o                         
 -10   2   6        228.69        219.65        16.16 o                         
  -9   2   6        866.22        903.52        28.48 o                         
  -8   2   6        276.49        278.20        15.58 o                         
  -7   2   6        155.04        156.02         8.99 o                         
  -6   2   6        808.06        785.92        16.11 o                         
  -5   2   6        918.07        930.54        21.72 o                         
  -4   2   6         17.36         24.48         2.47 o                         
  -3   2   6       1209.46       1243.08        14.51 o                         
  -2   2   6        810.32        768.81        15.50 o                         
  -1   2   6       2940.24       3050.19        63.95 o                         
   0   2   6       1566.80       1504.96        20.36 o                         
   1   2   6       1884.40       1832.18        25.58 o                         
   2   2   6         25.11         22.18         3.64 o                         
   3   2   6        176.71        180.16         5.73 o                         
   4   2   6        784.21        750.08        20.55 o                         
   5   2   6        765.79        765.19        15.90 o                         
   6   2   6        329.04        315.53        12.05 o                         
   7   2   6        960.86        950.92        22.18 o                         
   8   2   6         46.43         49.63         6.62 o                         
   9   2   6        200.95        204.79        11.93 o                         
 -11   3   6        720.75        786.74        39.05 o                         
 -10   3   6         49.18         50.40        12.26 o                         
  -9   3   6        134.21        154.55        14.48 o                         
  -8   3   6        169.27        178.30        11.08 o                         
  -7   3   6         68.39         75.35         6.41 o                         
  -6   3   6       1251.19       1203.87        27.02 o                         
  -5   3   6        846.87        859.65        20.83 o                         
  -4   3   6         83.77         94.29         4.13 o                         
  -3   3   6       1446.24       1408.36        19.96 o                         
  -2   3   6       1183.54       1150.87        16.37 o                         
  -1   3   6       3097.82       3034.11        42.38 o                         
   0   3   6        161.75        176.72         5.67 o                         
   1   3   6        120.66        104.55         5.82 o                         
   2   3   6        133.59        131.30         5.81 o                         
   3   3   6        205.06        210.18         7.07 o                         
   4   3   6         73.73         87.19         5.69 o                         
   5   3   6       2061.38       2000.04        41.90 o                         
   6   3   6         94.68         87.61         9.59 o                         
   7   3   6        306.23        292.20        13.72 o                         
   8   3   6         74.26         74.04         8.29 o                         
 -11   4   6         90.77         98.18        22.18 o                         
 -10   4   6        105.07        112.83        14.65 o                         
  -9   4   6        509.17        460.13        23.04 o                         
  -8   4   6          4.61          7.49         4.17 o                         
  -7   4   6        836.17        826.30        18.31 o                         
  -6   4   6        462.70        452.18        14.55 o                         
  -5   4   6       1351.32       1292.13        20.90 o                         
  -4   4   6         18.06         14.89         3.78 o                         
  -3   4   6       3007.46       2881.44        43.04 o                         
  -2   4   6         76.65         75.04         4.18 o                         
  -1   4   6        308.99        321.61         8.73 o                         
   0   4   6         53.47         43.30         3.75 o                         
   1   4   6        379.12        377.88         9.09 o                         
   2   4   6          0.58          3.11         2.67 o                         
   3   4   6       1448.16       1411.23        26.41 o                         
   4   4   6        585.20        592.31        15.90 o                         
   5   4   6        380.13        373.66        12.85 o                         
   6   4   6         12.79         11.44         5.00 o                         
   7   4   6        181.77        183.27        13.35 o                         
   8   4   6          3.03          3.23         4.93 o                         
 -11   5   6        151.65        154.79        25.92 o                         
 -10   5   6          2.99          4.38         7.69 o                         
  -9   5   6        702.12        657.43        16.62 o                         
  -8   5   6        190.34        189.34        14.30 o                         
  -7   5   6       1155.87       1106.05        24.67 o                         
  -6   5   6          0.29          0.87         2.91 o                         
  -5   5   6       2086.66       1939.82        32.40 o                         
  -4   5   6        855.22        859.70        18.28 o                         
  -3   5   6       1403.18       1348.43        22.84 o                         
  -2   5   6        604.75        597.45        13.78 o                         
  -1   5   6         40.04         39.43         4.63 o                         
   0   5   6        134.66        152.10         6.81 o                         
   1   5   6        456.80        473.44        12.22 o                         
   2   5   6       1598.88       1589.31        35.34 o                         
   3   5   6        745.31        715.62        18.22 o                         
   4   5   6        140.24        137.97         8.86 o                         
   5   5   6        467.12        452.09        17.83 o                         
   6   5   6          4.19          2.84         5.09 o                         
   7   5   6        423.14        434.10        24.69 o                         
 -11   6   6        117.72        110.82        18.10 o                         
 -10   6   6        683.33        661.60        92.37 o                         
  -9   6   6         18.98         19.35         5.34 o                         
  -8   6   6        424.35        399.42        25.80 o                         
  -7   6   6        780.14        755.94        27.67 o                         
  -6   6   6        281.65        267.85        10.86 o                         
  -5   6   6       1301.86       1238.67        24.51 o                         
  -4   6   6       1418.83       1422.17        30.83 o                         
  -3   6   6        496.35        489.07        12.91 o                         
  -2   6   6       2136.60       2124.62        37.88 o                         
  -1   6   6       1742.38       1695.73        34.19 o                         
   0   6   6       3261.32       3297.87        63.80 o                         
   1   6   6        763.57        732.78        18.83 o                         
   2   6   6       1418.44       1374.24        32.55 o                         
   3   6   6        215.16        226.66        14.29 o                         
   4   6   6         78.10         68.99         8.51 o                         
   5   6   6        252.57        229.14        62.42 o                         
   6   6   6        304.46        281.49        16.14 o                         
 -10   7   6       1018.24       1065.28        54.64 o                         
  -9   7   6         53.99         73.38        13.39 o                         
  -8   7   6       1204.42       1147.05        65.89 o                         
  -7   7   6        220.43        215.47        12.36 o                         
  -6   7   6       1474.84       1388.64        29.14 o                         
  -5   7   6          2.24          4.24         5.03 o                         
  -4   7   6        335.33        347.60        12.01 o                         
  -3   7   6          1.86          0.07         3.29 o                         
  -2   7   6       2118.24       2170.19        78.47 o                         
  -1   7   6        206.52        222.85        14.83 o                         
   0   7   6       2353.22       2373.48        50.33 o                         
   1   7   6        191.95        196.65        15.48 o                         
   2   7   6         52.55         54.00         8.63 o                         
   3   7   6         68.68         66.70        11.13 o                         
   4   7   6        293.66        316.87        16.29 o                         
   5   7   6         17.19         12.06         7.69 o                         
 -10   8   6        590.58        584.68        41.71 o                         
  -9   8   6         90.53         71.14        12.23 o                         
  -8   8   6       1330.52       1259.74        69.99 o                         
  -7   8   6         25.68         33.50         9.18 o                         
  -6   8   6        691.20        690.43        24.82 o                         
  -5   8   6        177.01        184.30        11.98 o                         
  -4   8   6        827.62        850.26        32.64 o                         
  -3   8   6         68.69         63.25         8.55 o                         
  -2   8   6       1894.59       1969.18        52.67 o                         
  -1   8   6         17.58         24.79         6.36 o                         
   0   8   6        581.44        600.84        21.90 o                         
   1   8   6         78.78         93.65        11.05 o                         
   2   8   6        456.24        470.66        19.30 o                         
   3   8   6         64.11         67.20        10.34 o                         
  -9   9   6        154.59        146.50        19.98 o                         
  -8   9   6        121.51        110.96        10.55 o                         
  -7   9   6        474.45        457.73        29.45 o                         
  -6   9   6        204.00        185.97        16.26 o                         
  -5   9   6        403.00        399.95        21.52 o                         
  -4   9   6       1045.38       1087.42        33.84 o                         
  -3   9   6        460.51        479.66        18.85 o                         
  -2   9   6        158.55        184.72        13.69 o                         
  -1   9   6        195.97        230.42        16.09 o                         
   0   9   6         70.86         75.28        10.71 o                         
   1   9   6        281.31        303.56        17.54 o                         
   2   9   6        402.30        400.78        23.26 o                         
  -7  10   6        453.48        461.92        25.22 o                         
  -6  10   6        208.48        208.34        20.01 o                         
  -5  10   6        547.71        539.19        28.07 o                         
  -4  10   6        180.32        278.63       100.43 o                         
  -3  10   6        258.50        266.69        16.82 o                         
  -2  10   6          9.26          3.50         5.87 o                         
  -1  10   6        475.49        503.66        22.99 o                         
   0  10   6         36.36         26.14        11.24 o                         
   1 -12   7        413.72        402.69        27.29 o                         
   2 -12   7        225.67        223.38       129.80 o                         
   3 -12   7        355.27        368.47        24.15 o                         
   4 -12   7          1.05          7.13         8.34 o                         
   5 -12   7        289.69        306.72        36.02 o                         
   6 -12   7        381.93        407.72        26.89 o                         
  -1 -11   7        181.84        145.44        93.37 o                         
   0 -11   7        780.19        803.40        42.02 o                         
   1 -11   7         28.52         31.24        25.08 o                         
   2 -11   7        423.33        426.52        23.52 o                         
   3 -11   7        125.57        121.60        13.66 o                         
   4 -11   7       1424.07       1401.30        39.86 o                         
   5 -11   7         11.37          6.75         7.43 o                         
   6 -11   7       1664.08       1637.51       121.61 o                         
   7 -11   7         41.92         34.90         9.17 o                         
   8 -11   7        726.00        738.85        56.96 o                         
  -3 -10   7        162.54        168.80        16.31 o                         
  -2 -10   7       1762.86       1720.62       131.28 o                         
  -1 -10   7        370.76        378.81        22.23 o                         
   0 -10   7        360.20        346.16        25.15 o                         
   1 -10   7        266.83        259.02        14.26 o                         
   2 -10   7        761.50        729.12        23.35 o                         
   3 -10   7        658.49        629.69        25.20 o                         
   4 -10   7       2444.34       2411.36        83.98 o                         
   5 -10   7        107.88        105.70        12.04 o                         
   6 -10   7       1456.59       1426.03        62.00 o                         
   7 -10   7        280.38        269.93        20.27 o                         
   8 -10   7       1230.39       1288.23        53.92 o                         
   9 -10   7          1.04         -7.33        15.01 o                         
  -5  -9   7         87.90         94.26        14.02 o                         
  -4  -9   7       1235.18       1272.53        73.45 o                         
  -3  -9   7        476.08        479.29        30.61 o                         
  -2  -9   7       1048.95       1018.80        31.36 o                         
  -1  -9   7        265.76        275.77        25.74 o                         
   0  -9   7       1239.74       1212.97        55.60 o                         
   1  -9   7        549.87        542.30        17.91 o                         
   2  -9   7       1725.87       1675.07        38.16 o                         
   3  -9   7       1866.29       1799.56        95.42 o                         
   4  -9   7       1445.80       1399.00        36.62 o                         
   5  -9   7         53.19         62.17         8.86 o                         
   6  -9   7       1170.26       1114.43        39.69 o                         
   7  -9   7        297.99        301.74        20.21 o                         
   8  -9   7        410.65        377.41        23.96 o                         
   9  -9   7       1198.30       1272.76        54.43 o                         
  10  -9   7        390.95        392.45        22.05 o                         
  -6  -8   7        144.57        164.36        19.75 o                         
  -5  -8   7        317.06        339.32        23.59 o                         
  -4  -8   7          2.14          5.11        15.22 o                         
  -3  -8   7        194.49        207.52        21.34 o                         
  -2  -8   7         36.07         31.90         6.44 o                         
  -1  -8   7        392.87        394.50        20.28 o                         
   0  -8   7        498.79        502.37        15.25 o                         
   1  -8   7       1905.05       1851.53        38.39 o                         
   2  -8   7        168.66        166.31        12.50 o                         
   3  -8   7        906.56        865.31        22.20 o                         
   4  -8   7         95.85         99.22         7.17 o                         
   5  -8   7       1300.36       1240.06        27.42 o                         
   6  -8   7        129.36        123.00        11.79 o                         
   7  -8   7       2385.57       2372.35        73.45 o                         
   8  -8   7          0.43          0.52         7.37 o                         
   9  -8   7       1118.60       1108.93        25.14 o                         
  10  -8   7        412.50        409.16        21.09 o                         
  -7  -7   7        116.80        162.42        21.47 o                         
  -6  -7   7         21.32         24.23         8.38 o                         
  -5  -7   7        268.27        278.78        15.78 o                         
  -4  -7   7        213.68        222.80        14.02 o                         
  -3  -7   7        189.37        180.77        15.73 o                         
  -2  -7   7        109.01        107.99         9.11 o                         
  -1  -7   7       2571.23       2440.12        48.34 o                         
   0  -7   7        209.22        195.26         7.99 o                         
   1  -7   7       2148.72       2168.78        54.56 o                         
   2  -7   7         17.75         18.72         3.53 o                         
   3  -7   7        348.56        353.16        11.38 o                         
   4  -7   7        332.09        348.23        17.65 o                         
   5  -7   7       2473.03       2422.59        67.27 o                         
   6  -7   7        777.97        785.73        27.18 o                         
   7  -7   7        991.94        983.22        23.40 o                         
   8  -7   7         23.17         15.48         4.12 o                         
   9  -7   7        282.33        312.75        23.61 o                         
  10  -7   7         36.64         33.02         5.32 o                         
  11  -7   7        474.73        485.96        25.76 o                         
  -8  -6   7          0.18          5.99         7.61 o                         
  -7  -6   7        226.81        211.78        16.26 o                         
  -6  -6   7        184.50        213.09        19.45 o                         
  -5  -6   7          2.10         -0.50         3.90 o                         
  -4  -6   7        143.11        123.44         9.17 o                         
  -3  -6   7       1050.38       1055.68        27.33 o                         
  -2  -6   7        138.01        127.83         6.84 o                         
  -1  -6   7       1502.22       1471.94        38.41 o                         
   0  -6   7        255.62        258.42         8.55 o                         
   1  -6   7         79.33         75.88         6.36 o                         
   2  -6   7          6.30         11.02         2.44 o                         
   3  -6   7        700.05        721.94        18.10 o                         
   4  -6   7       1086.01       1072.60        19.90 o                         
   5  -6   7        798.24        843.72        24.66 o                         
   6  -6   7       1053.55       1010.43        29.78 o                         
   7  -6   7       1085.64       1082.63        21.31 o                         
   8  -6   7         52.60         49.47         5.76 o                         
   9  -6   7        594.76        588.87        15.37 o                         
  10  -6   7        530.37        488.79        19.59 o                         
  11  -6   7          0.69          9.06        10.27 o                         
  -8  -5   7        211.44        222.12        15.07 o                         
  -7  -5   7          1.14          2.24         5.24 o                         
  -6  -5   7         25.02         30.49         6.89 o                         
  -5  -5   7         70.36         85.87        11.25 o                         
  -4  -5   7        130.06        138.38         8.22 o                         
  -3  -5   7       1679.52       1595.85        30.82 o                         
  -2  -5   7        240.03        245.41         8.87 o                         
  -1  -5   7        817.90        851.17        31.22 o                         
   0  -5   7        206.19        223.96         7.81 o                         
   1  -5   7        665.22        689.48        12.00 o                         
   2  -5   7        756.97        750.67        12.81 o                         
   3  -5   7       1030.98       1051.64        17.79 o                         
   4  -5   7       1017.56       1038.06        37.08 o                         
   5  -5   7        348.24        353.75         9.69 o                         
   6  -5   7        199.22        198.21         7.09 o                         
   7  -5   7       1111.09       1071.17        20.17 o                         
   8  -5   7       1031.31       1010.99        27.25 o                         
   9  -5   7        137.37        119.31         8.16 o                         
  10  -5   7        536.49        566.66        37.38 o                         
  11  -5   7          4.81          5.02         7.97 o                         
  -9  -4   7          0.05         -1.70         9.11 o                         
  -8  -4   7        339.33        348.14        30.29 o                         
  -7  -4   7         72.07         79.17         6.96 o                         
  -6  -4   7        413.78        416.39        19.91 o                         
  -5  -4   7       1207.42       1210.68        55.98 o                         
  -4  -4   7        236.87        244.74        16.66 o                         
  -3  -4   7         90.10         92.86         5.02 o                         
  -2  -4   7         14.44         21.48         3.03 o                         
  -1  -4   7        136.85        145.51         7.09 o                         
   0  -4   7        444.37        419.63         7.05 o                         
   1  -4   7        402.79        390.27        17.79 o                         
   2  -4   7       2574.76       2518.06        32.24 o                         
   3  -4   7         47.37         70.02         7.83 o                         
   4  -4   7        398.69        401.03         7.73 o                         
   5  -4   7        534.56        531.97        10.29 o                         
   6  -4   7        499.45        518.10        16.09 o                         
   7  -4   7          0.81          3.79         2.54 o                         
   8  -4   7       1048.40       1053.32        27.76 o                         
   9  -4   7         10.92          7.94         4.13 o                         
  10  -4   7        431.03        414.16        27.78 o                         
  11  -4   7        228.31        232.14        17.68 o                         
  -9  -3   7         12.93         23.94        12.92 o                         
  -8  -3   7        351.44        347.91        38.18 o                         
  -7  -3   7        407.53        414.64        12.55 o                         
  -6  -3   7       2552.13       2597.94       101.53 o                         
  -5  -3   7        470.68        491.25        18.61 o                         
  -4  -3   7        696.14        727.67        15.54 o                         
  -3  -3   7          0.49          4.50         1.83 o                         
  -2  -3   7        811.51        805.17        11.94 o                         
  -1  -3   7         19.09         25.72         1.48 o                         
   0  -3   7       9044.16       9535.52       142.75 o                         
   1  -3   7        233.84        267.13         7.34 o                         
   2  -3   7       2461.77       2583.80        29.02 o                         
   3  -3   7        941.34        944.14        11.28 o                         
   4  -3   7       1427.79       1513.71        19.85 o                         
   5  -3   7        107.78        101.83         4.03 o                         
   6  -3   7       1510.23       1533.66        25.39 o                         
   7  -3   7        310.31        303.07         8.26 o                         
   8  -3   7        565.12        592.71        14.23 o                         
   9  -3   7         54.78         60.42         8.54 o                         
  10  -3   7        948.00        954.60        48.39 o                         
  11  -3   7         75.22         85.31        12.85 o                         
 -10  -2   7        601.26        595.90        42.89 o                         
  -9  -2   7          5.78          9.16        16.02 o                         
  -8  -2   7       1573.53       1571.59        33.98 o                         
  -7  -2   7         12.55         21.66        12.73 o                         
  -6  -2   7        630.46        655.53        18.96 o                         
  -5  -2   7        645.56        623.00        14.43 o                         
  -4  -2   7       1211.98       1217.71        24.55 o                         
  -3  -2   7        108.30        102.51        22.16 o                         
  -2  -2   7      10164.50      10468.60       209.33 o                         
  -1  -2   7        809.87        781.80        39.00 o                         
   0  -2   7       9008.69       9575.60       280.81 o                         
   1  -2   7        123.16        123.98         8.47 o                         
   2  -2   7       2441.73       2639.94        29.24 o                         
   3  -2   7          3.49          3.83         1.40 o                         
   4  -2   7       1804.57       1889.32        31.75 o                         
   5  -2   7       2843.38       2888.81        51.57 o                         
   6  -2   7       1111.18       1154.63        50.61 o                         
   7  -2   7        793.98        824.14        18.99 o                         
   8  -2   7       1410.10       1361.33        49.02 o                         
   9  -2   7        161.96        140.32        27.07 o                         
  10  -2   7        517.65        493.47        34.97 o                         
 -10  -1   7        703.35        722.69        45.31 o                         
  -9  -1   7        208.33        191.23        11.89 o                         
  -8  -1   7        790.55        775.62        21.00 o                         
  -7  -1   7       1526.79       1580.27        38.50 o                         
  -6  -1   7         60.31         88.00        18.33 o                         
  -5  -1   7       2822.96       2786.11        50.34 o                         
  -4  -1   7       2919.88       2946.21        54.24 o                         
  -3  -1   7       5000.17       5208.62        95.34 o                         
  -2  -1   7       2683.92       2696.76        53.72 o                         
  -1  -1   7       5466.59       5656.65        69.51 o                         
   0  -1   7        121.57        118.51         6.63 o                         
   1  -1   7       3249.58       3429.16        66.33 o                         
   2  -1   7       1890.44       1881.44        23.34 o                         
   3  -1   7       2625.56       2622.65        37.02 o                         
   4  -1   7        473.73        455.96         8.72 o                         
   5  -1   7        955.10        929.50        16.96 o                         
   6  -1   7       1188.51       1212.01        21.74 o                         
   7  -1   7        155.35        168.59         8.86 o                         
   8  -1   7       1633.29       1666.94        79.59 o                         
   9  -1   7        423.93        425.30        29.66 o                         
  10  -1   7        110.29        101.57        19.04 o                         
 -11   0   7        209.44        225.66        19.44 o                         
 -10   0   7         19.61         27.47        21.30 o                         
  -9   0   7       1032.69        674.36       224.63 o                         
  -8   0   7        141.76        136.65         5.97 o                         
  -7   0   7       2553.40       2470.96        46.44 o                         
  -6   0   7        566.13        560.22        15.50 o                         
  -5   0   7       6016.65       6260.07       129.56 o                         
  -4   0   7       2401.31       2455.12        33.60 o                         
  -3   0   7       5740.48       5807.54        74.40 o                         
  -2   0   7          0.84          6.82         1.95 o                         
  -1   0   7       1462.06       1431.32        18.30 o                         
   0   0   7          1.53          5.57         1.93 o                         
   1   0   7       6597.59       6617.86        81.70 o                         
   2   0   7         22.18         28.77         2.48 o                         
   3   0   7       6618.07       6601.77        90.27 o                         
   4   0   7        236.65        246.60         5.42 o                         
   5   0   7        535.14        525.77        12.23 o                         
   6   0   7        484.68        472.56        11.45 o                         
   7   0   7        515.88        522.60        18.53 o                         
   8   0   7         18.19         13.90         5.21 o                         
   9   0   7        328.51        331.81        14.96 o                         
  10   0   7          4.33         16.19        12.85 o                         
 -11   1   7        222.84        255.42        19.75 o                         
 -10   1   7        763.10        825.96        44.68 o                         
  -9   1   7        459.80        524.78        31.02 o                         
  -8   1   7        270.07        272.54        12.95 o                         
  -7   1   7        713.81        706.34        14.92 o                         
  -6   1   7          1.34          3.61         2.58 o                         
  -5   1   7       1876.02       1869.63        23.33 o                         
  -4   1   7        991.54        992.11        13.98 o                         
  -3   1   7        923.20        911.28        21.44 o                         
  -2   1   7        408.96        352.29         6.32 o                         
  -1   1   7       2676.71       2491.05        26.81 o                         
   0   1   7        225.50        182.87         5.94 o                         
   1   1   7       5217.63       5134.61        88.97 o                         
   2   1   7        897.12        857.09        12.08 o                         
   3   1   7       2487.17       2404.97        30.21 o                         
   4   1   7         21.83         21.88         4.27 o                         
   5   1   7       1438.84       1382.72        25.60 o                         
   6   1   7        267.61        272.62        12.16 o                         
   7   1   7        552.78        534.01        14.67 o                         
   8   1   7        487.02        465.20        15.15 o                         
   9   1   7        414.11        381.36        17.57 o                         
 -11   2   7         17.49         30.36        10.23 o                         
 -10   2   7       1079.44       1128.15        53.36 o                         
  -9   2   7        311.67        315.76        22.90 o                         
  -8   2   7        331.58        316.26        23.79 o                         
  -7   2   7        629.65        633.75        21.22 o                         
  -6   2   7       1160.51       1146.81        28.15 o                         
  -5   2   7         74.36         80.99         4.01 o                         
  -4   2   7       2229.86       2197.88        35.25 o                         
  -3   2   7         36.22         38.69         5.39 o                         
  -2   2   7       2381.72       2324.42        46.90 o                         
  -1   2   7       2545.66       2515.79        44.16 o                         
   0   2   7       5805.74       5724.70        74.55 o                         
   1   2   7       1059.25       1048.19        15.14 o                         
   2   2   7        904.18        894.38        15.41 o                         
   3   2   7        460.92        457.32         9.77 o                         
   4   2   7        555.70        529.79        17.48 o                         
   5   2   7        143.17        145.22        10.74 o                         
   6   2   7       1413.43       1405.98        30.70 o                         
   7   2   7          8.13          5.10         4.08 o                         
   8   2   7        344.64        355.92        16.53 o                         
   9   2   7        279.25        309.81        17.52 o                         
 -11   3   7          1.15          9.03        10.54 o                         
 -10   3   7         49.51         49.38         9.92 o                         
  -9   3   7         48.24         43.64         8.26 o                         
  -8   3   7       1188.72       1132.04        34.83 o                         
  -7   3   7          1.46          0.39         2.47 o                         
  -6   3   7       1474.77       1413.33        39.62 o                         
  -5   3   7        264.78        255.31         8.52 o                         
  -4   3   7        772.91        733.49        12.74 o                         
  -3   3   7         33.22         34.60         3.84 o                         
  -2   3   7       2912.94       2808.44        40.23 o                         
  -1   3   7          0.32          5.65         2.32 o                         
   0   3   7        837.09        813.49        14.32 o                         
   1   3   7         38.92         45.36         4.45 o                         
   2   3   7        373.40        349.68        14.23 o                         
   3   3   7          2.11          3.76         3.59 o                         
   4   3   7       1956.54       1911.36        36.71 o                         
   5   3   7          0.01          2.66         3.78 o                         
   6   3   7        422.98        450.92        14.59 o                         
   7   3   7        132.10        134.17        16.52 o                         
   8   3   7        196.64        196.19        20.36 o                         
 -11   4   7         22.08         28.25        13.54 o                         
 -10   4   7         56.68         58.43        10.26 o                         
  -9   4   7         92.33         90.47        15.54 o                         
  -8   4   7        278.58        274.78        11.21 o                         
  -7   4   7        312.08        312.78        19.02 o                         
  -6   4   7        259.27        255.84         9.52 o                         
  -5   4   7         97.32        107.38         8.65 o                         
  -4   4   7       1612.45       1501.04        24.08 o                         
  -3   4   7          1.07          1.65         2.19 o                         
  -2   4   7       1411.40       1387.55        23.60 o                         
  -1   4   7          0.92          0.37         1.87 o                         
   0   4   7          9.10         11.72         3.33 o                         
   1   4   7         33.43         38.90         5.00 o                         
   2   4   7        872.33        854.34        22.09 o                         
   3   4   7        809.55        764.05        19.16 o                         
   4   4   7       1288.17       1266.59        28.57 o                         
   5   4   7         15.00         12.36         4.70 o                         
   6   4   7        267.31        257.95        14.13 o                         
   7   4   7          8.28          8.13         6.10 o                         
 -11   5   7          8.33          1.71         7.87 o                         
 -10   5   7        218.88        228.46        19.97 o                         
  -9   5   7        416.90        415.26        30.57 o                         
  -8   5   7         15.64         11.48         6.91 o                         
  -7   5   7        443.16        435.35        14.37 o                         
  -6   5   7        221.18        218.43         9.96 o                         
  -5   5   7        137.87        139.44        11.53 o                         
  -4   5   7         48.90         67.55         7.22 o                         
  -3   5   7        710.91        688.98        14.18 o                         
  -2   5   7        726.19        704.56        14.86 o                         
  -1   5   7        738.77        748.62        16.52 o                         
   0   5   7         51.56         61.70         6.12 o                         
   1   5   7        967.21        952.93        19.69 o                         
   2   5   7        310.82        317.10        12.44 o                         
   3   5   7        289.84        278.57        12.47 o                         
   4   5   7         72.70         73.35         8.57 o                         
   5   5   7          0.16          0.82         4.29 o                         
   6   5   7        171.32        157.23        13.86 o                         
 -10   6   7         17.49         21.50        11.29 o                         
  -9   6   7        378.49        380.21        33.16 o                         
  -8   6   7        138.70        151.81        11.50 o                         
  -7   6   7        797.82        781.61        25.02 o                         
  -6   6   7        831.61        823.41        19.09 o                         
  -5   6   7        840.57        791.17        22.17 o                         
  -4   6   7          8.37          7.80         4.50 o                         
  -3   6   7         48.61         48.04         5.21 o                         
  -2   6   7         13.07          9.80         5.25 o                         
  -1   6   7       1410.02       1372.48        40.94 o                         
   0   6   7        659.63        684.02        19.16 o                         
   1   6   7       1132.05       1078.86        24.15 o                         
   2   6   7        270.72        277.07        11.94 o                         
   3   6   7          0.83          4.04         4.33 o                         
   4   6   7         94.84         94.49        28.15 o                         
   5   6   7        178.07        193.70        25.31 o                         
 -10   7   7         14.48         14.98        12.14 o                         
  -9   7   7        357.16        365.03        23.52 o                         
  -8   7   7        539.42        492.83        19.17 o                         
  -7   7   7        503.45        507.70        16.24 o                         
  -6   7   7          7.35          5.85         4.14 o                         
  -5   7   7        460.42        457.75        16.19 o                         
  -4   7   7         70.74         60.33         6.55 o                         
  -3   7   7        597.37        603.76        16.95 o                         
  -2   7   7        829.83        802.96        21.90 o                         
  -1   7   7        737.89        737.16        20.18 o                         
   0   7   7        113.26        119.57         9.61 o                         
   1   7   7         91.59         76.11        17.05 o                         
   2   7   7         60.23         61.82        21.40 o                         
   3   7   7        259.76        256.05        14.54 o                         
   4   7   7          2.87          3.34         5.68 o                         
  -9   8   7        464.98        456.69        31.41 o                         
  -8   8   7         20.65         17.95         7.20 o                         
  -7   8   7        183.62        199.08        11.63 o                         
  -6   8   7         70.70         54.26        18.32 o                         
  -5   8   7        634.15        635.90        19.62 o                         
  -4   8   7          0.26          1.17         4.50 o                         
  -3   8   7       2536.79       2570.49        62.46 o                         
  -2   8   7          0.58         -3.59         4.47 o                         
  -1   8   7        327.20        318.98        14.65 o                         
   0   8   7         76.20         62.86        24.90 o                         
   1   8   7        158.65        184.97        13.85 o                         
   2   8   7         69.08         40.99        16.82 o                         
   3   8   7        614.87        640.36        25.32 o                         
  -8   9   7        577.82        577.83        24.47 o                         
  -7   9   7        189.60        190.18        12.93 o                         
  -6   9   7        235.26        270.89        17.12 o                         
  -5   9   7       1058.30       1093.71        58.66 o                         
  -4   9   7        194.16        199.98        18.10 o                         
  -3   9   7        445.19        475.53        29.93 o                         
  -2   9   7        227.27        182.43        56.81 o                         
  -1   9   7         48.95         38.81        17.81 o                         
   0   9   7        215.12        204.13        54.76 o                         
   1   9   7        295.11        276.06        78.96 o                         
  -6  10   7        643.24        684.57        34.35 o                         
  -5  10   7        374.06        416.30        23.59 o                         
  -4  10   7        503.86        541.65        55.28 o                         
  -3  10   7         68.11         79.96        15.14 o                         
  -2  10   7        245.50        280.90        78.90 o                         
   2 -12   8         96.78         95.44        15.93 o                         
   3 -12   8          0.44          2.92         5.96 o                         
   4 -12   8        173.23        209.72        27.51 o                         
   5 -12   8        251.40        264.29        45.55 o                         
   6 -12   8        131.36        119.42        13.48 o                         
  -1 -11   8        607.89        609.29        39.70 o                         
   0 -11   8         49.41         43.19        29.83 o                         
   1 -11   8        171.08        170.74        98.94 o                         
   2 -11   8        229.84        210.08        14.18 o                         
   3 -11   8        710.34        720.21        29.43 o                         
   4 -11   8         43.21         41.11         8.15 o                         
   5 -11   8       1668.99       1628.12        67.13 o                         
   6 -11   8          0.19          0.01         4.20 o                         
   7 -11   8        593.32        568.65        24.06 o                         
   8 -11   8        192.88        233.07        23.26 o                         
  -3 -10   8        644.84        676.01        30.89 o                         
  -2 -10   8         93.11         76.52        66.02 o                         
  -1 -10   8        237.95        234.05        14.77 o                         
   0 -10   8          1.20          1.36         4.39 o                         
   1 -10   8        707.85        706.22        22.79 o                         
   2 -10   8          7.45         12.78         5.61 o                         
   3 -10   8       3425.25       3340.67       110.12 o                         
   4 -10   8          4.45          7.07         4.97 o                         
   5 -10   8       1735.21       1677.43        41.87 o                         
   6 -10   8        181.85        183.07        12.22 o                         
   7 -10   8       1271.20       1382.42        70.02 o                         
   8 -10   8         23.41         23.99        15.96 o                         
   9 -10   8       1033.00       1051.18        49.19 o                         
  -4  -9   8        373.43        394.43        21.73 o                         
  -3  -9   8       1021.66       1006.77        37.42 o                         
  -2  -9   8        390.30        408.88        28.85 o                         
  -1  -9   8        543.73        544.97        40.42 o                         
   0  -9   8        608.21        619.00        19.51 o                         
   1  -9   8       1462.62       1449.99        36.65 o                         
   2  -9   8       2574.52       2581.81        55.60 o                         
   3  -9   8       1038.19       1021.28        40.07 o                         
   4  -9   8        521.91        490.96        18.38 o                         
   5  -9   8       1005.44        971.42        36.29 o                         
   6  -9   8         65.91         54.28        14.70 o                         
   7  -9   8        827.28        799.10        33.46 o                         
   8  -9   8        833.22        832.97        36.50 o                         
   9  -9   8        357.23        357.21        39.43 o                         
  10  -9   8        433.62        503.09        28.14 o                         
  -5  -8   8        277.75        260.00        17.41 o                         
  -4  -8   8        355.47        367.79        23.60 o                         
  -3  -8   8          0.20          2.98         4.78 o                         
  -2  -8   8        639.35        614.82        19.07 o                         
  -1  -8   8        122.09        132.24         8.46 o                         
   0  -8   8       3330.84       3268.18        71.37 o                         
   1  -8   8         80.13         82.55         6.40 o                         
   2  -8   8       1766.50       1697.07        33.97 o                         
   3  -8   8         16.22         16.37         3.88 o                         
   4  -8   8        922.61        905.94        20.38 o                         
   5  -8   8        267.16        262.54        10.39 o                         
   6  -8   8       2658.51       2592.84        76.89 o                         
   7  -8   8         30.83         26.27         5.84 o                         
   8  -8   8       1416.73       1460.49        35.76 o                         
   9  -8   8        309.57        311.99        16.39 o                         
  10  -8   8        737.31        751.97        41.26 o                         
  -6  -7   8        389.20        414.48        28.22 o                         
  -5  -7   8         48.68         71.28        18.69 o                         
  -4  -7   8        135.72        139.00        10.25 o                         
  -3  -7   8         34.73         36.55         6.19 o                         
  -2  -7   8       2354.98       2232.46        46.78 o                         
  -1  -7   8         10.91         12.88         6.07 o                         
   0  -7   8       3242.03       3164.55        95.15 o                         
   1  -7   8         13.51         16.68         4.07 o                         
   2  -7   8        614.29        617.23        38.38 o                         
   3  -7   8         29.74         28.28         3.72 o                         
   4  -7   8       2234.71       2233.73       108.58 o                         
   5  -7   8        246.46        262.24        12.51 o                         
   6  -7   8       1699.34       1725.42        35.95 o                         
   7  -7   8         78.32         71.72         8.24 o                         
   8  -7   8        597.22        625.45        22.30 o                         
   9  -7   8         88.42         98.04        19.80 o                         
  10  -7   8        719.56        771.05        57.75 o                         
  -7  -6   8        399.27        430.77        54.08 o                         
  -6  -6   8        211.44        212.22        14.14 o                         
  -5  -6   8        627.54        614.78        31.57 o                         
  -4  -6   8        857.62        859.48        50.20 o                         
  -3  -6   8        430.40        405.93        23.06 o                         
  -2  -6   8       1504.10       1422.04        37.35 o                         
  -1  -6   8        497.00        509.60        39.31 o                         
   0  -6   8         14.41         23.65         6.36 o                         
   1  -6   8        217.18        221.35         6.77 o                         
   2  -6   8        438.14        428.90         8.64 o                         
   3  -6   8       2284.48       2232.76        55.82 o                         
   4  -6   8       1201.25       1243.56        36.52 o                         
   5  -6   8       2193.90       2176.52        67.55 o                         
   6  -6   8        391.74        394.49        13.31 o                         
   7  -6   8         68.99         61.90         5.07 o                         
   8  -6   8        331.84        338.12        16.78 o                         
   9  -6   8        395.35        388.74        12.11 o                         
  10  -6   8         21.76         21.76         9.09 o                         
  -8  -5   8          3.84          0.57         3.84 o                         
  -7  -5   8        485.70        515.32        16.14 o                         
  -6  -5   8        424.30        410.16        25.40 o                         
  -5  -5   8        578.11        584.08        18.32 o                         
  -4  -5   8       2494.29       2413.02        90.88 o                         
  -3  -5   8        331.46        330.93        24.43 o                         
  -2  -5   8          8.03         15.58         3.52 o                         
  -1  -5   8        126.52        124.51         5.26 o                         
   0  -5   8          2.83          3.99         1.94 o                         
   1  -5   8       1051.67       1101.36        16.98 o                         
   2  -5   8        321.60        334.64         5.99 o                         
   3  -5   8       2973.92       3048.45        55.16 o                         
   4  -5   8          3.16         -1.28         2.77 o                         
   5  -5   8        489.64        483.88        10.51 o                         
   6  -5   8        648.39        666.85        15.41 o                         
   7  -5   8        391.92        386.91        10.73 o                         
   8  -5   8        110.32        113.16         6.35 o                         
   9  -5   8       1096.48       1069.33        29.48 o                         
  10  -5   8          1.09          3.91         5.53 o                         
  11  -5   8        607.20        572.46        57.92 o                         
  -9  -4   8        302.72        296.55        30.05 o                         
  -8  -4   8          9.93          8.66         4.85 o                         
  -7  -4   8         54.85         69.41         7.60 o                         
  -6  -4   8        401.31        393.14        12.54 o                         
  -5  -4   8        224.60        227.48         8.96 o                         
  -4  -4   8        478.07        468.43        15.93 o                         
  -3  -4   8          6.80          5.69         2.54 o                         
  -2  -4   8          1.28          4.45         1.90 o                         
  -1  -4   8        559.86        546.87        15.14 o                         
   0  -4   8        195.43        200.58         5.93 o                         
   1  -4   8       4681.09       4703.08        61.31 o                         
   2  -4   8         83.80         94.46         2.83 o                         
   3  -4   8        536.03        540.92         7.30 o                         
   4  -4   8        238.07        259.73         7.93 o                         
   5  -4   8        296.70        332.62        10.05 o                         
   6  -4   8         17.26         20.71         3.42 o                         
   7  -4   8       1257.48       1310.84        22.35 o                         
   8  -4   8        200.19        189.70         9.62 o                         
   9  -4   8        466.92        456.81        14.57 o                         
  10  -4   8         42.61         43.13        10.88 o                         
  -9  -3   8        514.59        523.31        37.36 o                         
  -8  -3   8        105.81        108.99        12.62 o                         
  -7  -3   8        333.83        335.01        12.31 o                         
  -6  -3   8         22.46         13.97         8.53 o                         
  -5  -3   8        279.52        287.24         8.29 o                         
  -4  -3   8        551.15        558.27        22.68 o                         
  -3  -3   8       1343.68       1406.15        40.10 o                         
  -2  -3   8        336.58        362.90         6.51 o                         
  -1  -3   8       3922.80       4036.16        60.70 o                         
   0  -3   8         74.98         83.45         2.48 o                         
   1  -3   8       1879.45       1907.90        51.29 o                         
   2  -3   8         28.14         35.18         7.83 o                         
   3  -3   8        334.58        357.64         6.54 o                         
   4  -3   8        385.33        382.18        13.34 o                         
   5  -3   8        604.35        633.33        13.42 o                         
   6  -3   8        431.04        448.12        11.68 o                         
   7  -3   8        274.76        283.84         8.24 o                         
   8  -3   8          4.42          4.70         3.03 o                         
   9  -3   8        166.75        188.73        12.23 o                         
  10  -3   8         66.01         56.65         9.87 o                         
 -10  -2   8         56.00         40.41        16.04 o                         
  -9  -2   8        637.54        624.74        37.49 o                         
  -8  -2   8         34.59         30.12         5.26 o                         
  -7  -2   8        788.97        776.73        19.38 o                         
  -6  -2   8       1152.39       1138.36        40.69 o                         
  -5  -2   8        136.69        156.51        10.93 o                         
  -4  -2   8       1352.18       1368.05        27.87 o                         
  -3  -2   8       2925.49       3010.57       115.07 o                         
  -2  -2   8        121.22        118.43         4.80 o                         
  -1  -2   8       1384.77       1386.97        39.49 o                         
   0  -2   8         37.94         58.55         7.52 o                         
   1  -2   8         86.18         82.18         8.14 o                         
   2  -2   8          0.21          0.81         0.84 o                         
   3  -2   8       2175.32       2263.17        28.87 o                         
   4  -2   8       1729.73       1781.98        32.59 o                         
   5  -2   8       1021.50       1042.60        32.00 o                         
   6  -2   8       1221.05       1203.42        50.21 o                         
   7  -2   8        675.23        708.45        22.28 o                         
   8  -2   8         63.48         65.35        11.89 o                         
   9  -2   8        552.08        540.51        32.40 o                         
  10  -2   8        217.02        184.50        34.55 o                         
 -10  -1   8          9.38         11.58        11.88 o                         
  -9  -1   8        221.73        217.08        21.86 o                         
  -8  -1   8        696.79        674.59        17.21 o                         
  -7  -1   8        145.66        154.14         8.55 o                         
  -6  -1   8       1089.21       1089.27        23.10 o                         
  -5  -1   8       1069.80       1101.06        44.28 o                         
  -4  -1   8       1834.73       1900.89       122.18 o                         
  -3  -1   8       1669.49       1725.83        34.71 o                         
  -2  -1   8       2246.38       2325.22        46.54 o                         
  -1  -1   8       1393.43       1446.92        70.54 o                         
   0  -1   8        137.28        134.28         9.91 o                         
   1  -1   8       2359.57       2425.56        76.83 o                         
   2  -1   8       1572.56       1608.17        20.24 o                         
   3  -1   8       2759.29       2758.14        42.08 o                         
   4  -1   8       3132.09       3161.02        49.33 o                         
   5  -1   8       3459.94       3384.09        58.60 o                         
   6  -1   8        153.45        158.28         7.43 o                         
   7  -1   8       2666.94       2604.49        56.76 o                         
   8  -1   8        781.21        713.77        33.76 o                         
   9  -1   8        471.54        439.85        44.94 o                         
  10  -1   8        538.70        512.36        35.91 o                         
 -10   0   8        644.77        710.57        33.63 o                         
  -9   0   8          0.02          1.37         2.28 o                         
  -8   0   8        804.13        859.00        18.05 o                         
  -7   0   8         91.10        104.45         5.49 o                         
  -6   0   8       1085.74       1072.08        19.54 o                         
  -5   0   8       1433.26       1442.08        22.20 o                         
  -4   0   8       3837.97       3923.00        57.66 o                         
  -3   0   8        341.25        372.43         5.92 o                         
  -2   0   8       4708.56       4889.05        58.38 o                         
  -1   0   8       1123.40       1199.15        18.41 o                         
   0   0   8       5771.59       6007.63        70.96 o                         
   1   0   8        300.05        324.52         6.08 o                         
   2   0   8       5831.28       5789.12        73.64 o                         
   3   0   8         13.60         16.32         2.35 o                         
   4   0   8       1728.29       1693.13        22.38 o                         
   5   0   8       1872.23       1811.75        26.61 o                         
   6   0   8        703.86        733.54        15.77 o                         
   7   0   8        273.04        265.52        18.83 o                         
   8   0   8        700.04        668.09        24.74 o                         
   9   0   8          3.88          5.56         9.72 o                         
 -10   1   8        663.38        731.92        31.47 o                         
  -9   1   8        204.25        218.48        22.02 o                         
  -8   1   8        734.59        756.66        20.57 o                         
  -7   1   8          7.82          4.42         2.73 o                         
  -6   1   8       1551.71       1566.20        69.74 o                         
  -5   1   8        235.63        216.95         5.55 o                         
  -4   1   8        874.05        856.07        11.72 o                         
  -3   1   8        121.99        103.72         3.87 o                         
  -2   1   8       1837.51       1703.07        22.84 o                         
  -1   1   8        471.02        482.33        10.53 o                         
   0   1   8       9371.78       9445.84       133.86 o                         
   1   1   8        665.69        656.96         9.77 o                         
   2   1   8       2722.81       2665.53        34.05 o                         
   3   1   8          0.45          0.07         1.84 o                         
   4   1   8       1277.38       1311.47        23.56 o                         
   5   1   8        138.57        141.98         6.61 o                         
   6   1   8       1775.66       1747.97        32.73 o                         
   7   1   8        360.79        357.20        14.01 o                         
   8   1   8        435.40        432.20        16.14 o                         
   9   1   8          4.59         10.57         6.37 o                         
 -11   2   8        311.13        316.41        21.58 o                         
 -10   2   8        158.36        177.82        15.25 o                         
  -9   2   8         68.54         57.31        11.00 o                         
  -8   2   8       1276.32       1307.92        37.84 o                         
  -7   2   8        299.95        274.85        13.67 o                         
  -6   2   8        994.70        981.49        16.63 o                         
  -5   2   8       1284.41       1216.66        28.50 o                         
  -4   2   8        443.62        441.47         9.09 o                         
  -3   2   8       1521.11       1516.72        25.70 o                         
  -2   2   8       3160.46       3112.76        51.14 o                         
  -1   2   8       3113.11       3143.50        38.85 o                         
   0   2   8       3054.74       3144.90        39.43 o                         
   1   2   8        419.13        408.50         9.09 o                         
   2   2   8       1111.49       1111.03        20.06 o                         
   3   2   8        434.91        418.55        10.56 o                         
   4   2   8        514.59        520.38        23.91 o                         
   5   2   8       3573.05       3469.69        62.54 o                         
   6   2   8        327.98        320.11        12.00 o                         
   7   2   8        683.64        631.53        20.65 o                         
   8   2   8        511.22        524.18        18.49 o                         
 -11   3   8        177.10        217.12        18.39 o                         
 -10   3   8        163.18        142.91        16.89 o                         
  -9   3   8        163.06        188.74        13.28 o                         
  -8   3   8        372.56        372.69        15.78 o                         
  -7   3   8        507.32        527.14        12.71 o                         
  -6   3   8          6.11          6.77         4.27 o                         
  -5   3   8       1375.54       1302.79        26.30 o                         
  -4   3   8         67.01         59.87         5.21 o                         
  -3   3   8       5656.13       5556.76        91.41 o                         
  -2   3   8        294.22        293.09         8.00 o                         
  -1   3   8       1811.33       1833.03        27.25 o                         
   0   3   8          2.12          3.87         2.42 o                         
   1   3   8        274.20        277.75         7.39 o                         
   2   3   8         33.54         39.40         4.23 o                         
   3   3   8       2204.85       2172.76        39.58 o                         
   4   3   8          2.22          4.03         3.36 o                         
   5   3   8       1239.24       1168.57        25.93 o                         
   6   3   8        137.49        145.21        12.64 o                         
   7   3   8        297.03        304.59        16.05 o                         
   8   3   8        389.08        395.79        17.67 o                         
 -11   4   8        165.42        205.33        22.02 o                         
 -10   4   8          9.29         10.70         7.23 o                         
  -9   4   8        470.16        496.57        21.20 o                         
  -8   4   8        215.74        215.02        10.42 o                         
  -7   4   8        305.24        316.17        13.66 o                         
  -6   4   8          1.49          0.72         5.32 o                         
  -5   4   8       1055.30        992.37        36.07 o                         
  -4   4   8         95.13         95.03         8.76 o                         
  -3   4   8       1221.34       1226.84        24.26 o                         
  -2   4   8        176.51        180.33         9.04 o                         
  -1   4   8        224.93        238.62         7.41 o                         
   0   4   8        428.87        428.00        10.36 o                         
   1   4   8       1559.07       1590.75        27.46 o                         
   2   4   8        639.28        646.09        18.50 o                         
   3   4   8        972.04        973.79        24.43 o                         
   4   4   8        111.03        105.20         8.68 o                         
   5   4   8         35.57         46.51         6.66 o                         
   6   4   8          3.48          5.45         5.50 o                         
   7   4   8        255.13        284.37        17.37 o                         
 -10   5   8        187.08        197.55        16.74 o                         
  -9   5   8         10.20         11.95         4.68 o                         
  -8   5   8        553.74        537.96        17.54 o                         
  -7   5   8        111.47        125.65         8.94 o                         
  -6   5   8         27.11         26.36         6.53 o                         
  -5   5   8        164.61        169.52         8.57 o                         
  -4   5   8          1.98          3.55         2.98 o                         
  -3   5   8        318.68        301.68        10.73 o                         
  -2   5   8         59.44         73.47         5.44 o                         
  -1   5   8        168.68        168.33         8.23 o                         
   0   5   8        483.62        498.36        13.44 o                         
   1   5   8       1238.54       1222.72        26.86 o                         
   2   5   8        408.39        413.11        13.36 o                         
   3   5   8         83.73         83.12         9.67 o                         
   4   5   8         24.09         31.81         7.10 o                         
   5   5   8         82.07         78.90        27.03 o                         
   6   5   8        320.48        300.79        16.11 o                         
 -10   6   8        350.80        380.98        23.15 o                         
  -9   6   8        112.33         94.09        10.43 o                         
  -8   6   8        113.30        125.08        13.30 o                         
  -7   6   8        633.76        599.78        23.31 o                         
  -6   6   8        365.85        346.69        13.64 o                         
  -5   6   8          0.25         -1.20         3.74 o                         
  -4   6   8        681.36        650.86        16.36 o                         
  -3   6   8          4.16          4.25         4.72 o                         
  -2   6   8        734.39        744.85        18.00 o                         
  -1   6   8        574.19        588.71        18.98 o                         
   0   6   8        517.42        532.06        16.34 o                         
   1   6   8         86.77         79.63         7.74 o                         
   2   6   8          2.38          3.27         4.04 o                         
   3   6   8         31.23         29.44         7.57 o                         
   4   6   8        125.89         98.23        34.68 o                         
   5   6   8          1.21          0.64         5.22 o                         
  -9   7   8        203.14        192.97        14.21 o                         
  -8   7   8        348.58        337.47        40.13 o                         
  -7   7   8         35.50         28.37         8.88 o                         
  -6   7   8        268.89        269.74        11.84 o                         
  -5   7   8         64.53         58.38         7.94 o                         
  -4   7   8        371.24        380.43        14.99 o                         
  -3   7   8          6.81          8.91         4.78 o                         
  -2   7   8        726.89        716.79        19.93 o                         
  -1   7   8         55.79         58.34         7.97 o                         
   0   7   8         66.85         73.16         9.01 o                         
   1   7   8         16.64         21.11         6.17 o                         
   2   7   8         38.70         28.36        12.06 o                         
   3   7   8          3.99          4.31         7.22 o                         
  -8   8   8        250.69        223.80        17.68 o                         
  -7   8   8        246.52        253.22        17.22 o                         
  -6   8   8        368.94        385.50        26.17 o                         
  -5   8   8          8.44         17.54         7.97 o                         
  -4   8   8        784.69        820.45        41.45 o                         
  -3   8   8          7.11         16.72         5.97 o                         
  -2   8   8        283.64        291.83        14.40 o                         
  -1   8   8         43.78         29.04        11.55 o                         
   0   8   8        132.89        129.10        42.94 o                         
   1   8   8          2.87         -0.18         5.09 o                         
   2   8   8        427.02        421.02        21.66 o                         
  -6   9   8        301.92        283.27        19.62 o                         
  -5   9   8        182.40        193.19        38.84 o                         
  -4   9   8        404.85        367.54        19.83 o                         
  -3   9   8        102.10        103.63        36.84 o                         
  -2   9   8         90.60         91.61        30.43 o                         
  -1   9   8          4.32          3.75         5.80 o                         
   0   9   8        296.89        299.92        17.79 o                         
   3 -12   9         91.08         57.43        16.26 o                         
   4 -12   9         52.18         35.96         8.93 o                         
  -1 -11   9        194.74        156.86        98.91 o                         
   0 -11   9         81.97         52.66        37.91 o                         
   1 -11   9         59.00         38.30         9.97 o                         
   2 -11   9         85.21         71.33         9.58 o                         
   3 -11   9          9.87          8.53         6.85 o                         
   4 -11   9        881.92        823.31        37.72 o                         
   5 -11   9          1.13          0.80         4.48 o                         
   6 -11   9        121.72        119.15        16.29 o                         
   7 -11   9        162.06        148.05        17.83 o                         
  -2 -10   9        174.73        174.09        15.51 o                         
  -1 -10   9         12.57         17.06         6.67 o                         
   0 -10   9         86.54         83.46        20.89 o                         
   1 -10   9         37.32         28.43         6.50 o                         
   2 -10   9        723.92        746.41        22.47 o                         
   3 -10   9        142.31        146.54        10.13 o                         
   4 -10   9        806.38        819.25        42.15 o                         
   5 -10   9          0.41          2.17         5.12 o                         
   6 -10   9        856.94        842.50        55.14 o                         
   7 -10   9         77.52         53.63        11.67 o                         
   8 -10   9        531.34        494.94        28.17 o                         
  -4  -9   9        649.10        618.77        26.63 o                         
  -3  -9   9        128.10        103.45        11.23 o                         
  -2  -9   9         40.93         44.89         7.47 o                         
  -1  -9   9        287.78        272.39        16.10 o                         
   0  -9   9       1346.51       1305.75        66.50 o                         
   1  -9   9        425.32        395.48        19.75 o                         
   2  -9   9       1740.86       1691.39        40.67 o                         
   3  -9   9          1.10          5.35         3.76 o                         
   4  -9   9        512.56        486.82        24.64 o                         
   5  -9   9         32.42         32.44         5.71 o                         
   6  -9   9       1035.43       1039.57        36.88 o                         
   7  -9   9        599.09        578.73        22.07 o                         
   8  -9   9        339.80        356.14        22.40 o                         
   9  -9   9        281.09        283.58        16.50 o                         
  -5  -8   9        168.77        159.78        32.77 o                         
  -4  -8   9          4.49         13.11         7.61 o                         
  -3  -8   9        105.89         91.05        10.87 o                         
  -2  -8   9        272.23        275.20        13.30 o                         
  -1  -8   9       1295.29       1279.17        58.27 o                         
   0  -8   9       1006.59        972.36        26.31 o                         
   1  -8   9       1957.62       1849.77        36.30 o                         
   2  -8   9       1078.51       1060.39        27.43 o                         
   3  -8   9        191.36        197.20        11.79 o                         
   4  -8   9       1034.00        945.92        20.58 o                         
   5  -8   9       1361.85       1361.41        39.87 o                         
   6  -8   9        213.17        193.80        20.65 o                         
   7  -8   9       1978.42       1967.50        45.35 o                         
   8  -8   9        611.69        580.89        18.80 o                         
   9  -8   9        493.76        479.35        23.17 o                         
  10  -8   9        690.77        669.06        80.52 o                         
  -6  -7   9        204.71        194.30        15.22 o                         
  -5  -7   9        446.85        465.97        23.07 o                         
  -4  -7   9        156.44        159.01        10.96 o                         
  -3  -7   9       1870.16       1797.47        58.41 o                         
  -2  -7   9        255.01        260.11        12.21 o                         
  -1  -7   9       2342.08       2211.69        98.95 o                         
   0  -7   9         37.21         28.30         3.95 o                         
   1  -7   9        642.10        630.38        21.92 o                         
   2  -7   9        125.74        112.17         7.74 o                         
   3  -7   9       1540.08       1597.91        48.60 o                         
   4  -7   9         20.23         13.78         4.51 o                         
   5  -7   9       2051.29       2078.91        42.43 o                         
   6  -7   9          4.35         11.07         4.08 o                         
   7  -7   9       1977.05       1956.13        36.94 o                         
   8  -7   9        586.02        550.14        14.68 o                         
   9  -7   9       1545.92       1510.89       111.89 o                         
  10  -7   9          0.49          3.81         8.33 o                         
  -7  -6   9        129.80        140.95        10.70 o                         
  -6  -6   9        463.90        434.20        29.16 o                         
  -5  -6   9        616.27        597.33        23.21 o                         
  -4  -6   9        117.51        113.36         8.43 o                         
  -3  -6   9       2115.15       2085.23        49.28 o                         
  -2  -6   9        603.09        592.47        19.91 o                         
  -1  -6   9        620.20        601.29        35.26 o                         
   0  -6   9        339.63        337.84         7.82 o                         
   1  -6   9        876.82        899.95        16.28 o                         
   2  -6   9        574.52        573.20        11.42 o                         
   3  -6   9       2584.34       2694.85        38.65 o                         
   4  -6   9       1462.17       1397.06        52.72 o                         
   5  -6   9        844.50        889.07        19.50 o                         
   6  -6   9        278.46        275.31        10.42 o                         
   7  -6   9        870.03        885.88        29.11 o                         
   8  -6   9        558.91        542.90        14.02 o                         
   9  -6   9        590.04        584.58        20.03 o                         
  10  -6   9        468.06        428.95        15.33 o                         
  -8  -5   9        411.68        413.83        27.99 o                         
  -7  -5   9        307.85        277.82        13.58 o                         
  -6  -5   9         93.62         84.74         7.18 o                         
  -5  -5   9       2128.69       2082.47        51.78 o                         
  -4  -5   9        373.91        378.75        25.67 o                         
  -3  -5   9        484.77        488.12        32.00 o                         
  -2  -5   9       1284.54       1311.30        60.58 o                         
  -1  -5   9         41.48         39.29         4.51 o                         
   0  -5   9       2285.62       2330.34        42.50 o                         
   1  -5   9       1109.79       1083.38        15.67 o                         
   2  -5   9       4437.14       4475.96        91.13 o                         
   3  -5   9        822.58        823.13        14.78 o                         
   4  -5   9        976.15        976.33        15.36 o                         
   5  -5   9        654.74        662.59        12.58 o                         
   6  -5   9        276.60        298.48        10.46 o                         
   7  -5   9         26.02         30.51         4.44 o                         
   8  -5   9       1483.22       1525.86        32.55 o                         
   9  -5   9          0.97          1.64         3.18 o                         
  10  -5   9        422.30        447.27        23.45 o                         
  -8  -4   9        201.17        216.70        12.63 o                         
  -7  -4   9        145.54        158.20        10.26 o                         
  -6  -4   9        461.50        478.81        16.96 o                         
  -5  -4   9         13.28         13.99         3.64 o                         
  -4  -4   9       1005.29       1032.76        21.45 o                         
  -3  -4   9        353.48        360.60        14.64 o                         
  -2  -4   9        713.97        713.25        10.69 o                         
  -1  -4   9          0.70          0.56         1.40 o                         
   0  -4   9       3883.52       3998.24        78.55 o                         
   1  -4   9        168.39        154.53         9.77 o                         
   2  -4   9       3037.93       3043.03        34.95 o                         
   3  -4   9         12.10         10.90         1.96 o                         
   4  -4   9        549.94        584.88         9.58 o                         
   5  -4   9         14.31         11.14         2.75 o                         
   6  -4   9       1163.29       1190.48        29.62 o                         
   7  -4   9        331.37        327.46        10.22 o                         
   8  -4   9        630.60        640.35        14.99 o                         
   9  -4   9          0.30          1.69         3.09 o                         
  10  -4   9        428.32        451.04        35.56 o                         
  -9  -3   9          4.03          6.20        10.09 o                         
  -8  -3   9        266.13        272.52        12.71 o                         
  -7  -3   9          4.80          5.74         4.13 o                         
  -6  -3   9        489.31        505.37        18.26 o                         
  -5  -3   9        961.96        912.46        30.23 o                         
  -4  -3   9        137.23        147.46         6.77 o                         
  -3  -3   9        326.12        315.45         8.52 o                         
  -2  -3   9       1729.56       1676.78        29.00 o                         
  -1  -3   9        113.15        117.83        14.71 o                         
   0  -3   9       2330.72       2413.28        67.40 o                         
   1  -3   9         37.87         58.81         8.38 o                         
   2  -3   9         82.14         88.57        14.66 o                         
   3  -3   9         16.76         13.71         2.59 o                         
   4  -3   9        199.81        219.94        11.22 o                         
   5  -3   9        760.94        767.94        14.03 o                         
   6  -3   9        352.97        382.11        18.82 o                         
   7  -3   9        184.81        185.47         9.44 o                         
   8  -3   9        377.51        407.74        13.75 o                         
   9  -3   9          2.08          0.99         3.10 o                         
  10  -3   9        457.04        478.94        46.16 o                         
  -9  -2   9          0.07         -5.54         9.10 o                         
  -8  -2   9        272.29        267.15        17.10 o                         
  -7  -2   9        116.23        116.56         7.80 o                         
  -6  -2   9        154.66        156.96         8.31 o                         
  -5  -2   9         13.25         13.26         4.56 o                         
  -4  -2   9        844.98        813.25        18.28 o                         
  -3  -2   9         56.95         71.06         7.36 o                         
  -2  -2   9       2110.08       2068.07        30.80 o                         
  -1  -2   9       1277.31       1342.20        39.77 o                         
   0  -2   9        164.86        175.57        12.08 o                         
   1  -2   9        365.25        388.93        25.01 o                         
   2  -2   9        198.71        230.70        12.90 o                         
   3  -2   9       2160.99       2229.27        47.50 o                         
   4  -2   9        342.54        362.89        10.90 o                         
   5  -2   9       1840.01       1842.64        55.13 o                         
   6  -2   9        103.01        103.23        14.42 o                         
   7  -2   9         66.73         62.13         7.56 o                         
   8  -2   9        169.26        168.73        15.84 o                         
   9  -2   9        286.92        288.04        23.31 o                         
  10  -2   9         15.71         10.09        10.56 o                         
 -10  -1   9        171.15        178.44        16.22 o                         
  -9  -1   9        471.05        493.22        46.35 o                         
  -8  -1   9          0.24         -1.04         4.06 o                         
  -7  -1   9        423.43        455.58        16.34 o                         
  -6  -1   9         12.61         15.27         4.46 o                         
  -5  -1   9        521.17        512.57        11.41 o                         
  -4  -1   9       1375.00       1348.69        19.40 o                         
  -3  -1   9       1195.40       1197.91        17.99 o                         
  -2  -1   9        158.58        164.04         9.44 o                         
  -1  -1   9        163.77        181.31        10.08 o                         
   0  -1   9          3.39          5.30         3.55 o                         
   1  -1   9       1663.07       1698.10        38.29 o                         
   2  -1   9        677.48        667.31        11.44 o                         
   3  -1   9       4544.27       4599.85        71.87 o                         
   4  -1   9       1255.73       1231.93        20.09 o                         
   5  -1   9        600.14        605.91        21.49 o                         
   6  -1   9       1437.99       1383.70        35.84 o                         
   7  -1   9        283.12        306.11        13.14 o                         
   8  -1   9         41.31         40.68        11.13 o                         
   9  -1   9        388.65        394.20        28.64 o                         
 -10   0   9          4.65          5.90         6.70 o                         
  -9   0   9        878.90        863.61        23.25 o                         
  -8   0   9         11.53          9.94         3.75 o                         
  -7   0   9       1191.61       1153.61        21.04 o                         
  -6   0   9        420.44        432.29        12.18 o                         
  -5   0   9       2851.00       2832.97        70.72 o                         
  -4   0   9         58.84         67.13         5.99 o                         
  -3   0   9        974.74        993.28        21.85 o                         
  -2   0   9          2.49          2.63         1.34 o                         
  -1   0   9       1066.85       1040.13        10.19 o                         
   0   0   9        142.26        127.63         1.73 o                         
   1   0   9       6042.01       6225.64        79.46 o                         
   2   0   9        197.48        189.97         4.10 o                         
   3   0   9       1115.78       1140.76        23.38 o                         
   4   0   9        349.50        344.84         7.25 o                         
   5   0   9        354.01        364.12         8.42 o                         
   6   0   9          2.12          4.55         3.20 o                         
   7   0   9        812.20        794.52        27.74 o                         
   8   0   9         92.97         76.19        11.41 o                         
   9   0   9        303.08        306.90        27.14 o                         
 -10   1   9         73.83         73.11        13.51 o                         
  -9   1   9        579.31        572.30        37.19 o                         
  -8   1   9         19.25         19.37         4.80 o                         
  -7   1   9       3072.69       2973.54        68.65 o                         
  -6   1   9        105.07         99.16         6.72 o                         
  -5   1   9       1347.41       1332.47        27.76 o                         
  -4   1   9        182.90        178.11         9.46 o                         
  -3   1   9        525.46        498.51         9.18 o                         
  -2   1   9         61.74         62.22         4.32 o                         
  -1   1   9       4233.75       4172.60        77.37 o                         
   0   1   9         62.48         66.57         4.17 o                         
   1   1   9       2612.76       2609.78        46.06 o                         
   2   1   9        145.97        125.04         8.19 o                         
   3   1   9        564.76        593.77        10.08 o                         
   4   1   9         79.11         75.77         5.97 o                         
   5   1   9        928.14        912.75        20.08 o                         
   6   1   9        288.10        268.10        10.34 o                         
   7   1   9        654.18        652.28        18.28 o                         
   8   1   9          2.49         12.64         7.01 o                         
 -10   2   9        180.66        208.31        16.38 o                         
  -9   2   9        698.48        746.27        30.30 o                         
  -8   2   9        415.61        398.09        37.25 o                         
  -7   2   9       1060.52       1049.74        27.18 o                         
  -6   2   9        810.26        789.42        13.36 o                         
  -5   2   9        306.94        305.10        18.14 o                         
  -4   2   9        660.31        630.97        16.61 o                         
  -3   2   9       2350.57       2256.73        38.18 o                         
  -2   2   9       1396.43       1414.63        19.19 o                         
  -1   2   9       2252.82       2279.23        29.41 o                         
   0   2   9        342.17        341.50         6.32 o                         
   1   2   9         40.08         33.64         5.42 o                         
   2   2   9        216.18        207.83         7.23 o                         
   3   2   9        960.65        947.79        17.55 o                         
   4   2   9       1314.43       1244.21        27.26 o                         
   5   2   9       1164.01       1119.04        23.89 o                         
   6   2   9        334.14        366.98        13.00 o                         
   7   2   9        797.29        769.77        21.94 o                         
   8   2   9         63.19         65.88        13.78 o                         
 -10   3   9        331.14        350.89        20.25 o                         
  -9   3   9         95.27         93.25        13.01 o                         
  -8   3   9        982.04       1002.62        29.09 o                         
  -7   3   9        355.78        353.42        11.17 o                         
  -6   3   9       1750.31       1706.93        36.63 o                         
  -5   3   9        261.42        255.60        10.32 o                         
  -4   3   9       1599.74       1620.55        33.50 o                         
  -3   3   9        990.30        967.68        16.53 o                         
  -2   3   9       1617.66       1637.29        26.98 o                         
  -1   3   9         37.52         39.20         6.30 o                         
   0   3   9        617.15        624.78        21.70 o                         
   1   3   9        279.18        256.47        10.12 o                         
   2   3   9       1919.52       1924.22        32.96 o                         
   3   3   9        268.11        257.55        10.41 o                         
   4   3   9       1845.54       1819.36        40.14 o                         
   5   3   9        353.91        327.22        12.60 o                         
   6   3   9        376.21        382.87        16.31 o                         
   7   3   9        422.28        412.27        26.47 o                         
 -10   4   9        326.25        336.25        20.28 o                         
  -9   4   9          0.91          4.06         5.84 o                         
  -8   4   9        463.59        479.04        14.69 o                         
  -7   4   9          5.24          4.55         6.70 o                         
  -6   4   9       2491.21       2501.74        58.79 o                         
  -5   4   9        558.46        553.78        19.15 o                         
  -4   4   9       2921.35       2832.39        49.56 o                         
  -3   4   9         45.67         52.52         5.08 o                         
  -2   4   9        415.88        392.50        10.85 o                         
  -1   4   9         17.49         22.15         5.66 o                         
   0   4   9       2092.93       2064.53        39.63 o                         
   1   4   9         28.60         29.59         4.43 o                         
   2   4   9       2110.15       2152.75        45.04 o                         
   3   4   9         17.88         18.57         5.28 o                         
   4   4   9        292.16        299.79        13.94 o                         
   5   4   9         10.79          9.49         5.54 o                         
   6   4   9        305.66        296.86        15.03 o                         
 -10   5   9         53.79         69.65        14.76 o                         
  -9   5   9        173.42        200.99        10.89 o                         
  -8   5   9        160.51        166.62        13.65 o                         
  -7   5   9          3.40          4.53         5.26 o                         
  -6   5   9        579.16        555.24        18.32 o                         
  -5   5   9        331.65        337.65        11.89 o                         
  -4   5   9        299.87        293.76        11.44 o                         
  -3   5   9        174.27        187.97         9.84 o                         
  -2   5   9        180.11        184.67         7.87 o                         
  -1   5   9        147.67        169.18        16.26 o                         
   0   5   9        862.80        864.52        24.38 o                         
   1   5   9        692.38        689.68        17.58 o                         
   2   5   9        438.31        428.86        15.94 o                         
   3   5   9         54.47         54.87         6.98 o                         
   4   5   9        282.31        279.49        14.65 o                         
   5   5   9        105.69         89.59        26.43 o                         
  -9   6   9        282.63        250.98        18.27 o                         
  -8   6   9        273.22        259.50        14.68 o                         
  -7   6   9        222.36        227.33        13.35 o                         
  -6   6   9          0.30         -1.26         3.46 o                         
  -5   6   9        755.27        717.97        18.77 o                         
  -4   6   9          3.09         -0.22         3.79 o                         
  -3   6   9        686.92        709.10        18.03 o                         
  -2   6   9        629.35        645.70        20.74 o                         
  -1   6   9        833.07        843.31        20.71 o                         
   0   6   9          2.33          9.15         4.44 o                         
   1   6   9        441.64        438.64        16.92 o                         
   2   6   9          3.35          0.02         5.05 o                         
   3   6   9        114.61         88.04        28.10 o                         
   4   6   9         31.34         28.99        13.83 o                         
  -9   7   9         86.72         92.80        17.09 o                         
  -8   7   9          8.34         10.37         6.54 o                         
  -7   7   9        146.36        151.28        12.17 o                         
  -6   7   9        109.61        126.00        14.36 o                         
  -5   7   9        107.68        115.65         8.95 o                         
  -4   7   9         15.76         12.74         5.86 o                         
  -3   7   9        912.34        922.50        26.01 o                         
  -2   7   9         83.48         88.75         8.76 o                         
  -1   7   9        442.92        435.81        15.95 o                         
   0   7   9          1.27          0.98         4.02 o                         
   1   7   9         57.89         46.97        17.27 o                         
   2   7   9         10.04          9.66         6.83 o                         
   3   7   9        433.54        441.62        29.76 o                         
  -7   8   9         76.22         62.50        23.41 o                         
  -6   8   9         26.53         27.77        11.02 o                         
  -5   8   9        376.70        393.65        18.46 o                         
  -4   8   9         23.01         28.59        10.01 o                         
  -3   8   9        530.97        551.74        30.24 o                         
  -2   8   9          9.83          7.33         5.49 o                         
  -1   8   9         73.11         58.36        21.93 o                         
   0   8   9         52.96         52.09        20.00 o                         
   1   8   9        184.90        184.15        15.82 o                         
  -5   9   9        276.83        271.59        17.60 o                         
  -4   9   9        120.34         74.62        26.48 o                         
  -3   9   9          2.66          6.24         5.97 o                         
  -2   9   9         41.81         27.20        13.57 o                         
   0 -11  10         19.64         16.70         8.64 o                         
   1 -11  10          9.16         15.50        10.87 o                         
   2 -11  10          2.62          8.20         5.63 o                         
   3 -11  10        485.72        454.55        35.97 o                         
   4 -11  10         69.43         70.70        10.50 o                         
   5 -11  10        163.99        142.85        11.37 o                         
   6 -11  10          7.93         15.41        14.11 o                         
  -2 -10  10          5.61          4.27         6.70 o                         
  -1 -10  10         21.07         23.26         8.25 o                         
   0 -10  10          8.79         10.77         5.51 o                         
   1 -10  10        922.05        866.64        28.53 o                         
   2 -10  10        141.41        145.38        12.07 o                         
   3 -10  10        725.27        695.50        44.67 o                         
   4 -10  10          0.18          2.07         4.80 o                         
   5 -10  10        124.29        117.69         9.23 o                         
   6 -10  10        131.99        140.40        22.02 o                         
   7 -10  10        198.16        210.51        27.46 o                         
   8 -10  10         33.87         35.35        10.49 o                         
  -3  -9  10         94.07         98.67        17.74 o                         
  -2  -9  10         10.37         10.92         5.44 o                         
  -1  -9  10        822.48        775.82        31.55 o                         
   0  -9  10        140.89        127.96         8.87 o                         
   1  -9  10       1064.07       1060.97        28.59 o                         
   2  -9  10        165.27        158.48        12.68 o                         
   3  -9  10        394.50        387.23        14.95 o                         
   4  -9  10         99.17        100.40         8.94 o                         
   5  -9  10        549.35        532.77        21.86 o                         
   6  -9  10         82.33         75.68        10.65 o                         
   7  -9  10        208.72        202.04        14.98 o                         
   8  -9  10        226.54        231.67        13.57 o                         
  -5  -8  10          1.84          1.20         5.19 o                         
  -4  -8  10        432.24        436.79        21.78 o                         
  -3  -8  10        171.63        190.41        37.27 o                         
  -2  -8  10        791.35        733.62        61.80 o                         
  -1  -8  10       1199.04       1097.45        25.72 o                         
   0  -8  10        852.10        818.09        21.65 o                         
   1  -8  10        493.99        474.01        12.51 o                         
   2  -8  10        223.95        211.93         8.05 o                         
   3  -8  10        895.00        882.46        39.66 o                         
   4  -8  10       1085.13       1028.54        21.45 o                         
   5  -8  10        373.35        377.15        13.35 o                         
   6  -8  10       1542.84       1492.10        55.59 o                         
   7  -8  10         83.29         87.78         7.80 o                         
   8  -8  10        297.53        281.63        13.57 o                         
   9  -8  10        622.26        640.03        25.15 o                         
  -6  -7  10        497.13        498.69        20.93 o                         
  -5  -7  10         18.24         12.10         6.08 o                         
  -4  -7  10       1165.44       1091.94        39.54 o                         
  -3  -7  10        344.01        328.80        13.13 o                         
  -2  -7  10       2186.50       2116.74        55.88 o                         
  -1  -7  10         30.83         31.72         5.18 o                         
   0  -7  10        855.45        824.19        25.53 o                         
   1  -7  10        404.21        391.29        13.52 o                         
   2  -7  10        945.29        917.25        16.42 o                         
   3  -7  10        226.74        209.54         6.15 o                         
   4  -7  10       3291.69       3317.85        66.06 o                         
   5  -7  10         31.01         29.83         6.66 o                         
   6  -7  10       1500.77       1457.11        26.01 o                         
   7  -7  10        772.68        746.29        16.88 o                         
   8  -7  10        736.38        746.34        25.39 o                         
   9  -7  10        131.34        134.96        13.51 o                         
  -7  -6  10        402.11        393.56        16.57 o                         
  -6  -6  10        248.53        272.64        13.29 o                         
  -5  -6  10         96.68         71.09         7.83 o                         
  -4  -6  10       1735.25       1700.61        50.30 o                         
  -3  -6  10         58.94         68.53        11.64 o                         
  -2  -6  10        761.08        745.25        18.21 o                         
  -1  -6  10        167.94        171.78         6.94 o                         
   0  -6  10        561.17        520.13        10.91 o                         
   1  -6  10        274.72        280.04        17.77 o                         
   2  -6  10       2179.96       2216.79        38.04 o                         
   3  -6  10       1170.65       1195.16        25.20 o                         
   4  -6  10       1570.13       1588.36        33.51 o                         
   5  -6  10          0.26          0.44         3.56 o                         
   6  -6  10       1761.14       1754.34        52.06 o                         
   7  -6  10        225.65        209.24         9.19 o                         
   8  -6  10       1078.18       1106.54        22.94 o                         
   9  -6  10        135.81        145.27        12.45 o                         
  10  -6  10        429.95        423.13        17.76 o                         
  -7  -5  10        336.50        342.42        17.06 o                         
  -6  -5  10         60.47         65.38         6.90 o                         
  -5  -5  10       1172.66       1114.95        37.21 o                         
  -4  -5  10        144.01        161.28        10.89 o                         
  -3  -5  10       1081.60       1040.03        26.32 o                         
  -2  -5  10        147.67        155.46        13.37 o                         
  -1  -5  10        263.26        256.15         7.84 o                         
   0  -5  10        762.35        763.31        15.27 o                         
   1  -5  10       3382.38       3275.78       105.10 o                         
   2  -5  10       1091.64       1080.89        24.77 o                         
   3  -5  10       1409.83       1424.26        18.45 o                         
   4  -5  10        917.10        891.06        14.79 o                         
   5  -5  10        211.78        237.50        14.55 o                         
   6  -5  10       1012.38        998.02        25.35 o                         
   7  -5  10       1395.51       1431.03        43.14 o                         
   8  -5  10        286.56        265.98         9.70 o                         
   9  -5  10        668.73        694.53        19.59 o                         
  10  -5  10        434.74        390.49        16.67 o                         
  -8  -4  10         97.04         93.80        15.39 o                         
  -7  -4  10        158.27        178.47        20.31 o                         
  -6  -4  10         77.03         66.06         7.62 o                         
  -5  -4  10        414.41        419.77        14.25 o                         
  -4  -4  10        544.44        488.13        11.73 o                         
  -3  -4  10        754.66        769.05        22.90 o                         
  -2  -4  10          2.96          1.61         1.45 o                         
  -1  -4  10       2581.09       2506.83       212.65 o                         
   0  -4  10         69.40         79.82        11.13 o                         
   1  -4  10       2733.08       2773.06        83.43 o                         
   2  -4  10        165.21        173.21        14.05 o                         
   3  -4  10        655.33        666.77        17.68 o                         
   4  -4  10        274.33        278.53         5.47 o                         
   5  -4  10       2210.13       2282.84        33.13 o                         
   6  -4  10        184.38        195.75         6.63 o                         
   7  -4  10       2418.28       2409.05        42.76 o                         
   8  -4  10          0.83          1.31         3.37 o                         
   9  -4  10        581.67        601.37        19.30 o                         
  10  -4  10        188.85        185.10        21.85 o                         
  -8  -3  10          7.11          9.62         5.08 o                         
  -7  -3  10        496.86        501.31        29.15 o                         
  -6  -3  10         10.56         14.88         4.78 o                         
  -5  -3  10         91.03         91.12         6.74 o                         
  -4  -3  10        217.61        208.20        14.57 o                         
  -3  -3  10       1072.46       1053.26        19.62 o                         
  -2  -3  10        148.24        144.63         6.80 o                         
  -1  -3  10       1884.44       2012.24        61.04 o                         
   0  -3  10          4.40          1.11         4.75 o                         
   1  -3  10        174.85        183.77        14.31 o                         
   2  -3  10         45.47         50.80         9.34 o                         
   3  -3  10        399.44        420.46        10.36 o                         
   4  -3  10        201.58        205.86         4.91 o                         
   5  -3  10       2121.93       2174.29        36.89 o                         
   6  -3  10        143.31        146.45         7.47 o                         
   7  -3  10        891.97        895.37        17.92 o                         
   8  -3  10         27.82         22.01         4.46 o                         
   9  -3  10        784.03        809.98        29.33 o                         
  -9  -2  10        134.74        117.14        18.30 o                         
  -8  -2  10         52.26         59.52         7.17 o                         
  -7  -2  10          3.09          4.36         4.91 o                         
  -6  -2  10        205.32        222.72         9.91 o                         
  -5  -2  10         87.32         88.01         7.50 o                         
  -4  -2  10        208.36        211.67         7.04 o                         
  -3  -2  10       1308.91       1307.73        19.26 o                         
  -2  -2  10       1020.48       1012.60        28.52 o                         
  -1  -2  10        166.24        175.92        13.61 o                         
   0  -2  10        251.82        311.76        17.14 o                         
   1  -2  10        204.51        208.92        14.80 o                         
   2  -2  10       2827.34       2987.25        87.74 o                         
   3  -2  10          1.50          2.51         1.28 o                         
   4  -2  10       4239.58       4315.14        65.17 o                         
   5  -2  10         38.40         45.75         4.06 o                         
   6  -2  10         99.00        115.02         7.24 o                         
   7  -2  10        156.74        175.18         9.78 o                         
   8  -2  10        155.34        154.93        93.94 o                         
   9  -2  10         77.60         74.59        14.62 o                         
  -9  -1  10         20.72         25.06         7.88 o                         
  -8  -1  10        271.13        275.85        13.74 o                         
  -7  -1  10          8.77          5.13         4.96 o                         
  -6  -1  10        186.26        181.60         6.85 o                         
  -5  -1  10        439.20        443.14        17.76 o                         
  -4  -1  10        187.43        200.88         6.01 o                         
  -3  -1  10          4.41          4.09         1.31 o                         
  -2  -1  10        335.25        330.00        11.59 o                         
  -1  -1  10          1.33          0.04         3.96 o                         
   0  -1  10       2403.37       2434.43        51.43 o                         
   1  -1  10       1130.24       1124.19        31.45 o                         
   2  -1  10       3402.15       3393.13        77.60 o                         
   3  -1  10          0.52          2.08         2.67 o                         
   4  -1  10        475.53        496.10        12.39 o                         
   5  -1  10          3.32          0.57         2.38 o                         
   6  -1  10        199.84        212.28        11.34 o                         
   7  -1  10          0.25          1.04         3.80 o                         
   8  -1  10        417.31        382.00        24.35 o                         
   9  -1  10        100.04        108.88        17.13 o                         
  -9   0  10         16.23          9.79         5.55 o                         
  -8   0  10        653.98        641.23        19.66 o                         
  -7   0  10        386.43        391.35        14.91 o                         
  -6   0  10       1312.23       1221.95        24.99 o                         
  -5   0  10        427.79        431.90        11.74 o                         
  -4   0  10        394.40        411.22         8.24 o                         
  -3   0  10         41.46         42.47         2.55 o                         
  -2   0  10        190.61        176.83         6.10 o                         
  -1   0  10         15.22         11.24         2.45 o                         
   0   0  10       2662.46       2807.25        63.94 o                         
   1   0  10        329.40        309.24         5.31 o                         
   2   0  10        356.05        353.62         5.71 o                         
   3   0  10        237.38        231.79         5.74 o                         
   4   0  10         16.42         16.19         2.91 o                         
   5   0  10          0.07          0.63         2.11 o                         
   6   0  10        905.79        899.82        25.21 o                         
   7   0  10        212.48        202.87        15.50 o                         
   8   0  10        260.24        246.16        15.07 o                         
 -10   1  10        397.76        435.96        54.46 o                         
  -9   1  10          3.17          4.16         5.73 o                         
  -8   1  10        595.33        597.66        14.92 o                         
  -7   1  10         44.32         44.24         5.35 o                         
  -6   1  10        676.46        661.42        14.97 o                         
  -5   1  10        155.05        146.85         6.12 o                         
  -4   1  10        582.82        570.26        10.88 o                         
  -3   1  10          9.67          9.69         2.23 o                         
  -2   1  10       2635.68       2500.35        36.67 o                         
  -1   1  10          0.67          0.52         1.20 o                         
   0   1  10       1073.79       1077.45        17.51 o                         
   1   1  10          2.39          2.33         1.34 o                         
   2   1  10        132.49        155.47         5.80 o                         
   3   1  10         81.00         75.21         7.66 o                         
   4   1  10        826.19        810.43        15.86 o                         
   5   1  10        436.51        446.55        13.77 o                         
   6   1  10        705.80        641.46        18.78 o                         
   7   1  10        175.21        180.52        11.34 o                         
   8   1  10        448.00        440.35        21.49 o                         
 -10   2  10        551.28        574.09        36.33 o                         
  -9   2  10          1.02         12.86         6.53 o                         
  -8   2  10        785.66        783.93        37.69 o                         
  -7   2  10        170.64        164.08        12.03 o                         
  -6   2  10        176.72        204.15         6.69 o                         
  -5   2  10        377.67        357.72         9.13 o                         
  -4   2  10       1587.49       1524.14        27.68 o                         
  -3   2  10        606.61        608.05        18.46 o                         
  -2   2  10       2686.45       2695.27        37.33 o                         
  -1   2  10       1103.28       1094.20        16.34 o                         
   0   2  10        704.16        699.65        13.70 o                         
   1   2  10        534.69        531.14         9.97 o                         
   2   2  10       1092.74       1071.78        30.14 o                         
   3   2  10        766.51        730.80        21.74 o                         
   4   2  10        251.09        238.61        13.96 o                         
   5   2  10        602.86        582.50        17.72 o                         
   6   2  10         72.14         58.68         7.92 o                         
   7   2  10         67.34         47.22        15.72 o                         
 -10   3  10        165.57        174.09        15.60 o                         
  -9   3  10        752.30        760.91        31.56 o                         
  -8   3  10          8.55          5.36         5.99 o                         
  -7   3  10       1253.85       1204.47        29.36 o                         
  -6   3  10         82.12         78.17         7.21 o                         
  -5   3  10       1282.89       1235.83        39.88 o                         
  -4   3  10        984.48        979.80        24.83 o                         
  -3   3  10       1327.19       1311.30        22.05 o                         
  -2   3  10        331.16        334.26        11.87 o                         
  -1   3  10        654.81        641.79        12.28 o                         
   0   3  10        779.01        746.52        14.07 o                         
   1   3  10       1836.34       1766.21        29.95 o                         
   2   3  10        982.47        862.15        17.53 o                         
   3   3  10       1866.28       1814.43        36.32 o                         
   4   3  10        315.77        285.53        14.88 o                         
   5   3  10        135.82        124.75        10.83 o                         
   6   3  10        334.75        346.96        16.95 o                         
  -9   4  10       1418.16       1424.09        77.40 o                         
  -8   4  10         84.51         86.34         8.91 o                         
  -7   4  10       2049.26       1984.12        47.35 o                         
  -6   4  10         52.73         50.74         7.04 o                         
  -5   4  10       2977.63       2820.26        66.84 o                         
  -4   4  10         31.76         28.82         4.62 o                         
  -3   4  10       1581.86       1560.65        27.46 o                         
  -2   4  10          0.84         -0.28         2.31 o                         
  -1   4  10        695.34        710.80        14.91 o                         
   0   4  10          3.22          5.50         7.24 o                         
   1   4  10       1517.20       1515.35        28.60 o                         
   2   4  10         47.80         49.23         6.62 o                         
   3   4  10        862.41        865.29        21.09 o                         
   4   4  10        149.29        132.56         9.07 o                         
   5   4  10        390.91        383.88        15.82 o                         
  -9   5  10        367.29        402.03        18.33 o                         
  -8   5  10         38.00         38.30         9.06 o                         
  -7   5  10        962.73        954.58        50.73 o                         
  -6   5  10         43.42         38.08         8.72 o                         
  -5   5  10        300.12        303.30        11.09 o                         
  -4   5  10        704.96        707.65        18.11 o                         
  -3   5  10        228.23        222.55         9.03 o                         
  -2   5  10        786.91        808.92        20.30 o                         
  -1   5  10       1174.87       1190.68        27.66 o                         
   0   5  10        947.48        986.62        23.43 o                         
   1   5  10        492.45        501.74        16.00 o                         
   2   5  10        107.71         81.32         8.89 o                         
   3   5  10        264.15        283.75        17.03 o                         
   4   5  10          4.12         -0.80         4.67 o                         
  -9   6  10        196.90        199.60        23.55 o                         
  -8   6  10        192.77        179.05        15.69 o                         
  -7   6  10        165.73        151.37        14.73 o                         
  -6   6  10        453.32        478.62        23.34 o                         
  -5   6  10          0.26          2.07         4.09 o                         
  -4   6  10        285.91        306.89        12.08 o                         
  -3   6  10         73.13         74.82         9.35 o                         
  -2   6  10       1157.67       1144.25        26.51 o                         
  -1   6  10        311.57        320.82        17.28 o                         
   0   6  10        486.87        472.79        15.88 o                         
   1   6  10        131.50        120.21         9.26 o                         
   2   6  10         29.64         34.06         7.16 o                         
   3   6  10        123.75        162.30        25.80 o                         
  -8   7  10        175.40        194.59        14.67 o                         
  -7   7  10        254.07        259.13        20.80 o                         
  -6   7  10        315.11        334.23        14.84 o                         
  -5   7  10         10.87         11.19         5.30 o                         
  -4   7  10        530.92        534.94        26.27 o                         
  -3   7  10         28.09         28.87         7.37 o                         
  -2   7  10        408.39        459.06        16.99 o                         
  -1   7  10          3.26          7.21         5.82 o                         
   0   7  10         78.54         55.98        23.94 o                         
   1   7  10          1.18          3.98         5.04 o                         
   2   7  10        515.88        510.08        33.41 o                         
  -6   8  10        306.89        292.65        20.05 o                         
  -5   8  10          1.86          0.55         4.27 o                         
  -4   8  10        568.41        578.15        20.94 o                         
  -3   8  10         32.30         24.08        10.51 o                         
  -2   8  10         35.62         22.87        10.39 o                         
  -1   8  10         90.68         73.52        30.25 o                         
   1 -11  11          9.20         12.56         9.24 o                         
   2 -11  11        232.29        218.28        20.30 o                         
   3 -11  11          0.61          2.29         4.50 o                         
   4 -11  11        302.22        316.38        17.80 o                         
   5 -11  11          2.11          7.92         6.54 o                         
  -1 -10  11         30.00         25.43         7.94 o                         
   0 -10  11        454.58        426.93        26.30 o                         
   1 -10  11         41.05         31.78         6.41 o                         
   2 -10  11       1096.96        998.57        26.31 o                         
   3 -10  11          0.43          1.30         4.31 o                         
   4 -10  11        145.24        130.87         9.05 o                         
   5 -10  11         55.13         43.69         8.96 o                         
   6 -10  11        208.50        217.96        16.33 o                         
   7 -10  11        157.74        152.68        15.45 o                         
  -3  -9  11        104.62         52.34        36.52 o                         
  -2  -9  11        197.29        194.07        11.79 o                         
  -1  -9  11         79.57         53.84         8.52 o                         
   0  -9  11        593.97        552.04        16.82 o                         
   1  -9  11        475.15        450.74        15.94 o                         
   2  -9  11        390.06        363.73        17.08 o                         
   3  -9  11          0.42          2.57         3.92 o                         
   4  -9  11        265.70        259.22        12.08 o                         
   5  -9  11         52.65         46.53         6.77 o                         
   6  -9  11         38.11         33.97         7.88 o                         
   7  -9  11        711.61        725.85        46.65 o                         
   8  -9  11        162.05        151.68        20.42 o                         
  -4  -8  11         86.50         50.55        36.11 o                         
  -3  -8  11        287.05        286.41        28.33 o                         
  -2  -8  11        645.12        617.62        48.53 o                         
  -1  -8  11        957.01        876.65        21.06 o                         
   0  -8  11        195.95        176.38         9.03 o                         
   1  -8  11        218.35        175.31         7.26 o                         
   2  -8  11        116.18        105.10         5.61 o                         
   3  -8  11        216.22        202.29         7.88 o                         
   4  -8  11        106.03        110.18         7.42 o                         
   5  -8  11        928.25        880.14        22.38 o                         
   6  -8  11         28.21         31.60         4.66 o                         
   7  -8  11        298.47        274.43        21.98 o                         
   8  -8  11        724.34        740.78        36.18 o                         
  -5  -7  11        136.15        124.75        36.61 o                         
  -4  -7  11        258.89        259.67        11.17 o                         
  -3  -7  11       1188.33       1156.99        48.89 o                         
  -2  -7  11        240.32        231.19         9.00 o                         
  -1  -7  11        859.24        802.14        45.00 o                         
   0  -7  11        196.36        180.84        11.70 o                         
   1  -7  11        339.75        301.47        17.63 o                         
   2  -7  11        153.88        141.13         5.36 o                         
   3  -7  11       2408.79       2395.34        95.12 o                         
   4  -7  11         47.42         37.95         4.52 o                         
   5  -7  11       1493.92       1495.20        37.82 o                         
   6  -7  11        502.88        499.98        15.28 o                         
   7  -7  11        506.66        481.31        20.02 o                         
   8  -7  11        129.81        117.09        10.63 o                         
   9  -7  11        547.05        553.08        22.88 o                         
  -6  -6  11          0.67          4.53         4.42 o                         
  -5  -6  11        758.74        778.12        48.18 o                         
  -4  -6  11         11.41         11.11         5.71 o                         
  -3  -6  11       1066.36       1031.62        24.04 o                         
  -2  -6  11         57.78         56.22         5.95 o                         
  -1  -6  11        368.21        364.76        17.12 o                         
   0  -6  11         46.85         43.98         4.00 o                         
   1  -6  11       2248.11       2199.00        65.71 o                         
   2  -6  11        872.52        838.31        40.42 o                         
   3  -6  11       3431.07       3331.21        62.36 o                         
   4  -6  11         17.77         17.39         3.15 o                         
   5  -6  11       1277.99       1205.98        32.54 o                         
   6  -6  11        128.76        132.38         7.91 o                         
   7  -6  11        488.71        486.59        16.09 o                         
   8  -6  11        297.70        311.37        13.00 o                         
   9  -6  11        217.58        222.36        23.88 o                         
  -7  -5  11        721.19        700.72        29.97 o                         
  -6  -5  11        132.09        163.10        58.70 o                         
  -5  -5  11       1246.23       1227.61        96.56 o                         
  -4  -5  11        263.92        266.61         8.75 o                         
  -3  -5  11         70.68         85.26        15.57 o                         
  -2  -5  11        302.79        292.32         7.37 o                         
  -1  -5  11        975.76        959.07        27.46 o                         
   0  -5  11       1251.86       1151.99        52.35 o                         
   1  -5  11       2573.77       2718.51        89.48 o                         
   2  -5  11        883.50        884.19        37.74 o                         
   3  -5  11       1184.16       1113.22        28.27 o                         
   4  -5  11         94.11         94.40         3.31 o                         
   5  -5  11       1090.68       1079.62        31.94 o                         
   6  -5  11        908.86        922.02        18.07 o                         
   7  -5  11        377.22        379.66        12.00 o                         
   8  -5  11        818.71        812.06        22.76 o                         
   9  -5  11        475.87        455.57        25.64 o                         
  -7  -4  11        283.13        283.90        17.75 o                         
  -6  -4  11        690.09        699.19        21.67 o                         
  -5  -4  11         70.38         66.69         8.08 o                         
  -4  -4  11        301.09        318.91        15.96 o                         
  -3  -4  11         51.67         49.72         7.65 o                         
  -2  -4  11       2358.88       2257.20        58.30 o                         
  -1  -4  11        794.77        786.28        34.41 o                         
   0  -4  11       4030.70       4302.79       159.72 o                         
   1  -4  11        339.44        373.63        21.61 o                         
   2  -4  11        561.42        614.56        40.91 o                         
   3  -4  11         61.31         69.07        11.82 o                         
   4  -4  11       2016.68       2017.84        66.92 o                         
   5  -4  11          5.02         10.14         2.67 o                         
   6  -4  11       2448.08       2496.47        46.67 o                         
   7  -4  11         68.23         59.28         6.45 o                         
   8  -4  11        594.74        630.28        15.98 o                         
   9  -4  11        404.38        410.45        15.80 o                         
  -8  -3  11        516.26        526.11        28.85 o                         
  -7  -3  11        186.39        163.95        46.40 o                         
  -6  -3  11        377.88        384.08        14.31 o                         
  -5  -3  11        244.53        230.54        10.00 o                         
  -4  -3  11       1022.37       1004.55        50.02 o                         
  -3  -3  11         92.38         90.69         3.33 o                         
  -2  -3  11       2360.82       2229.58        93.42 o                         
  -1  -3  11         19.66         20.03         8.50 o                         
   0  -3  11        648.18        659.17        28.98 o                         
   1  -3  11         19.39         20.28         8.43 o                         
   2  -3  11        921.82        946.01        36.77 o                         
   3  -3  11         75.10         77.11        18.66 o                         
   4  -3  11       2380.37       2371.52        58.70 o                         
   5  -3  11        216.55        238.49         8.02 o                         
   6  -3  11        974.80        986.91        20.77 o                         
   7  -3  11         37.23         30.05         5.96 o                         
   8  -3  11        510.82        536.61        16.15 o                         
   9  -3  11         34.37          7.50         8.86 o                         
  -8  -2  11        200.52        209.78         9.98 o                         
  -7  -2  11        463.16        487.49        13.54 o                         
  -6  -2  11        230.71        235.32         9.84 o                         
  -5  -2  11        434.13        430.01        11.45 o                         
  -4  -2  11       1317.02       1277.45        33.11 o                         
  -3  -2  11        410.33        400.67        10.25 o                         
  -2  -2  11         38.83         28.86         8.23 o                         
  -1  -2  11        658.74        671.12        28.15 o                         
   0  -2  11        327.73        308.74        19.20 o                         
   1  -2  11        835.02        822.98        33.09 o                         
   2  -2  11        659.74        707.26        30.42 o                         
   3  -2  11        770.55        736.52        50.06 o                         
   4  -2  11        133.65        139.95         4.27 o                         
   5  -2  11         85.20         87.23         5.06 o                         
   6  -2  11        296.51        337.07        12.45 o                         
   7  -2  11         45.30         34.80         5.28 o                         
   8  -2  11        241.57        256.90        16.63 o                         
  -9  -1  11        298.13        309.63        17.47 o                         
  -8  -1  11         78.69         69.91         6.44 o                         
  -7  -1  11        308.95        321.72        15.23 o                         
  -6  -1  11        259.53        248.72         8.19 o                         
  -5  -1  11        590.42        578.44        25.50 o                         
  -4  -1  11         72.00         89.28         5.30 o                         
  -3  -1  11        506.39        498.21         8.56 o                         
  -2  -1  11        115.19        114.39        11.71 o                         
  -1  -1  11         73.37         75.98        17.02 o                         
   0  -1  11         84.03        105.10        20.93 o                         
   1  -1  11       1199.77       1317.77        40.24 o                         
   2  -1  11        242.09        239.09        13.30 o                         
   3  -1  11        367.96        388.74        22.48 o                         
   4  -1  11        189.25        188.89         6.39 o                         
   5  -1  11         33.07         45.91         6.00 o                         
   6  -1  11         85.29         88.58         6.76 o                         
   7  -1  11        604.30        619.72        27.31 o                         
   8  -1  11          3.84          7.04         7.99 o                         
  -9   0  11        253.89        254.72        11.64 o                         
  -8   0  11          1.00          5.54         4.89 o                         
  -7   0  11        508.75        494.33        12.91 o                         
  -6   0  11         24.93         31.80         3.94 o                         
  -5   0  11        495.03        508.83        14.77 o                         
  -4   0  11        254.73        245.40         6.58 o                         
  -3   0  11        437.45        406.44         7.67 o                         
  -2   0  11         33.45         31.20         1.36 o                         
  -1   0  11       1359.83       1426.24        35.22 o                         
   0   0  11          5.23          7.20         5.08 o                         
   1   0  11        792.51        769.36        33.25 o                         
   2   0  11        262.74        263.87         4.19 o                         
   3   0  11        154.53        165.50         5.02 o                         
   4   0  11         30.66         29.91         3.25 o                         
   5   0  11        270.36        251.02        18.87 o                         
   6   0  11        187.99        207.45        12.09 o                         
   7   0  11        357.80        373.69        26.49 o                         
   8   0  11         44.57         45.15         9.33 o                         
  -9   1  11        250.25        244.39        31.05 o                         
  -8   1  11         28.90         25.91         4.83 o                         
  -7   1  11        307.63        333.47        13.39 o                         
  -6   1  11        164.75        153.09         8.81 o                         
  -5   1  11         47.70         40.07        12.56 o                         
  -4   1  11          8.28          7.24         2.11 o                         
  -3   1  11        501.10        485.71         8.71 o                         
  -2   1  11          8.25          9.28         2.04 o                         
  -1   1  11       1474.39       1454.43        39.80 o                         
   0   1  11        150.08        155.85         7.11 o                         
   1   1  11        130.36        135.68         6.04 o                         
   2   1  11          5.25          3.77         2.02 o                         
   3   1  11        319.38        326.65         8.57 o                         
   4   1  11        156.52        137.56         7.82 o                         
   5   1  11        396.66        390.12        11.86 o                         
   6   1  11         79.88         75.28         7.05 o                         
   7   1  11        146.84        103.48        28.61 o                         
  -9   2  11        178.92        191.79        25.91 o                         
  -8   2  11         20.10         16.46         5.90 o                         
  -7   2  11          1.09         -1.38         3.97 o                         
  -6   2  11        401.88        372.24        10.61 o                         
  -5   2  11        448.74        453.92        10.52 o                         
  -4   2  11        173.52        169.93         6.87 o                         
  -3   2  11       1387.44       1464.77        25.08 o                         
  -2   2  11        372.33        355.21        10.59 o                         
  -1   2  11        203.07        211.18         5.40 o                         
   0   2  11         10.73         12.12         2.30 o                         
   1   2  11        236.21        256.00         6.68 o                         
   2   2  11        194.13        189.45         7.56 o                         
   3   2  11        317.14        328.93         9.65 o                         
   4   2  11        999.50       1006.79        22.69 o                         
   5   2  11        299.15        302.54        15.60 o                         
   6   2  11          9.08          1.10         3.77 o                         
  -9   3  11         21.98         15.97         7.27 o                         
  -8   3  11        263.22        285.09        21.90 o                         
  -7   3  11         33.99         22.02         5.55 o                         
  -6   3  11        570.60        540.38        14.19 o                         
  -5   3  11        390.73        381.98        13.64 o                         
  -4   3  11       2035.16       1885.52        40.43 o                         
  -3   3  11        453.69        464.55        15.09 o                         
  -2   3  11        523.86        502.58        18.06 o                         
  -1   3  11        122.38        114.79         5.18 o                         
   0   3  11        351.77        337.23         9.27 o                         
   1   3  11        234.19        238.70         8.39 o                         
   2   3  11       1558.68       1514.99        34.37 o                         
   3   3  11        103.78        104.10         8.23 o                         
   4   3  11        427.39        380.69        13.30 o                         
   5   3  11        230.44        238.03        13.39 o                         
   6   3  11        112.82         90.67        10.06 o                         
  -9   4  11         27.59         22.89         9.54 o                         
  -8   4  11       1085.33       1037.58        28.12 o                         
  -7   4  11        194.57        202.26        14.20 o                         
  -6   4  11        993.43        991.81        30.62 o                         
  -5   4  11         20.43         23.10         7.17 o                         
  -4   4  11        645.07        611.45        18.43 o                         
  -3   4  11          7.43          6.95         3.25 o                         
  -2   4  11        370.04        350.76         9.98 o                         
  -1   4  11         13.80         13.52         3.55 o                         
   0   4  11       1538.05       1529.97        28.82 o                         
   1   4  11         26.97         17.38         6.53 o                         
   2   4  11        854.28        873.37        20.79 o                         
   3   4  11         48.00         60.78         6.74 o                         
   4   4  11        164.41        166.72        12.23 o                         
   5   4  11         12.10         19.48         7.43 o                         
  -8   5  11        550.36        544.11        25.57 o                         
  -7   5  11          6.38          8.44         5.70 o                         
  -6   5  11        292.76        292.86        16.00 o                         
  -5   5  11         69.67         70.61        10.77 o                         
  -4   5  11         38.13         43.85         6.16 o                         
  -3   5  11         68.55         83.03         7.49 o                         
  -2   5  11       1300.99       1328.68        32.08 o                         
  -1   5  11        128.57        129.31         9.20 o                         
   0   5  11       1405.66       1387.00        29.82 o                         
   1   5  11         65.73         79.10         8.32 o                         
   2   5  11        355.01        349.70        15.50 o                         
   3   5  11         26.84         21.22         6.43 o                         
  -8   6  11        125.98        107.90        14.32 o                         
  -7   6  11        363.31        365.29        25.23 o                         
  -6   6  11          1.59         -1.76         7.01 o                         
  -5   6  11        562.96        548.90        19.91 o                         
  -4   6  11        229.73        234.97        13.94 o                         
  -3   6  11       1022.80       1038.70        28.82 o                         
  -2   6  11        873.39        881.45        30.14 o                         
  -1   6  11        422.19        425.83        17.77 o                         
   0   6  11        178.88        176.74        10.64 o                         
   1   6  11         20.55         21.44         6.12 o                         
   2   6  11         67.15         76.96        10.47 o                         
  -6   7  11          0.10          8.96         6.79 o                         
  -5   7  11        594.47        584.27        25.06 o                         
  -4   7  11         21.00         20.73         6.31 o                         
  -3   7  11        820.99        812.64        24.43 o                         
  -2   7  11         62.21         74.83        11.08 o                         
  -1   7  11        170.15        157.83        15.90 o                         
   0   7  11         22.53         35.97         7.97 o                         
   0 -10  12         90.06         61.13         9.10 o                         
   1 -10  12        523.20        463.01        16.46 o                         
   2 -10  12        382.27        330.88        15.58 o                         
   3 -10  12        319.31        258.91        33.82 o                         
   4 -10  12          1.42          3.06         5.60 o                         
  -2  -9  12        190.64        147.90        25.10 o                         
  -1  -9  12        323.54        301.40        15.15 o                         
   0  -9  12        146.37        110.31        16.22 o                         
   1  -9  12         29.16         28.81         5.59 o                         
   2  -9  12         83.00         66.60         7.73 o                         
   3  -9  12          5.68          3.32         5.01 o                         
   4  -9  12         88.71         67.63        23.16 o                         
   5  -9  12        181.71        130.51        10.21 o                         
  -3  -8  12        103.12        109.79        13.33 o                         
  -2  -8  12        492.96        497.63        34.66 o                         
  -1  -8  12         34.16         31.54         5.12 o                         
   0  -8  12        159.70        143.64        14.34 o                         
   1  -8  12         14.08          9.28         4.10 o                         
   2  -8  12         19.60         15.17         2.85 o                         
   3  -8  12         36.70         33.83         6.57 o                         
   4  -8  12       1155.88       1110.11        25.66 o                         
   5  -8  12          1.72          2.64         2.57 o                         
   6  -8  12        328.16        268.87        10.38 o                         
  -5  -7  12          2.94          0.11         7.36 o                         
  -4  -7  12        691.02        629.93        32.64 o                         
  -3  -7  12        189.03        201.28        16.60 o                         
  -2  -7  12        261.75        259.86        16.56 o                         
  -1  -7  12         53.00         51.26         7.56 o                         
   0  -7  12         32.67         25.09         3.36 o                         
   1  -7  12         19.82         20.10         2.57 o                         
   2  -7  12       1546.75       1469.84       109.65 o                         
   3  -7  12         20.79         12.77         4.74 o                         
   4  -7  12       1038.77        984.05        40.99 o                         
   5  -7  12         26.28         23.59         3.11 o                         
   6  -7  12        257.05        244.39         9.16 o                         
   7  -7  12        350.87        312.17        11.45 o                         
  -6  -6  12        385.03        361.25        37.24 o                         
  -5  -6  12         24.28         10.62         7.76 o                         
  -4  -6  12        632.85        643.92        35.06 o                         
  -3  -6  12         19.53         16.70         5.18 o                         
  -2  -6  12        213.26        206.03         6.88 o                         
  -1  -6  12         21.38         18.03         4.01 o                         
   0  -6  12       1227.59       1126.47        63.52 o                         
   1  -6  12          2.49          2.63        11.82 o                         
   2  -6  12       1771.36       1860.17        69.89 o                         
   3  -6  12         73.85         93.92        15.35 o                         
   4  -6  12        263.17        246.47         7.89 o                         
   5  -6  12         71.13         71.39         4.17 o                         
   6  -6  12        627.97        638.31        17.23 o                         
   7  -6  12        241.64        219.29         9.19 o                         
   8  -6  12        434.77        369.72        13.92 o                         
  -6  -5  12       1161.77       1045.26        55.16 o                         
  -5  -5  12         37.38         44.81         8.00 o                         
  -4  -5  12        275.57        265.31        17.64 o                         
  -3  -5  12        292.49        269.22        18.15 o                         
  -2  -5  12        889.48        832.20        58.45 o                         
  -1  -5  12        798.82        817.24        39.07 o                         
   0  -5  12       2244.19       2350.63        83.14 o                         
   1  -5  12        342.85        410.57        39.29 o                         
   2  -5  12        577.35        564.84        31.14 o                         
   3  -5  12         13.19         22.29        15.71 o                         
   4  -5  12        876.65        746.28        97.79 o                         
   5  -5  12        317.02        329.61         7.10 o                         
   6  -5  12        522.47        524.07        13.17 o                         
   7  -5  12       1121.17       1143.55        23.59 o                         
   8  -5  12        375.16        342.03        11.62 o                         
  -7  -4  12        553.38        540.53        28.56 o                         
  -6  -4  12        125.70        148.63        19.62 o                         
  -5  -4  12        917.88        858.76        27.06 o                         
  -4  -4  12        116.33        114.14         7.03 o                         
  -3  -4  12       1959.26       1810.31       147.19 o                         
  -2  -4  12        772.61        718.66        82.33 o                         
  -1  -4  12       3789.04       3937.28       133.06 o                         
   0  -4  12        198.71        215.26        19.91 o                         
   1  -4  12       1259.76       1361.17        52.46 o                         
   2  -4  12         59.53         57.01        12.49 o                         
   3  -4  12       1466.95       1527.95        58.05 o                         
   4  -4  12        161.82        171.08        17.87 o                         
   5  -4  12       1844.10       1821.14        50.24 o                         
   6  -4  12        125.37        129.75         7.62 o                         
   7  -4  12        448.08        458.09        12.90 o                         
   8  -4  12        840.84        870.35        22.06 o                         
  -7  -3  12        348.12        364.48        12.74 o                         
  -6  -3  12         95.97         90.84         6.92 o                         
  -5  -3  12        654.05        618.87        24.30 o                         
  -4  -3  12        192.68        200.88         8.36 o                         
  -3  -3  12       2039.22       1931.24        54.49 o                         
  -2  -3  12        299.55        331.07        22.29 o                         
  -1  -3  12       2007.18       2177.11        75.52 o                         
   0  -3  12        612.28        663.66        47.06 o                         
   1  -3  12       2523.17       2787.77        94.11 o                         
   2  -3  12        489.04        526.87        42.91 o                         
   3  -3  12       3464.85       3764.30       125.54 o                         
   4  -3  12        159.25        145.53        26.66 o                         
   5  -3  12       1513.24       1539.83        45.29 o                         
   6  -3  12          4.75         11.03         3.34 o                         
   7  -3  12        809.29        833.45        22.34 o                         
   8  -3  12         67.28         80.03        18.12 o                         
  -8  -2  12        363.22        364.05        18.55 o                         
  -7  -2  12        143.90        133.09        16.79 o                         
  -6  -2  12        163.36        177.41         8.60 o                         
  -5  -2  12        907.70        931.62        34.05 o                         
  -4  -2  12        108.52        113.86         4.17 o                         
  -3  -2  12        522.89        547.14        16.83 o                         
  -2  -2  12        306.50        382.09        33.03 o                         
  -1  -2  12        287.63        299.34        20.63 o                         
   0  -2  12        174.79        219.94        18.75 o                         
   1  -2  12       2216.72       2377.52        80.03 o                         
   2  -2  12        564.73        610.71        30.89 o                         
   3  -2  12       1426.76       1545.87        57.16 o                         
   4  -2  12        262.93        259.97        13.49 o                         
   5  -2  12        790.98        815.96        23.48 o                         
   6  -2  12         83.19         83.00         6.94 o                         
   7  -2  12        603.30        609.81        31.35 o                         
   8  -2  12        578.85        608.59        34.67 o                         
  -8  -1  12        332.96        351.17        14.48 o                         
  -7  -1  12        149.28        171.18         9.31 o                         
  -6  -1  12        470.19        459.92        11.62 o                         
  -5  -1  12        437.15        455.59        14.80 o                         
  -4  -1  12        952.03        913.23        16.32 o                         
  -3  -1  12          7.81          5.34         3.51 o                         
  -2  -1  12        872.53        835.59        34.25 o                         
  -1  -1  12         71.25         89.13        12.89 o                         
   0  -1  12       2658.36       2662.28        85.50 o                         
   1  -1  12        112.83        123.94        15.16 o                         
   2  -1  12       1911.09       2007.35        50.74 o                         
   3  -1  12        280.11        277.58        17.02 o                         
   4  -1  12        147.83        143.87        12.96 o                         
   5  -1  12        366.74        376.74        25.90 o                         
   6  -1  12        762.15        760.37        21.04 o                         
   7  -1  12          0.28          7.44        10.81 o                         
  -8   0  12        149.46        142.93        10.79 o                         
  -7   0  12        140.50        151.65         7.77 o                         
  -6   0  12        352.43        338.45         9.69 o                         
  -5   0  12        100.63         95.05         7.46 o                         
  -4   0  12        301.09        307.55         7.28 o                         
  -3   0  12         70.23         69.68         3.03 o                         
  -2   0  12       1121.11       1124.15        31.14 o                         
  -1   0  12         28.87         15.91        10.10 o                         
   0   0  12       2090.56       2160.99        62.35 o                         
   1   0  12         64.47         55.08         8.90 o                         
   2   0  12        332.60        341.66        16.81 o                         
   3   0  12          2.38          6.94         3.95 o                         
   4   0  12        395.30        429.60        17.63 o                         
   5   0  12        231.07        235.46        11.50 o                         
   6   0  12        839.87        852.28        26.28 o                         
   7   0  12         87.55         70.71        16.08 o                         
  -8   1  12        176.37        168.60        10.63 o                         
  -7   1  12         24.00         21.49         5.73 o                         
  -6   1  12          4.78          3.51         2.84 o                         
  -5   1  12        364.40        372.20        10.54 o                         
  -4   1  12        160.82        172.07         5.63 o                         
  -3   1  12        126.80        117.07         6.54 o                         
  -2   1  12        896.98        899.67        18.07 o                         
  -1   1  12        143.55        152.47        12.37 o                         
   0   1  12        162.84        163.57         5.45 o                         
   1   1  12          0.16          1.85         1.90 o                         
   2   1  12        194.22        205.50         7.79 o                         
   3   1  12        160.54        168.82         6.72 o                         
   4   1  12        415.41        435.62        11.17 o                         
   5   1  12        356.52        343.36        11.49 o                         
   6   1  12         99.35        100.89         8.47 o                         
  -8   2  12        121.47        107.45        68.05 o                         
  -7   2  12        458.74        459.33        31.70 o                         
  -6   2  12         14.79         10.13         4.21 o                         
  -5   2  12        387.92        370.82         9.53 o                         
  -4   2  12        263.15        291.20         7.49 o                         
  -3   2  12        650.16        612.62        13.44 o                         
  -2   2  12         10.66          5.20         4.74 o                         
  -1   2  12         66.02         65.09         7.80 o                         
   0   2  12        172.91        139.69        10.87 o                         
   1   2  12        264.02        251.00         7.77 o                         
   2   2  12         60.81         75.80         5.48 o                         
   3   2  12        807.73        748.18        15.82 o                         
   4   2  12        170.95        178.30         8.48 o                         
   5   2  12          2.20          7.07         4.96 o                         
   6   2  12        100.78         93.74        10.26 o                         
  -8   3  12          1.71          9.37        13.84 o                         
  -7   3  12        284.00        293.94        13.21 o                         
  -6   3  12        449.99        471.02        13.88 o                         
  -5   3  12        122.19        113.55        17.48 o                         
  -4   3  12        116.87        112.02         8.36 o                         
  -3   3  12        148.96        151.40        16.60 o                         
  -2   3  12          1.04          0.89         2.79 o                         
  -1   3  12        117.31        114.79         5.44 o                         
   0   3  12         36.63         42.85         4.16 o                         
   1   3  12        712.36        678.02        14.92 o                         
   2   3  12         11.83         23.37         5.11 o                         
   3   3  12        187.75        172.34        12.09 o                         
   4   3  12        123.83        113.19         8.76 o                         
   5   3  12         13.48         13.38         6.09 o                         
  -8   4  12         39.34         32.90        12.81 o                         
  -7   4  12        500.32        484.50        16.27 o                         
  -6   4  12        385.60        370.81        15.86 o                         
  -5   4  12        224.51        246.45        15.98 o                         
  -4   4  12         15.57         12.91         6.06 o                         
  -3   4  12         25.79         28.38         4.95 o                         
  -2   4  12          0.95          3.02         4.10 o                         
  -1   4  12       1055.51       1050.39        24.04 o                         
   0   4  12         24.33         26.58         4.79 o                         
   1   4  12        527.69        531.25        17.78 o                         
   2   4  12          7.14          5.70         4.13 o                         
   3   4  12         45.21         47.44        11.44 o                         
   4   4  12          6.33         10.40         5.35 o                         
  -7   5  12        346.93        344.97        17.27 o                         
  -6   5  12        135.16        126.02        11.32 o                         
  -5   5  12        237.55        266.60        21.95 o                         
  -4   5  12         71.80         70.63         6.86 o                         
  -3   5  12        493.08        515.50        18.30 o                         
  -2   5  12        199.08        202.12         9.93 o                         
  -1   5  12        986.54       1004.34        26.74 o                         
   0   5  12        103.40         93.38         9.31 o                         
   1   5  12        265.20        252.42        13.74 o                         
   2   5  12          0.06         -2.44         4.15 o                         
  -6   6  12        387.72        356.65        23.64 o                         
  -5   6  12        264.35        252.32        20.15 o                         
  -4   6  12        172.27        170.78        13.59 o                         
  -3   6  12        794.85        832.74        23.55 o                         
  -2   6  12         91.54         82.69         8.39 o                         
  -1   6  12        125.78        148.23        10.76 o                         
   0   6  12         30.21         39.27        12.14 o                         
   2 -10  13        428.99        397.56        37.82 o                         
   3 -10  13          0.15          8.12        12.49 o                         
  -1  -9  13        124.15        130.44        22.85 o                         
   0  -9  13        225.42        277.39        30.58 o                         
   1  -9  13        131.48        142.07        23.78 o                         
   2  -9  13          3.81          5.33        10.77 o                         
   3  -9  13        355.46        359.35        33.77 o                         
  -3  -8  13        345.94        389.95        33.48 o                         
  -2  -8  13         80.60         51.60        26.17 o                         
  -1  -8  13        178.97        220.25        38.97 o                         
   0  -8  13         61.41         69.37        28.12 o                         
   1  -8  13         88.23         85.29        18.25 o                         
   2  -8  13          0.39          2.01         9.12 o                         
   3  -8  13       1179.40       1206.61        58.20 o                         
   4  -8  13         22.00         14.59        11.62 o                         
  -4  -7  13        121.78        130.78        20.72 o                         
  -3  -7  13        317.65        339.38        29.14 o                         
  -2  -7  13         64.92         67.00        15.88 o                         
  -1  -7  13        109.59        100.43        17.95 o                         
   0  -7  13          0.03          6.82         9.83 o                         
   1  -7  13        606.44        700.13        59.78 o                         
   2  -7  13          2.89         10.15        10.40 o                         
   3  -7  13        795.09        858.99        44.37 o                         
   4  -7  13          0.75          4.66         8.74 o                         
   5  -7  13        100.12        100.55        17.31 o                         
  -5  -6  13        898.69        800.87        90.80 o                         
  -4  -6  13         20.21         36.40        12.90 o                         
  -3  -6  13         48.48         63.70        14.84 o                         
  -2  -6  13        129.63        118.87        17.76 o                         
  -1  -6  13        303.24        313.49        26.47 o                         
   0  -6  13        109.04        113.91        17.77 o                         
   1  -6  13        769.33        785.25        41.20 o                         
   2  -6  13        174.28        183.70        20.61 o                         
   3  -6  13         31.12         37.12        12.39 o                         
   4  -6  13          4.97          6.27         8.82 o                         
   5  -6  13        123.55        132.00        17.98 o                         
  -6  -5  13        409.70        323.91        41.58 o                         
  -5  -5  13         84.51         79.85        17.43 o                         
  -4  -5  13        181.52        148.74        29.46 o                         
  -3  -5  13         95.46        112.25        16.57 o                         
  -2  -5  13         18.58         15.20         9.95 o                         
  -1  -5  13        648.52        739.57        38.76 o                         
   0  -5  13        428.40        461.25        30.02 o                         
   1  -5  13        361.36        354.01        26.91 o                         
   2  -5  13         38.33         33.87        12.28 o                         
   3  -5  13        260.95        278.58        23.49 o                         
   4  -5  13        109.37        145.14        17.98 o                         
   5  -5  13        329.22        308.48        37.74 o                         
   7  -5  13        203.76        243.77        22.33 o                         
  -6  -4  13        381.77        373.43        35.18 o                         
  -5  -4  13         31.37         22.64         4.53 o                         
  -4  -4  13        866.96        760.36        31.78 o                         
  -3  -4  13        310.56        281.98        17.22 o                         
  -2  -4  13       1396.53       1442.99        58.78 o                         
  -1  -4  13         46.66         65.67        14.24 o                         
   0  -4  13        853.76        937.72        44.07 o                         
   1  -4  13        176.60        179.54        19.63 o                         
   2  -4  13        276.84        305.91        24.62 o                         
   3  -4  13        697.10        756.37        38.37 o                         
   4  -4  13        829.69        921.55        42.75 o                         
   5  -4  13        130.18        143.49        17.56 o                         
   6  -4  13        668.94        784.94        56.19 o                         
   7  -4  13        750.65        793.27        40.24 o                         
  -7  -3  13         30.05         26.72         6.00 o                         
  -6  -3  13        580.69        561.31        15.24 o                         
  -5  -3  13         54.34         51.03         5.25 o                         
  -4  -3  13       2967.52       2784.89       102.75 o                         
  -3  -3  13        208.98        212.31        19.97 o                         
  -2  -3  13       2361.12       2454.00        87.03 o                         
  -1  -3  13         27.10         15.07         9.58 o                         
   0  -3  13        529.87        598.23        32.97 o                         
   1  -3  13          6.57         32.16        18.34 o                         
   2  -3  13       2388.30       2511.14        90.87 o                         
   3  -3  13          0.34          3.30        12.47 o                         
   4  -3  13       1864.59       2095.95        78.17 o                         
   5  -3  13        149.15        151.34        17.85 o                         
   6  -3  13        567.37        646.41        35.48 o                         
   7  -3  13        199.49        226.79        22.38 o                         
  -7  -2  13        164.50        161.62         8.66 o                         
  -6  -2  13        791.29        789.15        20.06 o                         
  -5  -2  13        115.25         96.32         8.23 o                         
  -4  -2  13       1334.13       1252.02        33.31 o                         
  -3  -2  13        292.71        316.00        21.68 o                         
  -2  -2  13        636.95        642.86        32.34 o                         
  -1  -2  13          4.38          5.41         7.87 o                         
   0  -2  13        734.55        926.00        59.18 o                         
   1  -2  13       1034.31       1132.50        48.69 o                         
   2  -2  13       1535.11       1678.33        65.14 o                         
   3  -2  13       1023.25       1103.48        47.79 o                         
   4  -2  13       1305.67       1371.31        74.84 o                         
   5  -2  13          0.38          5.27         8.22 o                         
   6  -2  13        681.24        791.76        40.55 o                         
   7  -2  13        288.67        321.16        26.46 o                         
  -7  -1  13         81.60         69.77         9.43 o                         
  -6  -1  13        413.68        450.37        12.81 o                         
  -5  -1  13        282.49        286.50        15.10 o                         
  -4  -1  13          1.40          2.26         2.77 o                         
  -3  -1  13        410.22        454.03        25.57 o                         
  -2  -1  13        252.89        243.16        19.58 o                         
  -1  -1  13       1233.78       1438.10        76.00 o                         
   0  -1  13       1339.49       1418.17        57.30 o                         
   1  -1  13       1575.74       1670.70        61.11 o                         
   2  -1  13        276.05        283.18        20.52 o                         
   3  -1  13        399.80        411.01        20.14 o                         
   4  -1  13        257.20        259.31        16.68 o                         
   5  -1  13        539.47        547.16        68.05 o                         
   6  -1  13         75.74         77.89        16.24 o                         
  -8   0  13         77.41         65.57         6.99 o                         
  -7   0  13        349.13        368.06        21.08 o                         
  -6   0  13         33.96         33.72         6.07 o                         
  -5   0  13        319.84        346.35        11.35 o                         
  -4   0  13        115.74        111.71         4.31 o                         
  -3   0  13        743.39        644.86        31.32 o                         
  -2   0  13          0.29          5.25         5.82 o                         
  -1   0  13       2243.10       2397.36        77.80 o                         
   0   0  13          6.44         12.22         8.39 o                         
   1   0  13        341.80        376.33        23.37 o                         
   2   0  13          1.59         -0.81         5.18 o                         
   3   0  13        578.35        661.30        43.59 o                         
   4   0  13         29.12         37.99         9.68 o                         
   5   0  13       1670.58       1715.13       103.06 o                         
   6   0  13          5.82          9.55        11.56 o                         
  -8   1  13         89.93         82.06         8.51 o                         
  -7   1  13         53.26         54.24         6.27 o                         
  -6   1  13        297.32        296.23        10.85 o                         
  -5   1  13        239.29        244.63        14.31 o                         
  -4   1  13         13.47         12.96         3.44 o                         
  -3   1  13       1486.71       1395.70        48.17 o                         
  -2   1  13         19.37         18.86         6.13 o                         
  -1   1  13        390.32        424.13        40.90 o                         
   0   1  13         10.08         16.61         8.82 o                         
   1   1  13         64.06         59.69         4.69 o                         
   2   1  13        109.49        103.31        15.57 o                         
   3   1  13        831.83        846.33        29.19 o                         
   4   1  13        610.45        597.96        20.08 o                         
   5   1  13        795.81        829.46        72.21 o                         
  -8   2  13        102.66         62.64        42.98 o                         
  -7   2  13         13.56         12.77         9.89 o                         
  -6   2  13         23.19         10.19         4.54 o                         
  -5   2  13        248.37        247.69         8.52 o                         
  -4   2  13         91.54         93.20         4.72 o                         
  -3   2  13        166.69        179.28        19.32 o                         
  -2   2  13         70.80         88.57        11.16 o                         
  -1   2  13          1.00          3.50         2.24 o                         
   0   2  13         73.43         81.66         5.08 o                         
   1   2  13        255.44        253.54        15.67 o                         
   2   2  13        539.62        529.51        13.43 o                         
   3   2  13         77.21         68.88        10.56 o                         
   4   2  13        293.91        278.58        18.22 o                         
   5   2  13         41.75         38.84         9.70 o                         
  -7   3  13        207.09        202.93        15.25 o                         
  -6   3  13        213.74        194.10         9.79 o                         
  -5   3  13        200.79        203.24        10.15 o                         
  -4   3  13        170.64        165.21        12.40 o                         
  -3   3  13         41.47         33.95         5.63 o                         
  -2   3  13         96.28         86.37        13.92 o                         
  -1   3  13         15.78         13.47         3.71 o                         
   0   3  13        774.41        726.08        21.77 o                         
   1   3  13         90.41         78.05        10.28 o                         
   2   3  13        377.27        364.40        11.44 o                         
   3   3  13          3.93          2.91         5.09 o                         
   4   3  13         12.39          7.49         6.34 o                         
  -7   4  13         48.18         33.42        12.69 o                         
  -6   4  13        388.06        361.23        18.64 o                         
  -5   4  13         31.26         25.74         8.57 o                         
  -4   4  13        123.12        109.40        11.74 o                         
  -3   4  13         21.99         17.20         5.28 o                         
  -2   4  13        474.12        466.40        13.41 o                         
  -1   4  13          0.41          3.82         3.23 o                         
   0   4  13        565.27        560.72        17.42 o                         
   1   4  13          9.54          9.20         6.74 o                         
   2   4  13         58.34         45.72         7.65 o                         
  -6   5  13         54.83         44.25        11.87 o                         
  -5   5  13        145.47        135.14        15.08 o                         
  -4   5  13        330.29        312.50        17.14 o                         
  -3   5  13         86.59         63.65         8.18 o                         
  -2   5  13        933.06        927.99        23.39 o                         
  -1   5  13         47.92         44.65         6.29 o                         
   0   5  13        131.73        122.69         9.22 o
[truncated: 23,005 more chars]
